# Supplementary material for: Dynamic prostate cancer transcriptome analysis delineates the trajectory to disease progression
Source: Nat Commun. 2021 Dec 2;12:7033. doi: 10.1038/s41467-021-26840-5 (PMC8640014; doi:10.1038/s41467-021-26840-5)
Supplement: Supplementary file 4 — Supplementary Data 2 [file 41467_2021_26840_MOESM4_ESM.xlsx]

## Sheet: Supp.Table2
	Estimate stroma-score to PC correlation	PC1	PC2	PC3	PC4	PC5
	(Pearson's coefficient) ->	0.261257	0.361989	0.121234	0.202694	0.585538
