# Supplementary material for: Dynamic prostate cancer transcriptome analysis delineates the trajectory to disease progression
Source: Nat Commun. 2021 Dec 2;12:7033. doi: 10.1038/s41467-021-26840-5 (PMC8640014; doi:10.1038/s41467-021-26840-5)
Supplement: Supplementary file 5 — Supplementary Data 3 [file 41467_2021_26840_MOESM5_ESM.xlsx]

## Sheet: List PCR Primer
Species	Gene Symbol	Primer Name	Sequences	Length	Tm
Hu	CD80	CD80-F	GGGCACATACGAGTGTGTTGT	21	62.6
		CD80-R	TCAGCTTTGACTGATAACGTCAC	23	60.5
Hu	MRC1	MRC1-F	CTACAAGGGATCGGGTTTATGGA	23	61.2
		MRC1-R	TTGGCATTGCCTAGTAGCGTA	21	61.3
Hu	CSF1	CSF1-F	TGGCGAGCAGGAGTATCAC	19	61.1
		CSF1-R	AGGTCTCCATCTGACTGTCAAT	22	60.2
Hu	IL-13	IL13-F	CCTCATGGCGCTTTTGTTGAC	21	62.6
		IL13-R	TCTGGTTCTGGGTGATGTTGA	21	61.1
Hu	IL-4	IL4-F	ATGGGTCTCACCTCCCAACT	19	62.8
		IL4-R	GATGTCTGTTACGGTCAACTCG	21	61.7
HU	ACTB	ACT-F	AGAGCTACGAGCTGCCTGAC	20	61.1
		ACT-R	AGCACTGTGTTGGCGTACAG	20	61.1
