# Supplementary material for: Dynamic prostate cancer transcriptome analysis delineates the trajectory to disease progression
Source: Nat Commun. 2021 Dec 2;12:7033. doi: 10.1038/s41467-021-26840-5 (PMC8640014; doi:10.1038/s41467-021-26840-5)
Supplement: Supplementary file 7 — Source Data [file 41467_2021_26840_MOESM7_ESM.xlsx]

## Sheet: Antibodies
Antibody	Source/Isotype	Reactivity	Company	Code	Dilition used(*) (**) (***)	website
anti-GAPDH	Mouse/IgG	Human	Santa Cruiz	sc-47724	(1:1000)	https://www.scbt.com/it/p/gapdh-antibody-0411
anti-AR	Mouse/IgG	Human, Mouse, Rat	Santa Cruiz	sc-7305	(1:500)	https://www.scbt.com/it/p/ar-antibody-441
anti-DNMT3A	Mouse/IgG	Human, Mouse, Rat	Santa Cruiz	sc-365769	(1:500)	https://www.scbt.com/p/dnmt3a-antibody-c-12
anti-DNMT1	Rabbit/IgG	Human, Mouse, Rat, Monkey	Cell Signaling Technologies)	5032S	(1:1000)	https://www.cellsignal.com/products/primary-antibodies/dnmt1-d63a6-xp-rabbit-mab/5032
anti-EED	Rabbit/IgG	Human, Mouse, Rat, Monkey	Cell Signaling Technologies)	85322S	(1:1000)	https://www.cellsignal.com/products/primary-antibodies/eed-e4l6e-xp-rabbit-mab/85322
anti-SUZ12	Rabbit/IgG	Human, Mouse, Rat, Monkey	Cell Signaling Technologies)	3737S	(1:1000)	https://www.cellsignal.com/products/primary-antibodies/suz12-d39f6-xp-rabbit-mab/3737
anti-Aurora A	Rabbit/IgG	Human	Cell Signaling Technologies)	14475T	(1:500)	https://www.cellsignal.com/products/primary-antibodies/aurora-a-d3e4q-rabbit-mab/14475
anti-H3K27me3	Rabbit/IgG	Human, Mouse, Rat, Monkey	Cell Signaling Technologies)	9733S	(1:1000)	https://www.cellsignal.com/products/primary-antibodies/tri-methyl-histone-h3-lys27-c36b11-rabbit-mab/9733
anti- PLK1	Mouse/IgG	Human, Mouse	Biolegend	B290751	(1:500)	https://www.biolegend.com/ja-jp/products/purified-anti-plk-1-antibody-2929
anti- EZH2	Mouse/IgG	Human	BD Transduction Laboratory	612667	(1:1000)	https://www.bdbiosciences.com/en-us/products/reagents/microscopy-imaging-reagents/immunofluorescence-reagents/purified-mouse-anti-ezh2.612667
Anti-Rabbit IgG (H+L), HRP Conjugate			Promega	W4011	(1:5000)	https://ita.promega.com/products/protein-detection/primary-and-secondary-antibodies/anti-rabbit-igg-h-and-l-hrp-conjugate/?catNum=W4011
Anti-Mouse IgG (H+L), HRP Conjugate			Promega	W4021	(1:5000)	https://ita.promega.com/products/protein-detection/primary-and-secondary-antibodies/anti_mouse-igg-h-and-l-hrp-conjugate/?catNum=W4021
*All primary and secondary antibodies were diluted in 2% milk in TBST buffer
anti-GAPDH	Mouse/IgG	Santa Cruiz	sc-47724		Antibody	Source/Isotype	Reactivity	website
anti-AR	Mouse/IgG	Santa Cruiz	sc-7305		anti-GAPDH	Mouse/IgG	Human	https://www.scbt.com/it/p/gapdh-antibody-0411
anti-DNMT3A	Mouse/IgG	Santa Cruiz	sc-365769		anti-AR	Mouse/IgG	Human, Mouse, Rat	https://www.scbt.com/it/p/ar-antibody-441
anti-DNMT1	Rabbit/IgG	Cell Signaling Technologies)	5032S		anti-DNMT3A	Mouse/IgG	Human, Mouse, Rat	https://www.scbt.com/p/dnmt3a-antibody-c-12
anti-EED	Rabbit/IgG	Cell Signaling Technologies)	85322S		anti-DNMT1	Rabbit/IgG	Human, Mouse, Rat, Monkey	https://www.cellsignal.com/products/primary-antibodies/dnmt1-d63a6-xp-rabbit-mab/5032
anti-SUZ12	Rabbit/IgG	Cell Signaling Technologies)	3737S		anti-EED	Rabbit/IgG	Human, Mouse, Rat, Monkey	https://www.cellsignal.com/products/primary-antibodies/eed-e4l6e-xp-rabbit-mab/85322
anti-Aurora A	Rabbit/IgG	Cell Signaling Technologies)	14475T		anti-SUZ12	Rabbit/IgG	Human, Mouse, Rat, Monkey	https://www.cellsignal.com/products/primary-antibodies/suz12-d39f6-xp-rabbit-mab/3737
anti-H3K27me3	Rabbit/IgG	Cell Signaling Technologies)	9733S		anti-Aurora A	Rabbit/IgG	Human	https://www.cellsignal.com/products/primary-antibodies/aurora-a-d3e4q-rabbit-mab/14475
anti- PLK1	Mouse/IgG	Biolegend	B290751		anti-H3K27me3	Rabbit/IgG	Human, Mouse, Rat, Monkey	https://www.cellsignal.com/products/primary-antibodies/tri-methyl-histone-h3-lys27-c36b11-rabbit-mab/9733
anti- EZH2	Mouse/IgG	BD Transduction Laboratory	612667		anti- PLK1	Mouse/IgG	Human, Mouse	https://www.biolegend.com/ja-jp/products/purified-anti-plk-1-antibody-2929
					anti- EZH2	Mouse/IgG	Human	https://www.bdbiosciences.com/en-us/products/reagents/microscopy-imaging-reagents/immunofluorescence-reagents/purified-mouse-anti-ezh2.612667
					Anti-Rabbit IgG (H+L), HRP Conjugate			https://ita.promega.com/products/protein-detection/primary-and-secondary-antibodies/anti-rabbit-igg-h-and-l-hrp-conjugate/?catNum=W4011
					Anti-Mouse IgG (H+L), HRP Conjugate			https://ita.promega.com/products/protein-detection/primary-and-secondary-antibodies/anti_mouse-igg-h-and-l-hrp-conjugate/?catNum=W4021

## Sheet: Figure1-a+(S1-a)
	Entry	Dataset	Patient ID	Sample ID	Extended ID	Sample Type	PC1	PC2	PC3	PC4	PC5
	entry_1	GSE120795	SRR7961228	SRR7961228	SRR7961228	NORMAL	45.0704	36.4479	-0.454503	14.2733	-4.96229
	entry_2	GSE120795	SRR7961229	SRR7961229	SRR7961229	NORMAL	49.1274	24.6143	-0.542345	1.85214	-13.5259
	entry_3	GSE120795	SRR7961230	SRR7961230	SRR7961230	NORMAL	37.0445	16.9673	3.03566	-3.16198	-23.8344
	entry_4	GSE120795	SRR7961323	SRR7961323	SRR7961323	NORMAL	32.2055	9.66328	17.0918	2.86674	-38.5769
	entry_5	GSE120795	SRR7961327	SRR7961327	SRR7961327	NORMAL	24.0735	-7.58255	18.054	-0.382824	-29.1858
	entry_6	GSE120795	SRR7961336	SRR7961336	SRR7961336	NORMAL	40.2022	28.9804	0.549746	6.7805	-13.5709
	entry_7	GTEX	SRR657809	SRR657809	SRR657809	NORMAL	29.1002	42.4117	11.8358	15.4464	7.09632
	entry_8	GTEX	SRR661052	SRR661052	SRR661052	NORMAL	37.0743	28.6471	11.6736	2.71172	-17.3949
	entry_9	GTEX	SRR815280	SRR815280	SRR815280	NORMAL	21.027	13.8883	16.7985	-16.9059	-35.2375
	entry_10	GTEX	SRR815542	SRR815542	SRR815542	NORMAL	28.0193	30.6737	18.8323	-11.3714	-24.6914
	entry_11	GTEX	SRR815845	SRR815845	SRR815845	NORMAL	29.0267	59.8492	11.1658	18.5002	-0.671591
	entry_12	GTEX	SRR816818	SRR816818	SRR816818	NORMAL	29.2299	56.2756	26.3238	24.1407	3.30801
	entry_13	GTEX	SRR816969	SRR816969	SRR816969	NORMAL	35.3891	28.7442	14.1345	-2.27065	-34.8126
	entry_14	GTEX	SRR5125442	SRR5125442	SRR5125442	NORMAL	35.3906	28.7347	14.1461	-2.26982	-34.8175
	entry_15	GTEX	SRR820234	SRR820234	SRR820234	NORMAL	6.94607	72.5216	37.7366	21.3848	8.57264
	entry_16	GTEX	SRR1069209	SRR1069209	SRR1069209	NORMAL	32.1544	33.3231	14.377	-3.80144	-26.4714
	entry_17	GTEX	SRR1069514	SRR1069514	SRR1069514	NORMAL	36.3346	48.1619	22.009	14.9309	-11.8827
	entry_18	GTEX	SRR1073069	SRR1073069	SRR1073069	NORMAL	37.1303	30.186	18.4273	-0.79372	-30.4783
	entry_19	GTEX	SRR1074410	SRR1074410	SRR1074410	NORMAL	35.9108	29.5505	9.34179	-4.07838	-28.3192
	entry_20	GTEX	SRR1075126	SRR1075126	SRR1075126	NORMAL	34.3718	21.7868	10.1753	-12.244	-13.603
	entry_21	GTEX	SRR1075530	SRR1075530	SRR1075530	NORMAL	20.3693	65.7474	1.67064	12.8037	14.6193
	entry_22	GTEX	SRR1076120	SRR1076120	SRR1076120	NORMAL	13.0242	35.6874	5.6107	-4.38451	-6.64157
	entry_23	GTEX	SRR1077429	SRR1077429	SRR1077429	NORMAL	27.5406	46.9623	-0.164085	-2.12765	-14.3219
	entry_24	GTEX	SRR1078164	SRR1078164	SRR1078164	NORMAL	21.8911	18.3193	3.22143	-14.398	-41.5978
	entry_25	GTEX	SRR1078684	SRR1078684	SRR1078684	NORMAL	32.4153	45.1816	18.8302	0.249413	-15.5457
	entry_26	GTEX	SRR1078855	SRR1078855	SRR1078855	NORMAL	31.863	20.2029	18.299	-6.05872	-22.278
	entry_27	GTEX	SRR1080318	SRR1080318	SRR1080318	NORMAL	27.2576	35.1833	10.3993	-5.28967	-26.3666
	entry_28	GTEX	SRR1080696	SRR1080696	SRR1080696	NORMAL	23.4853	53.7596	7.50957	4.90064	-7.82787
	entry_29	GTEX	SRR1081789	SRR1081789	SRR1081789	NORMAL	26.5247	39.2741	29.9495	8.21339	-8.27114
	entry_30	GTEX	SRR1082496	SRR1082496	SRR1082496	NORMAL	10.5778	65.9011	41.7153	34.9883	14.2318
	entry_31	GTEX	SRR1083732	SRR1083732	SRR1083732	NORMAL	33.3406	25.2575	7.59072	-9.27178	-27.2585
	entry_32	GTEX	SRR1086441	SRR1086441	SRR1086441	NORMAL	28.7514	17.7328	18.7939	-6.88652	-28.2687
	entry_33	GTEX	SRR1086514	SRR1086514	SRR1086514	NORMAL	29.3658	57.5644	20.221	9.73365	-1.47363
	entry_34	GTEX	SRR1086869	SRR1086869	SRR1086869	NORMAL	-5.89612	63.5556	-5.33363	4.15745	8.21654
	entry_35	GTEX	SRR1091645	SRR1091645	SRR1091645	NORMAL	19.7058	68.5815	2.46543	7.79918	15.7159
	entry_36	GTEX	SRR1091990	SRR1091990	SRR1091990	NORMAL	29.8503	15.8385	20.5319	-8.77911	-37.1355
	entry_37	GTEX	SRR1092444	SRR1092444	SRR1092444	NORMAL	29.5445	34.9768	3.74089	-10.9134	-22.8527
	entry_38	GTEX	SRR1092468	SRR1092468	SRR1092468	NORMAL	36.1579	42.8197	9.90988	-6.65514	-9.62261
	entry_39	GTEX	SRR1092636	SRR1092636	SRR1092636	NORMAL	32.4372	43.1976	1.06703	3.38989	-11.0155
	entry_40	GTEX	SRR1092913	SRR1092913	SRR1092913	NORMAL	32.3619	53.2625	8.08021	2.71666	4.70878
	entry_41	GTEX	SRR1093075	SRR1093075	SRR1093075	NORMAL	33.763	29.8591	16.4653	-7.04474	-27.1228
	entry_42	GTEX	SRR1093697	SRR1093697	SRR1093697	NORMAL	21.3164	61.8259	41.9423	39.9077	4.98169
	entry_43	GTEX	SRR1096081	SRR1096081	SRR1096081	NORMAL	22.369	55.4519	1.66686	-1.75701	-12.8878
	entry_44	GTEX	SRR1097344	SRR1097344	SRR1097344	NORMAL	7.17879	64.913	17.5617	14.2864	13.8169
	entry_45	GTEX	SRR1098686	SRR1098686	SRR1098686	NORMAL	29.1036	33.0781	11.9082	-5.16488	-17.1573
	entry_46	GTEX	SRR1099402	SRR1099402	SRR1099402	NORMAL	36.8609	24.6942	10.4186	-6.14798	-21.4192
	entry_47	GTEX	SRR1105441	SRR1105441	SRR1105441	NORMAL	27.3542	58.972	19.5377	14.3465	-7.80804
	entry_48	GTEX	SRR1308860	SRR1308860	SRR1308860	NORMAL	32.8588	26.0144	15.0132	-3.9798	-23.0265
	entry_49	GTEX	SRR1310939	SRR1310939	SRR1310939	NORMAL	33.8594	43.9602	10.7899	0.0773094	-5.83415
	entry_50	GTEX	SRR1312002	SRR1312002	SRR1312002	NORMAL	30.7181	32.5297	14.6254	0.780211	-22.7951
	entry_51	GTEX	SRR1315353	SRR1315353	SRR1315353	NORMAL	23.2293	56.2443	24.8004	19.4529	-5.17421
	entry_52	GTEX	SRR1317751	SRR1317751	SRR1317751	NORMAL	9.1585	61.2043	3.06278	1.54952	-14.2601
	entry_53	GTEX	SRR1323699	SRR1323699	SRR1323699	NORMAL	36.0639	43.5301	11.0926	8.33169	-15.1317
	entry_54	GTEX	SRR1324314	SRR1324314	SRR1324314	NORMAL	36.8202	32.1159	7.34283	4.916	-11.7842
	entry_55	GTEX	SRR1326100	SRR1326100	SRR1326100	NORMAL	29.3272	60.0083	20.4822	29.3213	2.49861
	entry_56	GTEX	SRR1332360	SRR1332360	SRR1332360	NORMAL	36.9752	26.3015	14.7172	-2.17799	-31.9694
	entry_57	GTEX	SRR1335605	SRR1335605	SRR1335605	NORMAL	36.1455	47.2405	8.80415	10.9823	-4.93931
	entry_58	GTEX	SRR1335964	SRR1335964	SRR1335964	NORMAL	28.0215	47.4012	6.48884	1.96467	-8.50039
	entry_59	GTEX	SRR1338079	SRR1338079	SRR1338079	NORMAL	39.5139	26.1406	17.2786	-0.856355	-24.6078
	entry_60	GTEX	SRR1340345	SRR1340345	SRR1340345	NORMAL	28.8563	53.7599	1.36253	7.11548	16.9757
	entry_61	GTEX	SRR1340721	SRR1340721	SRR1340721	NORMAL	35.3002	28.7139	15.3744	2.66818	-6.2808
	entry_62	GTEX	SRR1340943	SRR1340943	SRR1340943	NORMAL	15.5242	43.561	14.9072	-3.90505	-18.502
	entry_63	GTEX	SRR1344294	SRR1344294	SRR1344294	NORMAL	19.7961	55.3771	41.9417	36.2734	9.89147
	entry_64	GTEX	SRR1347343	SRR1347343	SRR1347343	NORMAL	37.6925	44.9506	15.6337	8.79699	-7.71332
	entry_65	GTEX	SRR1348531	SRR1348531	SRR1348531	NORMAL	36.5224	31.2102	8.01458	-9.01589	-21.459
	entry_66	GTEX	SRR1349809	SRR1349809	SRR1349809	NORMAL	38.1273	44.0671	21.2919	10.7207	-12.1863
	entry_67	GTEX	SRR1353418	SRR1353418	SRR1353418	NORMAL	31.4681	39.5656	4.39086	-1.42766	-24.8116
	entry_68	GTEX	SRR1360056	SRR1360056	SRR1360056	NORMAL	34.8785	38.1317	7.3275	-1.60512	-17.2697
	entry_69	GTEX	SRR1365013	SRR1365013	SRR1365013	NORMAL	33.5441	50.2509	18.837	13.9413	-7.15363
	entry_70	GTEX	SRR1366985	SRR1366985	SRR1366985	NORMAL	38.893	33.9312	20.0499	2.57466	-21.0398
	entry_71	GTEX	SRR1373964	SRR1373964	SRR1373964	NORMAL	30.2523	44.7887	21.8291	11.8147	-8.50879
	entry_72	GTEX	SRR1375866	SRR1375866	SRR1375866	NORMAL	35.1893	28.1769	6.16277	-1.00584	-31.7792
	entry_73	GTEX	SRR1381396	SRR1381396	SRR1381396	NORMAL	36.0124	27.3639	14.8182	-6.39899	-29.8716
	entry_74	GTEX	SRR1382553	SRR1382553	SRR1382553	NORMAL	36.6635	37.5571	31.5755	3.0494	-17.9177
	entry_75	GTEX	SRR1386910	SRR1386910	SRR1386910	NORMAL	35.4736	53.8976	5.08651	18.4065	5.43624
	entry_76	GTEX	SRR1390094	SRR1390094	SRR1390094	NORMAL	26.8704	39.4279	23.9553	5.75763	-18.4489
	entry_77	GTEX	SRR1398251	SRR1398251	SRR1398251	NORMAL	34.0086	15.7653	11.4209	-8.40053	-16.263
	entry_78	GTEX	SRR1398815	SRR1398815	SRR1398815	NORMAL	31.0245	29.3856	20.0906	-2.38547	-32.1395
	entry_79	GTEX	SRR1399113	SRR1399113	SRR1399113	NORMAL	16.1369	66.1272	46.7502	41.1193	21.1272
	entry_80	GTEX	SRR1400100	SRR1400100	SRR1400100	NORMAL	30.1656	54.3171	18.7821	14.9514	-8.08966
	entry_81	GTEX	SRR1402261	SRR1402261	SRR1402261	NORMAL	28.5366	39.6514	10.7386	-2.26007	-15.2161
	entry_82	GTEX	SRR1408703	SRR1408703	SRR1408703	NORMAL	21.4312	57.4177	1.81036	5.33836	-6.00404
	entry_83	GTEX	SRR1414332	SRR1414332	SRR1414332	NORMAL	26.277	20.4715	15.8759	-5.64249	-38.1606
	entry_84	GTEX	SRR1416636	SRR1416636	SRR1416636	NORMAL	24.6733	52.7157	7.996	12.1024	-10.783
	entry_85	GTEX	SRR1421159	SRR1421159	SRR1421159	NORMAL	24.6669	47.9712	18.6922	9.34592	7.82519
	entry_86	GTEX	SRR1430928	SRR1430928	SRR1430928	NORMAL	27.4061	32.4356	22.538	-4.47948	-28.8697
	entry_87	GTEX	SRR1431139	SRR1431139	SRR1431139	NORMAL	35.3424	41.4706	11.757	2.11483	-11.0613
	entry_88	GTEX	SRR1432014	SRR1432014	SRR1432014	NORMAL	33.0032	47.8683	14.4247	12.0245	-6.39316
	entry_89	GTEX	SRR1433329	SRR1433329	SRR1433329	NORMAL	26.4844	22.8313	12.1509	-10.2454	-32.603
	entry_90	GTEX	SRR1434228	SRR1434228	SRR1434228	NORMAL	34.984	27.1927	15.7199	-1.96185	-25.4826
	entry_91	GTEX	SRR1434545	SRR1434545	SRR1434545	NORMAL	24.5504	38.5083	13.2729	-11.0804	-2.75549
	entry_92	GTEX	SRR1435667	SRR1435667	SRR1435667	NORMAL	32.7387	54.1715	18.8023	21.6543	-6.96101
	entry_93	GTEX	SRR1436021	SRR1436021	SRR1436021	NORMAL	30.0422	44.8234	19.872	9.59922	-8.83071
	entry_94	GTEX	SRR1437143	SRR1437143	SRR1437143	NORMAL	33.5062	49.3673	40.5925	22.6265	-3.96031
	entry_95	GTEX	SRR1437163	SRR1437163	SRR1437163	NORMAL	33.4072	31.0872	17.938	-2.7823	-16.8916
	entry_96	GTEX	SRR1441178	SRR1441178	SRR1441178	NORMAL	21.2578	7.42971	13.286	-10.6569	-41.7864
	entry_97	GTEX	SRR1441804	SRR1441804	SRR1441804	NORMAL	30.3992	28.0007	0.600072	-9.87435	-18.3258
	entry_98	GTEX	SRR1442612	SRR1442612	SRR1442612	NORMAL	28.5374	46.7588	15.2719	15.0071	-1.05848
	entry_99	GTEX	SRR1443137	SRR1443137	SRR1443137	NORMAL	27.724	19.1507	15.6716	-9.53152	-33.6189
	entry_100	GTEX	SRR1465375	SRR1465375	SRR1465375	NORMAL	33.8091	39.3737	20.2361	5.8506	-9.52438
	entry_101	GTEX	SRR1465480	SRR1465480	SRR1465480	NORMAL	26.2904	50.6125	41.8008	23.1854	7.76274
	entry_102	GTEX	SRR1468118	SRR1468118	SRR1468118	NORMAL	28.6423	47.0334	0.122448	1.45008	-0.397302
	entry_103	GTEX	SRR1470253	SRR1470253	SRR1470253	NORMAL	26.096	44.8181	6.62672	7.5633	-19.3534
	entry_104	GTEX	SRR1453005	SRR1453005	SRR1453005	NORMAL	4.48863	56.3215	26.4864	21.9363	11.1471
	entry_105	GTEX	SRR1453434	SRR1453434	SRR1453434	NORMAL	27.0975	23.5476	14.7456	-14.2389	-19.0613
	entry_106	GTEX	SRR1455413	SRR1455413	SRR1455413	NORMAL	31.0634	41.5579	6.48349	-3.43387	-18.4304
	entry_107	GTEX	SRR1456611	SRR1456611	SRR1456611	NORMAL	40.4113	57.0965	28.9836	18.9727	0.229738
	entry_108	GTEX	SRR1458198	SRR1458198	SRR1458198	NORMAL	19.0676	34.2183	-0.210825	-8.08171	-16.1186
	entry_109	GTEX	SRR1459465	SRR1459465	SRR1459465	NORMAL	15.4873	65.5178	48.2308	30.2803	16.1628
	entry_110	GTEX	SRR1460409	SRR1460409	SRR1460409	NORMAL	24.5779	29.0736	11.4357	-11.6183	-30.3055
	entry_111	GTEX	SRR1467149	SRR1467149	SRR1467149	NORMAL	30.6668	43.5074	0.298044	-9.27023	-14.5517
	entry_112	GTEX	SRR1471178	SRR1471178	SRR1471178	NORMAL	31.7451	24.5979	18.8065	-11.1234	-24.7233
	entry_113	GTEX	SRR1472863	SRR1472863	SRR1472863	NORMAL	37.5422	31.166	13.0681	5.55945	-24.406
	entry_114	GTEX	SRR1476507	SRR1476507	SRR1476507	NORMAL	32.5943	55.7008	15.8689	11.4224	-7.74526
	entry_115	GTEX	SRR1478679	SRR1478679	SRR1478679	NORMAL	42.3184	40.7416	16.4881	9.95163	-8.00772
	entry_116	GTEX	SRR1479062	SRR1479062	SRR1479062	NORMAL	19.1294	49.7862	14.2931	5.41236	-13.4508
	entry_117	GTEX	SRR1480083	SRR1480083	SRR1480083	NORMAL	21.9843	69.2244	43.8719	35.2531	10.9578
	entry_118	GTEX	SRR1486348	SRR1486348	SRR1486348	NORMAL	35.5381	23.4574	19.6147	0.602562	-28.2471
	entry_119	GTEX	SRR1488770	SRR1488770	SRR1488770	NORMAL	23.1561	62.5451	37.2044	25.1511	3.74124
	entry_120	GTEX	SRR1489631	SRR1489631	SRR1489631	NORMAL	41.1943	36.1418	5.7919	-4.5572	-16.061
	entry_121	GTEX	SRR1499215	SRR1499215	SRR1499215	NORMAL	38.8948	43.0397	15.4741	13.8313	-21.2887
	entry_122	GTEX	SRR1500089	SRR1500089	SRR1500089	NORMAL	19.3999	38.4628	0.434791	-15.6724	-8.67078
	entry_123	TCGA	TCGA-G9-6384-11	TCGA-G9-6384-11	111208_UNC10-SN254_0313_BD087RACXX_ACTTGA_L001	NORMAL	52.7827	4.94467	10.5906	-4.5776	-4.01368
	entry_124	TCGA	TCGA-CH-5767-11	TCGA-CH-5767-11	111212_UNC15-SN850_0155_AD087AACXX_ACTTGA_L002	NORMAL	45.1528	14.1355	-14.1991	-9.09212	-2.80155
	entry_125	TCGA	TCGA-G9-6348-11	TCGA-G9-6348-11	111212_UNC15-SN850_0155_AD087AACXX_ACTTGA_L008	NORMAL	51.433	18.2833	9.18017	2.06527	0.702391
	entry_126	TCGA	TCGA-G9-6356-11	TCGA-G9-6356-11	111212_UNC15-SN850_0156_BD0KGCACXX_ACTTGA_L002	NORMAL	24.5455	0.940013	-17.5929	-19.8048	-13.4746
	entry_127	TCGA	TCGA-G9-6365-11	TCGA-G9-6365-11	111219_UNC11-SN627_0175_BC0CKKACXX_ACTTGA_L002	NORMAL	44.0048	12.5186	-12.1163	-7.09658	-14.3719
	entry_128	TCGA	TCGA-G9-6496-11	TCGA-G9-6496-11	120223_UNC12-SN629_0186_AC0GA2ACXX_ACTTGA_L004	NORMAL	54.678	13.3501	-5.63138	0.594192	-3.16803
	entry_129	TCGA	TCGA-CH-5768-11	TCGA-CH-5768-11	120223_UNC12-SN629_0186_AC0GA2ACXX_GATCAG_L007	NORMAL	37.6285	-4.52894	-9.94414	2.33997	-15.4855
	entry_130	TCGA	TCGA-EJ-7328-11	TCGA-EJ-7328-11	120430_UNC10-SN254_0353_AC0TGUACXX_ACAGTG_L001	NORMAL	56.6139	28.9869	4.59561	10.7104	16.0579
	entry_131	TCGA	TCGA-EJ-7327-11	TCGA-EJ-7327-11	120430_UNC10-SN254_0353_AC0TGUACXX_CGATGT_L004	NORMAL	27.54	-18.0938	1.83886	-9.15547	-8.98001
	entry_132	TCGA	TCGA-EJ-7786-11	TCGA-EJ-7786-11	120430_UNC10-SN254_0353_AC0TGUACXX_GCCAAT_L006	NORMAL	49.4983	22.0172	0.433282	9.86322	14.4522
	entry_133	TCGA	TCGA-EJ-7785-11	TCGA-EJ-7785-11	120430_UNC10-SN254_0353_AC0TGUACXX_TGACCA_L006	NORMAL	49.7381	12.7545	7.22961	3.33822	6.30041
	entry_134	TCGA	TCGA-HC-7747-11	TCGA-HC-7747-11	120501_UNC11-SN627_0226_AC0TGKACXX_CGATGT_L006	NORMAL	17.7135	39.5196	4.81725	18.7406	9.47677
	entry_135	TCGA	TCGA-EJ-7789-11	TCGA-EJ-7789-11	120501_UNC11-SN627_0226_AC0TGKACXX_GATCAG_L002	NORMAL	44.1085	1.07776	-8.19971	-6.87944	-1.64907
	entry_136	TCGA	TCGA-EJ-7123-11	TCGA-EJ-7123-11	120501_UNC16-SN851_0154_BC0MB8ACXX_ACTTGA_L008	NORMAL	54.3429	26.2954	24.7046	20.4226	18.9799
	entry_137	TCGA	TCGA-EJ-7315-11	TCGA-EJ-7315-11	120507_UNC10-SN254_0355_AC0TR8ACXX_CAGATC_L002	NORMAL	45.7492	22.9307	-6.09462	13.7159	22.7214
	entry_138	TCGA	TCGA-EJ-7781-11	TCGA-EJ-7781-11	120507_UNC10-SN254_0355_AC0TR8ACXX_CGATGT_L004	NORMAL	53.4301	28.6305	2.00134	18.6468	16.2717
	entry_139	TCGA	TCGA-EJ-7783-11	TCGA-EJ-7783-11	120507_UNC10-SN254_0355_AC0TR8ACXX_GATCAG_L004	NORMAL	47.3985	42.3416	21.8625	26.1687	24.9163
	entry_140	TCGA	TCGA-EJ-7314-11	TCGA-EJ-7314-11	120507_UNC10-SN254_0355_AC0TR8ACXX_TGACCA_L001	NORMAL	48.7137	10.8349	-4.64286	5.31218	9.17085
	entry_141	TCGA	TCGA-EJ-7794-11	TCGA-EJ-7794-11	120507_UNC10-SN254_0355_AC0TR8ACXX_TGACCA_L006	NORMAL	46.6915	22.854	-17.523	3.54203	13.5463
	entry_142	TCGA	TCGA-HC-7740-11	TCGA-HC-7740-11	120508_UNC13-SN749_0172_AD101FACXX_ACAGTG_L005	NORMAL	17.2699	47.0838	-2.66494	14.0178	8.33236
	entry_143	TCGA	TCGA-HC-7211-11	TCGA-HC-7211-11	120508_UNC13-SN749_0172_AD101FACXX_CAGATC_L003	NORMAL	11.8076	36.4025	5.86058	9.13951	1.25414
	entry_144	TCGA	TCGA-HC-7819-11	TCGA-HC-7819-11	120508_UNC13-SN749_0172_AD101FACXX_GATCAG_L007	NORMAL	42.1513	-3.00439	-2.40592	-3.93446	-9.31522
	entry_145	TCGA	TCGA-EJ-7782-11	TCGA-EJ-7782-11	120508_UNC13-SN749_0172_AD101FACXX_GCCAAT_L002	NORMAL	39.1902	1.77806	-12.2305	-7.82858	6.45011
	entry_146	TCGA	TCGA-HC-7752-11	TCGA-HC-7752-11	120508_UNC13-SN749_0172_AD101FACXX_GCCAAT_L007	NORMAL	44.7996	20.4915	-0.162795	2.90023	7.89592
	entry_147	TCGA	TCGA-HC-7737-11	TCGA-HC-7737-11	120508_UNC13-SN749_0172_AD101FACXX_TAGCTT_L004	NORMAL	24.9287	44.2624	-6.17075	15.3531	16.0397
	entry_148	TCGA	TCGA-EJ-7125-11	TCGA-EJ-7125-11	120514_UNC16-SN851_0158_AC0UWTACXX_ACTTGA_L003	NORMAL	46.0759	0.171734	0.413568	-9.60654	5.16619
	entry_149	TCGA	TCGA-G9-6333-11	TCGA-G9-6333-11	120514_UNC16-SN851_0158_AC0UWTACXX_GATCAG_L008	NORMAL	47.3526	22.5334	-8.86763	6.28331	-0.506077
	entry_150	TCGA	TCGA-EJ-7330-11	TCGA-EJ-7330-11	120514_UNC16-SN851_0159_BC0TARACXX_CAGATC_L002	NORMAL	49.4737	27.9656	-6.1691	8.89645	14.4806
	entry_151	TCGA	TCGA-EJ-7792-11	TCGA-EJ-7792-11	120514_UNC16-SN851_0159_BC0TARACXX_CTTGTA_L003	NORMAL	46.0788	15.1274	-8.15026	1.86981	7.98684
	entry_152	TCGA	TCGA-HC-7745-11	TCGA-HC-7745-11	120514_UNC16-SN851_0159_BC0TARACXX_TAGCTT_L006	NORMAL	30.7472	47.3484	6.05923	25.0832	12.1761
	entry_153	TCGA	TCGA-HC-7742-11	TCGA-HC-7742-11	120521_UNC12-SN629_0212_AC0RWNACXX_CAGATC_L004	NORMAL	43.1322	-5.39114	-10.254	-7.69179	-2.15478
	entry_154	TCGA	TCGA-EJ-7115-11	TCGA-EJ-7115-11	120521_UNC12-SN629_0212_AC0RWNACXX_CTTGTA_L001	NORMAL	44.301	-5.75482	-8.30498	-4.33587	-3.6751
	entry_155	TCGA	TCGA-EJ-7784-11	TCGA-EJ-7784-11	120529_UNC16-SN851_0165_BC0UMTACXX_CTTGTA_L002	NORMAL	46.1334	11.8154	-13.5092	-1.46409	1.16865
	entry_156	TCGA	TCGA-EJ-7317-11	TCGA-EJ-7317-11	120529_UNC16-SN851_0165_BC0UMTACXX_TAGCTT_L006	NORMAL	43.3705	-10.1303	0.0229395	-4.67209	-7.55811
	entry_157	TCGA	TCGA-HC-7738-11	TCGA-HC-7738-11	120605_UNC11-SN627_0237_AD11WMACXX_ACAGTG_L008	NORMAL	26.3422	48.1053	5.51085	21.6112	8.26802
	entry_158	TCGA	TCGA-HC-8260-11	TCGA-HC-8260-11	120814_UNC12-SN629_0220_AD13JAACXX_CAGATC_L007	NORMAL	43.0348	2.72493	6.74236	-5.27274	-21.112
	entry_159	TCGA	TCGA-HC-8259-11	TCGA-HC-8259-11	120814_UNC12-SN629_0220_AD13JAACXX_CGATGT_L002	NORMAL	43.7463	5.46594	12.3476	-3.18099	-9.3906
	entry_160	TCGA	TCGA-HC-8258-11	TCGA-HC-8258-11	120814_UNC12-SN629_0220_AD13JAACXX_CTTGTA_L001	NORMAL	11.7622	39.0152	-0.272264	8.52582	5.63023
	entry_161	TCGA	TCGA-HC-8262-11	TCGA-HC-8262-11	120814_UNC12-SN629_0220_AD13JAACXX_GGCTAC_L007	NORMAL	36.4744	25.7337	-10.0276	-5.02891	-4.69082
	entry_162	TCGA	TCGA-EJ-7797-11	TCGA-EJ-7797-11	120815_UNC16-SN851_0177_BD13LJACXX_ACAGTG_L006	NORMAL	45.9364	9.78995	5.4793	2.11929	-0.520149
	entry_163	TCGA	TCGA-EJ-7793-11	TCGA-EJ-7793-11	120815_UNC16-SN851_0177_BD13LJACXX_AGTTCC_L005	NORMAL	47.0795	11.9306	-1.07757	-1.68736	1.58405
	entry_164	TCGA	TCGA-EJ-7321-11	TCGA-EJ-7321-11	120815_UNC16-SN851_0177_BD13LJACXX_CAGATC_L005	NORMAL	49.2536	6.40659	-7.62927	-3.91101	-6.67817
	entry_165	TCGA	TCGA-CH-5769-11	TCGA-CH-5769-11	130221_UNC9-SN296_0338_BC1PYCACXX_ACAGTG_L008	NORMAL	6.79027	-15.1651	-25.7988	4.06979	14.2425
	entry_166	TCGA	TCGA-CH-5761-11	TCGA-CH-5761-11	130221_UNC9-SN296_0338_BC1PYCACXX_TGACCA_L008	NORMAL	39.3621	-0.0287633	-17.7549	-14.0193	-0.851533
	entry_167	TCGA	TCGA-EJ-7331-11	TCGA-EJ-7331-11	130226_UNC12-SN629_0260_AC1PTLACXX_CGATGT_L003	NORMAL	49.4442	13.3401	8.32151	8.05069	12.348
	entry_168	TCGA	TCGA-G9-6499-11	TCGA-G9-6499-11	130226_UNC14-SN744_0315_AD1V5TACXX_ACAGTG_L007	NORMAL	29.7343	2.23614	-3.69864	1.56667	24.4231
	entry_169	TCGA	TCGA-G9-6342-11	TCGA-G9-6342-11	130226_UNC14-SN744_0315_AD1V5TACXX_ACTTGA_L004	NORMAL	43.9355	-5.5945	-0.745748	-14.9619	1.12272
	entry_170	TCGA	TCGA-G9-6351-11	TCGA-G9-6351-11	130226_UNC14-SN744_0315_AD1V5TACXX_CGATGT_L005	NORMAL	44.6496	-4.35383	-1.91457	-1.10699	-12.1834
	entry_171	TCGA	TCGA-G9-6363-11	TCGA-G9-6363-11	130226_UNC14-SN744_0315_AD1V5TACXX_TGACCA_L006	NORMAL	23.8316	-0.84818	-23.1212	11.5098	11.2275
	entry_172	TCGA	TCGA-G9-6362-11	TCGA-G9-6362-11	130226_UNC14-SN744_0315_AD1V5TACXX_TTAGGC_L005	NORMAL	0.429646	-17.3091	-8.52486	20.7596	-11.1573
	entry_173	TCGA	TCGA-EJ-A8FO-11	TCGA-EJ-A8FO-11	140318_UNC12-SN629_0354_AC3K7VACXX_AGTCAA_L002	NORMAL	49.2168	34.5459	-1.18036	10.5829	-1.06553
	entry_174	TCGA	TCGA-J4-A83J-11	TCGA-J4-A83J-11	140318_UNC12-SN629_0354_AC3K7VACXX_CCGTCC_L004	NORMAL	45.7906	19.323	-5.43404	-14.1268	-5.63147
	entry_175	TCGA	TCGA-G9-6378-01	TCGA-G9-6378-01	111208_UNC10-SN254_0313_BD087RACXX_ACTTGA_L002	PRIMARY	38.2118	-2.5769	14.7681	-4.37243	5.6632
	entry_176	TCGA	TCGA-CH-5767-01	TCGA-CH-5767-01	111208_UNC10-SN254_0313_BD087RACXX_ACTTGA_L004	PRIMARY	11.7361	-30.7446	21.7761	-20.488	3.16785
	entry_177	TCGA	TCGA-G9-6332-01	TCGA-G9-6332-01	111212_UNC15-SN850_0155_AD087AACXX_ACTTGA_L003	PRIMARY	-2.81784	-40.5719	-12.4644	13.7497	-13.2792
	entry_178	TCGA	TCGA-G9-6336-01	TCGA-G9-6336-01	111212_UNC15-SN850_0155_AD087AACXX_ACTTGA_L004	PRIMARY	33.0351	-14.1148	-20.0309	-9.55176	-4.45009
	entry_179	TCGA	TCGA-G9-6348-01	TCGA-G9-6348-01	111212_UNC15-SN850_0155_AD087AACXX_ACTTGA_L005	PRIMARY	26.5471	-9.52303	-14.22	-3.49664	14.7603
	entry_180	TCGA	TCGA-G9-6356-01	TCGA-G9-6356-01	111212_UNC15-SN850_0156_BD0KGCACXX_ACTTGA_L001	PRIMARY	30.9778	-5.73195	-27.9132	3.41941	3.36191
	entry_181	TCGA	TCGA-G9-6362-01	TCGA-G9-6362-01	111212_UNC15-SN850_0156_BD0KGCACXX_ACTTGA_L003	PRIMARY	-9.31195	-28.0483	-1.56281	11.0191	-13.8085
	entry_182	TCGA	TCGA-G9-6363-01	TCGA-G9-6363-01	111212_UNC15-SN850_0156_BD0KGCACXX_ACTTGA_L008	PRIMARY	10.0227	-15.1373	-18.8866	12.5551	18.2694
	entry_183	TCGA	TCGA-CH-5766-01	TCGA-CH-5766-01	111216_UNC10-SN254_0314_AD0JVAACXX_ACTTGA_L001	PRIMARY	10.0358	-16.8733	-21.8298	-1.62695	1.56913
	entry_184	TCGA	TCGA-CH-5768-01	TCGA-CH-5768-01	111216_UNC10-SN254_0314_AD0JVAACXX_ACTTGA_L002	PRIMARY	6.64366	-27.1288	-13.5507	-0.360866	5.76394
	entry_185	TCGA	TCGA-EJ-5504-01	TCGA-EJ-5504-01	111216_UNC10-SN254_0314_AD0JVAACXX_GATCAG_L001	PRIMARY	18.9513	-27.6764	-1.89379	0.943494	14.9178
	entry_186	TCGA	TCGA-EJ-5505-01	TCGA-EJ-5505-01	111216_UNC10-SN254_0314_AD0JVAACXX_GATCAG_L003	PRIMARY	20.0147	-27.0943	1.16752	-18.1761	-5.9523
	entry_187	TCGA	TCGA-EJ-5506-01	TCGA-EJ-5506-01	111216_UNC10-SN254_0314_AD0JVAACXX_GATCAG_L004	PRIMARY	30.6478	-10.1261	-13.4321	3.18008	-12.323
	entry_188	TCGA	TCGA-EJ-5542-01	TCGA-EJ-5542-01	111216_UNC10-SN254_0314_AD0JVAACXX_TAGCTT_L002	PRIMARY	18.434	-24.4562	-20.8967	16.3958	7.58156
	entry_189	TCGA	TCGA-G9-6364-01	TCGA-G9-6364-01	111219_UNC11-SN627_0174_AD0JRJACXX_ACTTGA_L006	PRIMARY	24.4016	-17.3533	-16.3455	12.1413	3.06461
	entry_190	TCGA	TCGA-G9-6365-01	TCGA-G9-6365-01	111219_UNC11-SN627_0175_BC0CKKACXX_ACTTGA_L001	PRIMARY	33.5518	-3.90503	-16.5281	10.7868	13.275
	entry_191	TCGA	TCGA-G9-6367-01	TCGA-G9-6367-01	111219_UNC11-SN627_0175_BC0CKKACXX_ACTTGA_L003	PRIMARY	50.8306	-4.51975	-1.07928	-7.06129	-5.90468
	entry_192	TCGA	TCGA-G9-6370-01	TCGA-G9-6370-01	111219_UNC11-SN627_0175_BC0CKKACXX_ACTTGA_L004	PRIMARY	48.9636	7.70649	-15.7874	-0.395652	0.937884
	entry_193	TCGA	TCGA-G9-6371-01	TCGA-G9-6371-01	111219_UNC11-SN627_0175_BC0CKKACXX_ACTTGA_L005	PRIMARY	17.7946	-35.7696	3.8327	-1.36758	-0.629102
	entry_194	TCGA	TCGA-G9-6373-01	TCGA-G9-6373-01	111219_UNC11-SN627_0175_BC0CKKACXX_ACTTGA_L006	PRIMARY	14.9217	-13.7446	-12.3661	11.0036	12.301
	entry_195	TCGA	TCGA-G9-6384-01	TCGA-G9-6384-01	111219_UNC11-SN627_0175_BC0CKKACXX_ACTTGA_L008	PRIMARY	27.5298	-16.9591	-11.6137	6.63844	-1.74382
	entry_196	TCGA	TCGA-CH-5746-01	TCGA-CH-5746-01	111219_UNC11-SN627_0175_BC0CKKACXX_CAGATC_L004	PRIMARY	22.1441	-15.3227	-13.2186	-2.22595	-11.1385
	entry_197	TCGA	TCGA-CH-5738-01	TCGA-CH-5738-01	111219_UNC11-SN627_0175_BC0CKKACXX_GCCAAT_L005	PRIMARY	29.0491	-8.1747	-18.0006	-4.76055	15.8499
	entry_198	TCGA	TCGA-CH-5752-01	TCGA-CH-5752-01	120201_UNC11-SN627_0181_AC0CETACXX_CAGATC_L002	PRIMARY	-30.1533	-20.758	2.32245	26.5996	-2.60204
	entry_199	TCGA	TCGA-EJ-5495-01	TCGA-EJ-5495-01	120201_UNC11-SN627_0181_AC0CETACXX_GATCAG_L003	PRIMARY	19.7674	-4.62684	-20.7251	19.5312	14.9011
	entry_200	TCGA	TCGA-CH-5743-01	TCGA-CH-5743-01	120201_UNC11-SN627_0181_AC0CETACXX_GCCAAT_L001	PRIMARY	39.7055	17.7769	-22.7131	-4.89152	5.71633
	entry_201	TCGA	TCGA-EJ-5514-01	TCGA-EJ-5514-01	120201_UNC11-SN627_0181_AC0CETACXX_TAGCTT_L004	PRIMARY	1.47267	-5.99796	-4.47122	5.71408	23.9522
	entry_202	TCGA	TCGA-CH-5753-01	TCGA-CH-5753-01	120215_UNC10-SN254_0327_AC0CMCACXX_ACTTGA_L002	PRIMARY	-5.74952	-24.928	-12.7506	0.644184	-3.29372
	entry_203	TCGA	TCGA-CH-5762-01	TCGA-CH-5762-01	120215_UNC10-SN254_0327_AC0CMCACXX_ACTTGA_L004	PRIMARY	28.0439	-5.27368	-11.2091	3.93068	14.7477
	entry_204	TCGA	TCGA-CH-5763-01	TCGA-CH-5763-01	120215_UNC10-SN254_0327_AC0CMCACXX_ACTTGA_L005	PRIMARY	44.1572	0.284456	-8.19821	2.52772	3.65624
	entry_205	TCGA	TCGA-CH-5764-01	TCGA-CH-5764-01	120215_UNC10-SN254_0327_AC0CMCACXX_ACTTGA_L006	PRIMARY	16.0966	-18.8343	-17.6601	11.3779	3.10634
	entry_206	TCGA	TCGA-EJ-5496-01	TCGA-EJ-5496-01	120215_UNC10-SN254_0327_AC0CMCACXX_GATCAG_L005	PRIMARY	14.3995	-30.6415	-15.3824	7.40231	-8.96345
	entry_207	TCGA	TCGA-EJ-5497-01	TCGA-EJ-5497-01	120215_UNC10-SN254_0327_AC0CMCACXX_GATCAG_L007	PRIMARY	27.4232	-19.6357	-18.3761	4.71538	0.392624
	entry_208	TCGA	TCGA-EJ-5498-01	TCGA-EJ-5498-01	120215_UNC10-SN254_0327_AC0CMCACXX_GATCAG_L008	PRIMARY	41.1038	-1.85898	-20.7395	11.1159	7.40241
	entry_209	TCGA	TCGA-EJ-5515-01	TCGA-EJ-5515-01	120215_UNC10-SN254_0327_AC0CMCACXX_TAGCTT_L006	PRIMARY	37.9421	-14.2092	3.75996	-1.97425	-6.91971
	entry_210	TCGA	TCGA-EJ-5516-01	TCGA-EJ-5516-01	120215_UNC10-SN254_0327_AC0CMCACXX_TAGCTT_L007	PRIMARY	24.0818	-18.7388	-25.8629	14.2819	11.1047
	entry_211	TCGA	TCGA-CH-5737-01	TCGA-CH-5737-01	120223_UNC12-SN629_0186_AC0GA2ACXX_ACAGTG_L006	PRIMARY	4.21933	-32.7122	0.340824	-19.011	-0.0297617
	entry_212	TCGA	TCGA-G9-6385-01	TCGA-G9-6385-01	120223_UNC12-SN629_0186_AC0GA2ACXX_ACTTGA_L001	PRIMARY	39.7698	-8.4942	-5.72615	-4.52895	-2.75091
	entry_213	TCGA	TCGA-G9-6494-01	TCGA-G9-6494-01	120223_UNC12-SN629_0186_AC0GA2ACXX_ACTTGA_L002	PRIMARY	18.4754	-29.9298	2.59925	4.25248	-1.26318
	entry_214	TCGA	TCGA-G9-6496-01	TCGA-G9-6496-01	120223_UNC12-SN629_0186_AC0GA2ACXX_ACTTGA_L003	PRIMARY	7.52591	-24.204	10.8644	-18.4564	6.94517
	entry_215	TCGA	TCGA-CH-5748-01	TCGA-CH-5748-01	120223_UNC12-SN629_0186_AC0GA2ACXX_CAGATC_L004	PRIMARY	13.7956	-33.1265	0.205039	-13.7812	1.30322
	entry_216	TCGA	TCGA-CH-5769-01	TCGA-CH-5769-01	120223_UNC12-SN629_0186_AC0GA2ACXX_GATCAG_L008	PRIMARY	7.37341	-15.6714	-25.561	4.17074	15.4483
	entry_217	TCGA	TCGA-CH-5739-01	TCGA-CH-5739-01	120223_UNC12-SN629_0186_AC0GA2ACXX_GCCAAT_L005	PRIMARY	11.9607	-22.0192	-7.80584	11.7844	9.8778
	entry_218	TCGA	TCGA-EJ-5507-01	TCGA-EJ-5507-01	120223_UNC12-SN629_0186_AC0GA2ACXX_TAGCTT_L007	PRIMARY	1.77855	-23.7012	-24.2133	10.4316	10.4197
	entry_219	TCGA	TCGA-CH-5750-01	TCGA-CH-5750-01	120425_UNC11-SN627_0224_BD0VAKACXX_CAGATC_L002	PRIMARY	-2.26098	-21.5832	-6.30569	-4.43953	10.9852
	entry_220	TCGA	TCGA-CH-5751-01	TCGA-CH-5751-01	120425_UNC11-SN627_0224_BD0VAKACXX_CAGATC_L006	PRIMARY	-34.0667	-8.40073	9.86011	12.311	20.6091
	entry_221	TCGA	TCGA-CH-5772-01	TCGA-CH-5772-01	120425_UNC11-SN627_0224_BD0VAKACXX_GATCAG_L003	PRIMARY	1.98584	-25.8043	12.4295	-5.9224	5.87155
	entry_222	TCGA	TCGA-CH-5788-01	TCGA-CH-5788-01	120425_UNC11-SN627_0224_BD0VAKACXX_GATCAG_L005	PRIMARY	-21.1109	-29.5074	6.97964	-13.8373	18.8669
	entry_223	TCGA	TCGA-CH-5789-01	TCGA-CH-5789-01	120425_UNC11-SN627_0224_BD0VAKACXX_GATCAG_L006	PRIMARY	37.5419	-8.81899	-8.17612	-6.59458	-2.1236
	entry_224	TCGA	TCGA-CH-5790-01	TCGA-CH-5790-01	120425_UNC11-SN627_0224_BD0VAKACXX_GATCAG_L007	PRIMARY	3.76513	-28.1037	-18.919	7.18668	-2.09572
	entry_225	TCGA	TCGA-CH-5791-01	TCGA-CH-5791-01	120425_UNC11-SN627_0224_BD0VAKACXX_GATCAG_L008	PRIMARY	0.406342	-26.7909	-25.5184	14.9303	5.77489
	entry_226	TCGA	TCGA-CH-5740-01	TCGA-CH-5740-01	120425_UNC11-SN627_0224_BD0VAKACXX_GCCAAT_L001	PRIMARY	3.94777	-22.5246	-26.1546	6.38998	-4.45687
	entry_227	TCGA	TCGA-CH-5741-01	TCGA-CH-5741-01	120425_UNC11-SN627_0224_BD0VAKACXX_GCCAAT_L005	PRIMARY	-10.13	-35.9112	-18.1925	14.5785	-12.8892
	entry_228	TCGA	TCGA-EJ-5508-01	TCGA-EJ-5508-01	120425_UNC11-SN627_0224_BD0VAKACXX_TAGCTT_L004	PRIMARY	24.3533	-14.0835	-20.5948	1.05591	4.53165
	entry_229	TCGA	TCGA-EJ-5512-01	TCGA-EJ-5512-01	120425_UNC11-SN627_0224_BD0VAKACXX_TAGCTT_L007	PRIMARY	36.3905	-16.4858	-10.711	-2.72379	-1.88911
	entry_230	TCGA	TCGA-EJ-7781-01	TCGA-EJ-7781-01	120430_UNC10-SN254_0353_AC0TGUACXX_ACAGTG_L005	PRIMARY	27.4775	-16.2856	-2.62279	-8.05503	8.53375
	entry_231	TCGA	TCGA-EJ-7782-01	TCGA-EJ-7782-01	120430_UNC10-SN254_0353_AC0TGUACXX_CAGATC_L007	PRIMARY	1.76238	-18.0749	-2.44159	2.26162	8.47576
	entry_232	TCGA	TCGA-HC-7212-01	TCGA-HC-7212-01	120430_UNC10-SN254_0353_AC0TGUACXX_CGATGT_L008	PRIMARY	-12.556	-36.7664	-15.704	25.9788	-3.68474
	entry_233	TCGA	TCGA-EJ-7315-01	TCGA-EJ-7315-01	120430_UNC10-SN254_0353_AC0TGUACXX_GATCAG_L004	PRIMARY	2.1065	-24.837	-19.0482	15.7674	27.9289
	entry_234	TCGA	TCGA-EJ-7792-01	TCGA-EJ-7792-01	120430_UNC10-SN254_0353_AC0TGUACXX_GATCAG_L007	PRIMARY	39.0933	1.72194	12.2798	2.37491	23.0675
	entry_235	TCGA	TCGA-EJ-7314-01	TCGA-EJ-7314-01	120430_UNC10-SN254_0353_AC0TGUACXX_GCCAAT_L002	PRIMARY	10.0142	-22.5422	-21.7343	3.36993	-5.0938
	entry_236	TCGA	TCGA-EJ-7783-01	TCGA-EJ-7783-01	120430_UNC10-SN254_0353_AC0TGUACXX_TAGCTT_L003	PRIMARY	25.6898	-4.42855	-22.7525	12.5336	-5.48299
	entry_237	TCGA	TCGA-HC-7211-01	TCGA-HC-7211-01	120430_UNC10-SN254_0353_AC0TGUACXX_TAGCTT_L008	PRIMARY	15.4655	-23.3689	-8.34376	-18.4274	2.41723
	entry_238	TCGA	TCGA-EJ-7115-01	TCGA-EJ-7115-01	120430_UNC10-SN254_0353_AC0TGUACXX_TGACCA_L003	PRIMARY	27.2093	-17.1427	-3.68539	-7.63247	3.51802
	entry_239	TCGA	TCGA-HC-7213-01	TCGA-HC-7213-01	120501_UNC11-SN627_0226_AC0TGKACXX_ACAGTG_L004	PRIMARY	-2.11875	-18.9488	-24.5727	11.7018	11.7337
	entry_240	TCGA	TCGA-EJ-7785-01	TCGA-EJ-7785-01	120501_UNC11-SN627_0226_AC0TGKACXX_ACAGTG_L008	PRIMARY	30.2034	-7.34669	-15.6476	9.06754	11.5144
	entry_241	TCGA	TCGA-HC-7749-01	TCGA-HC-7749-01	120501_UNC11-SN627_0226_AC0TGKACXX_CGATGT_L003	PRIMARY	10.5853	-25.1609	-6.53336	6.52988	5.12314
	entry_242	TCGA	TCGA-HC-7736-01	TCGA-HC-7736-01	120501_UNC11-SN627_0226_AC0TGKACXX_GATCAG_L007	PRIMARY	20.7237	-9.55987	-9.87339	-0.581474	6.65308
	entry_243	TCGA	TCGA-EJ-7791-01	TCGA-EJ-7791-01	120501_UNC11-SN627_0226_AC0TGKACXX_GCCAAT_L004	PRIMARY	40.3557	-4.1608	-3.89948	-2.46616	10.6054
	entry_244	TCGA	TCGA-G9-6366-01	TCGA-G9-6366-01	120501_UNC11-SN627_0226_AC0TGKACXX_GCCAAT_L007	PRIMARY	6.7573	-33.6514	-5.64286	-6.01032	-1.82926
	entry_245	TCGA	TCGA-HC-7748-01	TCGA-HC-7748-01	120501_UNC11-SN627_0226_AC0TGKACXX_TAGCTT_L002	PRIMARY	25.6711	-20.4644	-17.4006	11.9875	2.12431
	entry_246	TCGA	TCGA-EJ-7327-01	TCGA-EJ-7327-01	120501_UNC11-SN627_0226_AC0TGKACXX_TGACCA_L003	PRIMARY	17.0491	-16.42	-19.4943	18.0282	3.8212
	entry_247	TCGA	TCGA-HC-7738-01	TCGA-HC-7738-01	120501_UNC11-SN627_0226_AC0TGKACXX_TGACCA_L008	PRIMARY	14.9741	-27.0071	5.01084	-18.0601	2.54026
	entry_248	TCGA	TCGA-G9-6353-01	TCGA-G9-6353-01	120501_UNC16-SN851_0154_BC0MB8ACXX_ACTTGA_L004	PRIMARY	42.3787	-6.42595	-2.89101	-5.94065	-14.6814
	entry_249	TCGA	TCGA-G9-6329-01	TCGA-G9-6329-01	120501_UNC16-SN851_0154_BC0MB8ACXX_ACTTGA_L005	PRIMARY	34.7951	-1.57215	-19.7507	6.16855	2.5887
	entry_250	TCGA	TCGA-HC-7080-01	TCGA-HC-7080-01	120501_UNC16-SN851_0154_BC0MB8ACXX_ACTTGA_L007	PRIMARY	-21.8911	-38.4694	15.5864	-17.7879	-15.7891
	entry_251	TCGA	TCGA-CH-5765-01	TCGA-CH-5765-01	120502_UNC14-SN744_0235_BD0YUTACXX_ACTTGA_L005	PRIMARY	5.83445	-24.387	-13.6017	14.5473	-4.57334
	entry_252	TCGA	TCGA-EJ-5499-01	TCGA-EJ-5499-01	120502_UNC14-SN744_0235_BD0YUTACXX_GATCAG_L006	PRIMARY	12.1831	-15.5495	-24.9002	8.05822	13.6349
	entry_253	TCGA	TCGA-EJ-5517-01	TCGA-EJ-5517-01	120502_UNC14-SN744_0235_BD0YUTACXX_TAGCTT_L001	PRIMARY	27.0044	-24.4576	15.7599	-3.79746	16.3088
	entry_254	TCGA	TCGA-EJ-5522-01	TCGA-EJ-5522-01	120502_UNC14-SN744_0235_BD0YUTACXX_TAGCTT_L002	PRIMARY	20.5425	-22.1022	-18.4633	10.1392	0.275258
	entry_255	TCGA	TCGA-EJ-5524-01	TCGA-EJ-5524-01	120502_UNC14-SN744_0235_BD0YUTACXX_TAGCTT_L003	PRIMARY	14.146	-18.6781	-18.3837	27.4324	6.91573
	entry_256	TCGA	TCGA-EJ-5525-01	TCGA-EJ-5525-01	120502_UNC14-SN744_0235_BD0YUTACXX_TAGCTT_L004	PRIMARY	-21.5949	-8.81867	-1.84969	26.5587	27.7978
	entry_257	TCGA	TCGA-EJ-5526-01	TCGA-EJ-5526-01	120502_UNC14-SN744_0235_BD0YUTACXX_TAGCTT_L005	PRIMARY	22.5204	-13.9237	-15.0511	9.91011	4.97688
	entry_258	TCGA	TCGA-EJ-5527-01	TCGA-EJ-5527-01	120502_UNC14-SN744_0235_BD0YUTACXX_TAGCTT_L006	PRIMARY	25.3788	-17.9503	-21.5506	16.6451	8.58774
	entry_259	TCGA	TCGA-HC-7078-01	TCGA-HC-7078-01	120507_UNC10-SN254_0355_AC0TR8ACXX_ACAGTG_L007	PRIMARY	13.8473	-12.4527	-2.23945	-22.0541	-1.45399
	entry_260	TCGA	TCGA-EJ-7328-01	TCGA-EJ-7328-01	120507_UNC10-SN254_0355_AC0TR8ACXX_CAGATC_L003	PRIMARY	23.9819	-0.614772	-18.2062	5.61836	5.62513
	entry_261	TCGA	TCGA-EJ-7786-01	TCGA-EJ-7786-01	120507_UNC10-SN254_0355_AC0TR8ACXX_GATCAG_L005	PRIMARY	31.4857	-15.0383	19.4156	-9.14936	4.01529
	entry_262	TCGA	TCGA-EJ-7330-01	TCGA-EJ-7330-01	120507_UNC10-SN254_0355_AC0TR8ACXX_TAGCTT_L003	PRIMARY	33.0202	-5.8387	-7.60231	-4.77315	3.09418
	entry_263	TCGA	TCGA-H9-7775-01	TCGA-H9-7775-01	120507_UNC10-SN254_0355_AC0TR8ACXX_TAGCTT_L007	PRIMARY	15.5584	-26.1123	-6.2651	7.74923	4.1935
	entry_264	TCGA	TCGA-G9-6377-01	TCGA-G9-6377-01	120507_UNC11-SN627_0228_BC0MG7ACXX_ACTTGA_L006	PRIMARY	17.7152	-25.6408	-17.4298	0.22747	8.31884
	entry_265	TCGA	TCGA-HC-7744-01	TCGA-HC-7744-01	120508_UNC13-SN749_0172_AD101FACXX_ACAGTG_L006	PRIMARY	-5.84882	-30.0839	-25.7518	9.87183	6.10079
	entry_266	TCGA	TCGA-HC-7232-01	TCGA-HC-7232-01	120508_UNC13-SN749_0172_AD101FACXX_CGATGT_L004	PRIMARY	14.2925	-23.6029	-19.1163	18.3016	-4.92837
	entry_267	TCGA	TCGA-HC-7819-01	TCGA-HC-7819-01	120508_UNC13-SN749_0172_AD101FACXX_CGATGT_L008	PRIMARY	-1.72567	-36.8301	-11.8994	8.07471	-15.7245
	entry_268	TCGA	TCGA-EJ-7788-01	TCGA-EJ-7788-01	120508_UNC13-SN749_0172_AD101FACXX_CTTGTA_L001	PRIMARY	7.29064	-16.8098	4.69245	17.7488	12.1835
	entry_269	TCGA	TCGA-HC-7231-01	TCGA-HC-7231-01	120508_UNC13-SN749_0172_AD101FACXX_CTTGTA_L003	PRIMARY	5.45755	-26.8471	-28.0071	5.23132	2.85062
	entry_270	TCGA	TCGA-HC-7820-01	TCGA-HC-7820-01	120508_UNC13-SN749_0172_AD101FACXX_GCCAAT_L008	PRIMARY	20.5269	-29.9233	-6.76822	-4.57951	-13.8046
	entry_271	TCGA	TCGA-HC-7745-01	TCGA-HC-7745-01	120508_UNC13-SN749_0172_AD101FACXX_TGACCA_L006	PRIMARY	34.6474	1.89336	-11.2387	-3.09516	-0.598351
	entry_272	TCGA	TCGA-HI-7168-01	TCGA-HI-7168-01	120514_UNC10-SN254_0358_BC0M2KACXX_CTTGTA_L002	PRIMARY	21.3648	4.10847	0.369839	10.4713	8.08375
	entry_273	TCGA	TCGA-G9-6361-01	TCGA-G9-6361-01	120514_UNC11-SN627_0229_AD121AACXX_ACTTGA_L003	PRIMARY	17.3507	-17.1304	-2.87507	17.1145	6.7357
	entry_274	TCGA	TCGA-HC-7081-01	TCGA-HC-7081-01	120514_UNC11-SN627_0229_AD121AACXX_ACTTGA_L008	PRIMARY	3.94044	-13.6219	-18.61	21.2986	13.0962
	entry_275	TCGA	TCGA-G9-6343-01	TCGA-G9-6343-01	120514_UNC11-SN627_0229_AD121AACXX_GATCAG_L006	PRIMARY	26.4536	-20.6039	21.6174	-21.7048	2.01605
	entry_276	TCGA	TCGA-EJ-7123-01	TCGA-EJ-7123-01	120514_UNC11-SN627_0230_BC0UYHACXX_TTAGGC_L001	PRIMARY	10.71	-34.9524	4.99366	-19.8293	5.55442
	entry_277	TCGA	TCGA-G9-6338-01	TCGA-G9-6338-01	120514_UNC16-SN851_0158_AC0UWTACXX_ACTTGA_L006	PRIMARY	18.2795	0.316614	35.9893	-8.21751	8.68978
	entry_278	TCGA	TCGA-HC-7750-01	TCGA-HC-7750-01	120514_UNC16-SN851_0159_BC0TARACXX_ACAGTG_L006	PRIMARY	40.8056	-6.50587	9.41021	-10.42	9.24104
	entry_279	TCGA	TCGA-HC-7230-01	TCGA-HC-7230-01	120514_UNC16-SN851_0159_BC0TARACXX_CAGATC_L004	PRIMARY	-3.89423	-31.6132	-12.862	12.2656	-7.97487
	entry_280	TCGA	TCGA-HC-7752-01	TCGA-HC-7752-01	120514_UNC16-SN851_0159_BC0TARACXX_CAGATC_L007	PRIMARY	7.09473	-20.5062	15.7889	-18.9773	-14.5286
	entry_281	TCGA	TCGA-EJ-7784-01	TCGA-EJ-7784-01	120514_UNC16-SN851_0159_BC0TARACXX_CGATGT_L003	PRIMARY	-2.29458	-31.4032	-13.2907	9.52969	-1.24116
	entry_282	TCGA	TCGA-EJ-7317-01	TCGA-EJ-7317-01	120514_UNC16-SN851_0159_BC0TARACXX_CTTGTA_L002	PRIMARY	18.8111	-27.5625	17.4366	-12.5413	-3.26705
	entry_283	TCGA	TCGA-HC-7742-01	TCGA-HC-7742-01	120514_UNC16-SN851_0159_BC0TARACXX_GATCAG_L005	PRIMARY	20.3165	-13.9394	-0.321094	-1.40711	8.90455
	entry_284	TCGA	TCGA-HI-7171-01	TCGA-HI-7171-01	120514_UNC16-SN851_0159_BC0TARACXX_GATCAG_L008	PRIMARY	-12.2086	-23.3947	-10.9632	23.8194	4.19181
	entry_285	TCGA	TCGA-HC-7740-01	TCGA-HC-7740-01	120514_UNC16-SN851_0159_BC0TARACXX_GCCAAT_L005	PRIMARY	49.9039	0.374101	-8.46172	-8.72468	5.74622
	entry_286	TCGA	TCGA-HI-7170-01	TCGA-HI-7170-01	120514_UNC16-SN851_0159_BC0TARACXX_GCCAAT_L008	PRIMARY	45.8009	7.93564	-8.6105	-5.62855	21.1734
	entry_287	TCGA	TCGA-HC-7818-01	TCGA-HC-7818-01	120514_UNC16-SN851_0159_BC0TARACXX_TAGCTT_L007	PRIMARY	24.8036	-15.5592	-14.6323	-10.1392	1.54065
	entry_288	TCGA	TCGA-FC-7708-01	TCGA-FC-7708-01	120514_UNC16-SN851_0159_BC0TARACXX_TGACCA_L004	PRIMARY	32.8208	-5.93234	-14.9759	4.76019	2.02666
	entry_289	TCGA	TCGA-HC-7210-01	TCGA-HC-7210-01	120521_UNC12-SN629_0212_AC0RWNACXX_CAGATC_L002	PRIMARY	26.3859	-17.016	-3.84291	-2.27395	10.0766
	entry_290	TCGA	TCGA-CH-5744-01	TCGA-CH-5744-01	120521_UNC12-SN629_0212_AC0RWNACXX_CGATGT_L004	PRIMARY	8.95506	-30.6035	-24.5214	6.09064	-9.96187
	entry_291	TCGA	TCGA-EJ-7794-01	TCGA-EJ-7794-01	120521_UNC12-SN629_0212_AC0RWNACXX_CTTGTA_L003	PRIMARY	33.8272	-9.01253	-5.79632	-14.423	14.1799
	entry_292	TCGA	TCGA-HC-7075-01	TCGA-HC-7075-01	120521_UNC12-SN629_0212_AC0RWNACXX_GATCAG_L002	PRIMARY	6.00704	-35.0447	21.7898	-14.6803	10.0534
	entry_293	TCGA	TCGA-HI-7169-01	TCGA-HI-7169-01	120521_UNC12-SN629_0212_AC0RWNACXX_TGACCA_L003	PRIMARY	46.0724	17.7749	21.6773	9.7887	-2.20547
	entry_294	TCGA	TCGA-HC-7747-01	TCGA-HC-7747-01	120529_UNC16-SN851_0165_BC0UMTACXX_CAGATC_L005	PRIMARY	27.5584	-16.528	-22.021	-4.54024	0.490959
	entry_295	TCGA	TCGA-EJ-7789-01	TCGA-EJ-7789-01	120529_UNC16-SN851_0165_BC0UMTACXX_CGATGT_L003	PRIMARY	-36.0486	-27.4008	22.2812	2.19254	5.12199
	entry_296	TCGA	TCGA-HC-7821-01	TCGA-HC-7821-01	120529_UNC16-SN851_0165_BC0UMTACXX_GATCAG_L005	PRIMARY	-9.6669	-25.1204	-4.02541	20.3095	2.89171
	entry_297	TCGA	TCGA-HC-7209-01	TCGA-HC-7209-01	120529_UNC16-SN851_0165_BC0UMTACXX_TGACCA_L004	PRIMARY	12.3155	-21.3892	-28.3892	1.59343	4.13915
	entry_298	TCGA	TCGA-CH-5754-01	TCGA-CH-5754-01	120604_UNC13-SN749_0179_AC0V5LACXX_CGATGT_L001	PRIMARY	-6.91885	-12.1669	-20.5241	10.8616	7.58002
	entry_299	TCGA	TCGA-CH-5771-01	TCGA-CH-5771-01	120604_UNC13-SN749_0179_AC0V5LACXX_CGATGT_L006	PRIMARY	34.8494	-4.03433	-12.9461	1.71016	17.1503
	entry_300	TCGA	TCGA-CH-5792-01	TCGA-CH-5792-01	120604_UNC13-SN749_0179_AC0V5LACXX_CGATGT_L007	PRIMARY	29.4829	-7.22828	-12.9439	-9.63883	16.4031
	entry_301	TCGA	TCGA-EJ-5509-01	TCGA-EJ-5509-01	120604_UNC13-SN749_0179_AC0V5LACXX_GCCAAT_L002	PRIMARY	22.9348	-16.8686	-5.28773	-8.91272	15.5616
	entry_302	TCGA	TCGA-EJ-5510-01	TCGA-EJ-5510-01	120604_UNC13-SN749_0179_AC0V5LACXX_GCCAAT_L004	PRIMARY	27.5036	-15.5723	-22.721	3.70168	5.84727
	entry_303	TCGA	TCGA-EJ-5511-01	TCGA-EJ-5511-01	120604_UNC13-SN749_0179_AC0V5LACXX_GCCAAT_L008	PRIMARY	16.48	-19.4564	0.00659399	9.50124	8.05583
	entry_304	TCGA	TCGA-CH-5794-01	TCGA-CH-5794-01	120604_UNC13-SN749_0180_BD127FACXX_CGATGT_L001	PRIMARY	3.215	-22.4275	-28.667	7.81378	-1.6437
	entry_305	TCGA	TCGA-EJ-5518-01	TCGA-EJ-5518-01	120604_UNC13-SN749_0180_BD127FACXX_GCCAAT_L002	PRIMARY	11.1334	-9.84511	9.30521	0.6559	20.5839
	entry_306	TCGA	TCGA-EJ-5519-01	TCGA-EJ-5519-01	120604_UNC13-SN749_0180_BD127FACXX_GCCAAT_L003	PRIMARY	2.88806	-25.6591	-6.90634	6.7623	-6.24118
	entry_307	TCGA	TCGA-EJ-5521-01	TCGA-EJ-5521-01	120604_UNC13-SN749_0180_BD127FACXX_GCCAAT_L004	PRIMARY	18.7536	-20.4804	-31.0788	4.75598	9.0541
	entry_308	TCGA	TCGA-EJ-5530-01	TCGA-EJ-5530-01	120604_UNC13-SN749_0180_BD127FACXX_GCCAAT_L005	PRIMARY	10.5241	-24.8385	-7.52119	18.8119	0.341851
	entry_309	TCGA	TCGA-EJ-7331-01	TCGA-EJ-7331-01	120611_UNC15-SN850_0219_BD120UACXX_ACAGTG_L008	PRIMARY	32.0372	-9.32378	9.89387	-3.24201	12.635
	entry_310	TCGA	TCGA-EJ-5531-01	TCGA-EJ-5531-01	120611_UNC15-SN850_0219_BD120UACXX_GCCAAT_L002	PRIMARY	32.2067	-11.5691	-12.689	-13.1309	18.4617
	entry_311	TCGA	TCGA-EJ-5532-01	TCGA-EJ-5532-01	120611_UNC15-SN850_0219_BD120UACXX_GCCAAT_L003	PRIMARY	15.8739	-24.7382	10.7904	-6.50588	6.12411
	entry_312	TCGA	TCGA-HC-7233-01	TCGA-HC-7233-01	120611_UNC15-SN850_0219_BD120UACXX_GCCAAT_L007	PRIMARY	20.9897	-16.4256	-2.70999	-5.64986	23.178
	entry_313	TCGA	TCGA-HC-7740-01	TCGA-HC-7740-01	120710_UNC12-SN629_0215_BC0WRNACXX_TGACCA_L005	PRIMARY	38.0185	21.289	1.16836	14.9017	1.90187
	entry_314	TCGA	TCGA-HC-8258-01	TCGA-HC-8258-01	120710_UNC12-SN629_0215_BC0WRNACXX_TGACCA_L006	PRIMARY	35.3207	18.1379	-4.00505	12.0083	5.13822
	entry_315	TCGA	TCGA-HC-8258-01	TCGA-HC-8258-01	120710_UNC16-SN851_0169_AC0VVKACXX_CAGATC_L004	PRIMARY	35.224	21.4124	-5.11189	6.48578	3.18659
	entry_316	TCGA	TCGA-HC-8265-01	TCGA-HC-8265-01	120710_UNC16-SN851_0169_AC0VVKACXX_CAGATC_L007	PRIMARY	2.18376	-9.85282	6.04467	11.4695	7.59322
	entry_317	TCGA	TCGA-HC-8261-01	TCGA-HC-8261-01	120710_UNC16-SN851_0169_AC0VVKACXX_TGACCA_L001	PRIMARY	30.778	-6.5776	1.59709	-1.83853	-3.14941
	entry_318	TCGA	TCGA-HC-8265-01	TCGA-HC-8265-01	120710_UNC16-SN851_0169_AC0VVKACXX_TGACCA_L002	PRIMARY	3.22313	-11.2134	7.48236	14.7872	8.86917
	entry_319	TCGA	TCGA-EJ-5494-01	TCGA-EJ-5494-01	120713_UNC16-SN851_0171_BD1358ACXX_ACAGTG_L002	PRIMARY	9.0137	-8.71338	-8.09579	-3.96029	-1.44011
	entry_320	TCGA	TCGA-EJ-5501-01	TCGA-EJ-5501-01	120713_UNC16-SN851_0171_BD1358ACXX_ACAGTG_L005	PRIMARY	19.6262	-15.5565	-18.2889	5.19049	-2.45808
	entry_321	TCGA	TCGA-EJ-7125-01	TCGA-EJ-7125-01	120713_UNC16-SN851_0171_BD1358ACXX_ACTTGA_L002	PRIMARY	6.81073	-25.5235	23.8623	-2.31911	15.3028
	entry_322	TCGA	TCGA-EJ-7793-01	TCGA-EJ-7793-01	120806_UNC17-SN7001277_0041_BD132VACXX_ACTTGA_L007	PRIMARY	28.6162	-23.8567	-11.4399	-0.0545569	-11.0431
	entry_323	TCGA	TCGA-EJ-7321-01	TCGA-EJ-7321-01	120806_UNC17-SN7001277_0041_BD132VACXX_ATCACG_L007	PRIMARY	5.10308	-28.0685	-18.9421	12.3802	3.02902
	entry_324	TCGA	TCGA-HC-8259-01	TCGA-HC-8259-01	120814_UNC12-SN629_0220_AD13JAACXX_AGTCAA_L002	PRIMARY	9.61841	-33.6649	-1.21425	-0.772642	-11.6217
	entry_325	TCGA	TCGA-HC-8262-01	TCGA-HC-8262-01	120814_UNC12-SN629_0220_AD13JAACXX_AGTTCC_L004	PRIMARY	13.022	-17.7286	-16.9688	-1.19529	-11.8266
	entry_326	TCGA	TCGA-HC-8261-01	TCGA-HC-8261-01	120814_UNC12-SN629_0220_AD13JAACXX_CAGATC_L003	PRIMARY	11.6569	-21.7043	2.35714	-24.7286	0.183443
	entry_327	TCGA	TCGA-J4-8198-01	TCGA-J4-8198-01	120814_UNC12-SN629_0220_AD13JAACXX_CGATGT_L004	PRIMARY	19.1013	-18.0387	-5.98388	12.5206	-5.82473
	entry_328	TCGA	TCGA-HC-8256-01	TCGA-HC-8256-01	120814_UNC12-SN629_0220_AD13JAACXX_GATCAG_L006	PRIMARY	7.43188	-32.0608	7.59745	-14.2495	-11.8626
	entry_329	TCGA	TCGA-HC-8258-01	TCGA-HC-8258-01	120814_UNC12-SN629_0220_AD13JAACXX_GCCAAT_L001	PRIMARY	34.2	-9.67039	-4.76247	-22.6027	-8.6079
	entry_330	TCGA	TCGA-HC-8265-01	TCGA-HC-8265-01	120814_UNC12-SN629_0220_AD13JAACXX_GCCAAT_L008	PRIMARY	10.744	-5.1737	-0.579272	-9.6489	-1.67462
	entry_331	TCGA	TCGA-HC-8266-01	TCGA-HC-8266-01	120814_UNC12-SN629_0220_AD13JAACXX_TAGCTT_L008	PRIMARY	25.2184	2.12593	-11.8157	-9.43504	8.34587
	entry_332	TCGA	TCGA-HC-8260-01	TCGA-HC-8260-01	120814_UNC12-SN629_0220_AD13JAACXX_TGACCA_L003	PRIMARY	27.2773	-6.76126	-7.39899	-2.90349	-17.1793
	entry_333	TCGA	TCGA-G9-7525-01	TCGA-G9-7525-01	120814_UNC12-SN629_0220_AD13JAACXX_TTAGGC_L006	PRIMARY	8.38888	-25.7616	-16.2202	12.8804	6.98696
	entry_334	TCGA	TCGA-G9-7510-01	TCGA-G9-7510-01	120815_UNC16-SN851_0177_BD13LJACXX_ACAGTG_L007	PRIMARY	32.5394	-14.3364	-4.68711	-15.4056	7.83676
	entry_335	TCGA	TCGA-G9-7523-01	TCGA-G9-7523-01	120815_UNC16-SN851_0177_BD13LJACXX_AGTCAA_L008	PRIMARY	33.6436	14.0976	34.5235	18.6867	29.375
	entry_336	TCGA	TCGA-G9-7521-01	TCGA-G9-7521-01	120815_UNC16-SN851_0177_BD13LJACXX_CGATGT_L007	PRIMARY	1.59254	-14.346	9.72217	8.5073	23.135
	entry_337	TCGA	TCGA-G9-7519-01	TCGA-G9-7519-01	120815_UNC16-SN851_0177_BD13LJACXX_CTTGTA_L006	PRIMARY	31.946	-21.3538	21.2058	-15.6915	10.2377
	entry_338	TCGA	TCGA-G9-7522-01	TCGA-G9-7522-01	120815_UNC16-SN851_0177_BD13LJACXX_GCCAAT_L008	PRIMARY	34.7162	-22.3216	-15.7849	1.74456	-2.36488
	entry_339	TCGA	TCGA-EJ-7797-01	TCGA-EJ-7797-01	120904_UNC14-SN744_0268_AC10DDACXX_GTGGCC_L004	PRIMARY	25.1355	-16.2038	-17.0937	0.717977	-3.96414
	entry_340	TCGA	TCGA-HC-8257-01	TCGA-HC-8257-01	120904_UNC14-SN744_0268_AC10DDACXX_GTTTCG_L005	PRIMARY	3.80102	-18.9286	-12.0267	5.547	-12.3385
	entry_341	TCGA	TCGA-HC-7740-01	TCGA-HC-7740-01	121011_UNC15-SN850_0238_AD13P9ACXX_NoIndex_L007	PRIMARY	36.8688	22.5821	0.649637	10.1138	-0.235157
	entry_342	TCGA	TCGA-HC-8261-01	TCGA-HC-8261-01	121011_UNC15-SN850_0238_AD13P9ACXX_NoIndex_L008	PRIMARY	26.1193	-9.44299	1.65857	-7.57171	-5.97098
	entry_343	TCGA	TCGA-EJ-8474-01	TCGA-EJ-8474-01	121126_UNC9-SN296_0314_BC11Y0ACXX_ACAGTG_L004	PRIMARY	12.2597	-19.9243	-1.1334	9.31525	9.44105
	entry_344	TCGA	TCGA-EJ-8469-01	TCGA-EJ-8469-01	121126_UNC9-SN296_0314_BC11Y0ACXX_ACTTGA_L002	PRIMARY	-17.8216	-19.4325	-14.536	19.6812	-1.1874
	entry_345	TCGA	TCGA-EJ-8468-01	TCGA-EJ-8468-01	121126_UNC9-SN296_0314_BC11Y0ACXX_CAGATC_L002	PRIMARY	29.4982	-14.9512	4.3646	-12.6457	8.83027
	entry_346	TCGA	TCGA-EJ-8470-01	TCGA-EJ-8470-01	121126_UNC9-SN296_0314_BC11Y0ACXX_GATCAG_L003	PRIMARY	10.7513	-11.3774	-6.05102	-17.2775	11.3151
	entry_347	TCGA	TCGA-EJ-8472-01	TCGA-EJ-8472-01	121126_UNC9-SN296_0314_BC11Y0ACXX_TAGCTT_L003	PRIMARY	5.57164	-14.0951	-12.9873	15.3629	-3.88237
	entry_348	TCGA	TCGA-HC-8264-01	TCGA-HC-8264-01	121127_UNC16-SN851_0192_AC0YN3ACXX_GCCAAT_L001	PRIMARY	16.8499	-12.9123	25.7988	2.73472	9.14129
	entry_349	TCGA	TCGA-EJ-5502-01	TCGA-EJ-5502-01	130118_UNC12-SN629_0250_BD1MC5ACXX_GCCAAT_L003	PRIMARY	36.77	0.324419	-8.77694	-8.35225	10.4538
	entry_350	TCGA	TCGA-EJ-5503-01	TCGA-EJ-5503-01	130118_UNC12-SN629_0250_BD1MC5ACXX_GCCAAT_L008	PRIMARY	40.7613	1.69275	-13.8015	-3.09804	-1.98498
	entry_351	TCGA	TCGA-FC-A4JI-01	TCGA-FC-A4JI-01	130205_UNC16-SN851_0213_AD1TC5ACXX_AGTCAA_L005	PRIMARY	-67.8133	-26.5106	24.9359	-18.791	15.1728
	entry_352	TCGA	TCGA-HC-A48F-01	TCGA-HC-A48F-01	130205_UNC16-SN851_0213_AD1TC5ACXX_AGTTCC_L006	PRIMARY	-20.1725	-28.097	-10.9996	12.5802	-8.11232
	entry_353	TCGA	TCGA-EJ-A46F-01	TCGA-EJ-A46F-01	130205_UNC16-SN851_0213_AD1TC5ACXX_CTTGTA_L003	PRIMARY	-29.8897	-31.9947	-13.8007	7.39694	-17.6518
	entry_354	TCGA	TCGA-CH-5745-01	TCGA-CH-5745-01	130221_UNC9-SN296_0338_BC1PYCACXX_CGATGT_L007	PRIMARY	28.2157	-9.27474	-6.05005	-1.54084	6.63934
	entry_355	TCGA	TCGA-CH-5761-01	TCGA-CH-5761-01	130221_UNC9-SN296_0338_BC1PYCACXX_TTAGGC_L007	PRIMARY	-26.5337	-13.7536	0.189745	4.99678	11.4316
	entry_356	TCGA	TCGA-G9-6351-01	TCGA-G9-6351-01	130226_UNC14-SN744_0315_AD1V5TACXX_ATCACG_L004	PRIMARY	32.7806	-23.4287	-12.0988	-3.34493	-10.5315
	entry_357	TCGA	TCGA-G9-6342-01	TCGA-G9-6342-01	130226_UNC14-SN744_0315_AD1V5TACXX_CAGATC_L003	PRIMARY	20.0914	-16.765	-23.082	5.80973	-8.01894
	entry_358	TCGA	TCGA-HC-7079-01	TCGA-HC-7079-01	130226_UNC14-SN744_0315_AD1V5TACXX_CAGATC_L008	PRIMARY	22.4934	26.805	-18.9357	1.05028	27.7315
	entry_359	TCGA	TCGA-G9-6333-01	TCGA-G9-6333-01	130226_UNC14-SN744_0315_AD1V5TACXX_GCCAAT_L003	PRIMARY	29.5631	-21.6034	7.42331	-16.7862	-1.71062
	entry_360	TCGA	TCGA-HC-7077-01	TCGA-HC-7077-01	130226_UNC14-SN744_0315_AD1V5TACXX_GCCAAT_L008	PRIMARY	-12.8143	-46.3668	-10.3498	1.25148	-5.43093
	entry_361	TCGA	TCGA-G9-6499-01	TCGA-G9-6499-01	130226_UNC14-SN744_0315_AD1V5TACXX_TGACCA_L007	PRIMARY	25.5355	-21.2645	-1.34486	-29.3875	3.87457
	entry_362	TCGA	TCGA-HC-7737-01	TCGA-HC-7737-01	130226_UNC14-SN744_0315_AD1V5TACXX_TTAGGC_L001	PRIMARY	29.4013	-11.2395	-2.86155	-11.3219	13.7508
	entry_363	TCGA	TCGA-G9-6369-01	TCGA-G9-6369-01	130226_UNC14-SN744_0315_AD1V5TACXX_TTAGGC_L006	PRIMARY	2.26693	-35.6045	24.5696	-24.2271	3.90266
	entry_364	TCGA	TCGA-EJ-A46H-01	TCGA-EJ-A46H-01	130325_UNC12-SN629_0268_AC22W1ACXX_AGTTCC_L006	PRIMARY	45.3081	27.3941	-10.0395	1.46379	-3.10859
	entry_365	TCGA	TCGA-HC-A4ZV-01	TCGA-HC-A4ZV-01	130325_UNC12-SN629_0268_AC22W1ACXX_GATCAG_L008	PRIMARY	-11.6313	-7.64944	5.48551	9.57987	18.4956
	entry_366	TCGA	TCGA-KC-A4BL-01	TCGA-KC-A4BL-01	130325_UNC12-SN629_0268_AC22W1ACXX_GTGGCC_L006	PRIMARY	33.7264	12.7405	-13.6256	-4.46898	0.21639
	entry_367	TCGA	TCGA-EJ-A46I-01	TCGA-EJ-A46I-01	130325_UNC12-SN629_0268_AC22W1ACXX_GTTTCG_L007	PRIMARY	39.7348	-4.55888	-1.30348	-12.6435	-10.1989
	entry_368	TCGA	TCGA-EJ-A46B-01	TCGA-EJ-A46B-01	130325_UNC12-SN629_0268_AC22W1ACXX_TAGCTT_L005	PRIMARY	36.7808	-10.839	5.85383	-14.3031	-19.1677
	entry_369	TCGA	TCGA-J9-A52B-01	TCGA-J9-A52B-01	130325_UNC16-SN851_0231_BC20VNACXX_ACTTGA_L004	PRIMARY	-2.69844	-5.70173	-25.9896	17.0486	-13.3033
	entry_370	TCGA	TCGA-KK-A59Y-01	TCGA-KK-A59Y-01	130328_UNC10-SN254_0443_AD238RACXX_AGTCAA_L003	PRIMARY	-3.03971	-30.7332	-17.8954	6.81416	-8.21808
	entry_371	TCGA	TCGA-EJ-A46G-01	TCGA-EJ-A46G-01	130328_UNC10-SN254_0443_AD238RACXX_CTTGTA_L004	PRIMARY	-8.34408	-13.3097	-2.69535	-0.558409	-0.314312
	entry_372	TCGA	TCGA-J9-A52C-01	TCGA-J9-A52C-01	130328_UNC10-SN254_0443_AD238RACXX_GATCAG_L001	PRIMARY	36.8039	11.9859	-7.77049	2.23666	9.77452
	entry_373	TCGA	TCGA-EJ-A46E-01	TCGA-EJ-A46E-01	130328_UNC10-SN254_0443_AD238RACXX_GGCTAC_L002	PRIMARY	40.5416	13.9706	-9.33025	-3.30607	-8.59059
	entry_374	TCGA	TCGA-KC-A4BV-01	TCGA-KC-A4BV-01	130328_UNC10-SN254_0443_AD238RACXX_GGCTAC_L003	PRIMARY	5.05187	-17.6	-0.293803	25.77	8.13868
	entry_375	TCGA	TCGA-KC-A4BN-01	TCGA-KC-A4BN-01	130328_UNC10-SN254_0443_AD238RACXX_GTTTCG_L005	PRIMARY	20.8351	-22.9847	-8.84508	-14.8492	-15.2949
	entry_376	TCGA	TCGA-J9-A52E-01	TCGA-J9-A52E-01	130328_UNC10-SN254_0443_AD238RACXX_TAGCTT_L001	PRIMARY	-10.0444	13.7093	-13.7709	11.3317	19.0856
	entry_377	TCGA	TCGA-KK-A59Z-01	TCGA-KK-A59Z-01	130424_UNC11-SN627_0294_BC236MACXX_GTTTCG_L007	PRIMARY	18.4965	-0.249608	1.51852	-12.4528	10.9652
	entry_378	TCGA	TCGA-EJ-A65E-01	TCGA-EJ-A65E-01	130530_UNC9-SN296_0371_BC2528ACXX_ACTTGA_L004	PRIMARY	9.41739	-20.8864	0.851214	-23.9893	-7.30527
	entry_379	TCGA	TCGA-HC-8216-01	TCGA-HC-8216-01	130530_UNC9-SN296_0371_BC2528ACXX_ACTTGA_L006	PRIMARY	10.6638	-19.8498	-5.20773	-13.8161	8.21441
	entry_380	TCGA	TCGA-HC-A631-01	TCGA-HC-A631-01	130530_UNC9-SN296_0371_BC2528ACXX_GATCAG_L007	PRIMARY	-18.3772	-24.924	-1.23396	8.04171	5.05948
	entry_381	TCGA	TCGA-HC-A632-01	TCGA-HC-A632-01	130530_UNC9-SN296_0371_BC2528ACXX_GGCTAC_L007	PRIMARY	-4.14051	-15.516	3.12464	29.4281	13.416
	entry_382	TCGA	TCGA-EJ-A65M-01	TCGA-EJ-A65M-01	130530_UNC9-SN296_0371_BC2528ACXX_GTGGCC_L005	PRIMARY	20.4881	-23.2079	-1.2034	-25.6975	4.7
	entry_383	TCGA	TCGA-J4-8200-01	TCGA-J4-8200-01	130530_UNC9-SN296_0371_BC2528ACXX_GTGGCC_L007	PRIMARY	29.8986	-11.956	23.0079	-11.1137	13.4095
	entry_384	TCGA	TCGA-FC-7961-01	TCGA-FC-7961-01	130530_UNC9-SN296_0371_BC2528ACXX_GTTTCG_L005	PRIMARY	10.614	-8.76275	3.24407	-5.97079	18.3798
	entry_385	TCGA	TCGA-J9-A52D-01	TCGA-J9-A52D-01	130530_UNC9-SN296_0371_BC2528ACXX_GTTTCG_L008	PRIMARY	-25.0476	-47.143	20.1361	-25.8044	5.71245
	entry_386	TCGA	TCGA-EJ-A65G-01	TCGA-EJ-A65G-01	130530_UNC9-SN296_0371_BC2528ACXX_TAGCTT_L004	PRIMARY	19.7596	-23.676	31.3393	-18.5562	-7.35099
	entry_387	TCGA	TCGA-HC-7817-01	TCGA-HC-7817-01	130530_UNC9-SN296_0371_BC2528ACXX_TAGCTT_L006	PRIMARY	26.8594	1.07969	-18.2496	-5.65994	21.3464
	entry_388	TCGA	TCGA-FC-A5OB-01	TCGA-FC-A5OB-01	130530_UNC9-SN296_0371_BC2528ACXX_TTAGGC_L005	PRIMARY	-19.4844	-38.8853	18.3697	-2.42371	-7.6849
	entry_389	TCGA	TCGA-KK-A59V-01	TCGA-KK-A59V-01	130530_UNC9-SN296_0371_BC2528ACXX_TTAGGC_L008	PRIMARY	-21.2636	-7.86803	-0.234616	-3.55203	15.6997
	entry_390	TCGA	TCGA-HC-8213-01	TCGA-HC-8213-01	130606_UNC9-SN296_0372_AC277JACXX_ATCACG_L006	PRIMARY	0.699521	-42.1746	-9.1805	-3.89579	-7.79956
	entry_391	TCGA	TCGA-KK-A59X-01	TCGA-KK-A59X-01	130606_UNC9-SN296_0372_AC277JACXX_GATCAG_L001	PRIMARY	-6.73971	-27.9648	14.8836	-22.0862	15.4494
	entry_392	TCGA	TCGA-KK-A5A1-01	TCGA-KK-A5A1-01	130606_UNC9-SN296_0372_AC277JACXX_GGCTAC_L001	PRIMARY	-9.70961	-20.669	9.06661	-9.83012	12.2144
	entry_393	TCGA	TCGA-G9-6354-01	TCGA-G9-6354-01	130722_UNC9-SN296_0385_AD2F28ACXX_ACTTGA_L006	PRIMARY	15.4758	-30.5657	-11.1631	-4.97488	-20.6489
	entry_394	TCGA	TCGA-G9-6339-01	TCGA-G9-6339-01	130722_UNC9-SN296_0385_AD2F28ACXX_ATCACG_L006	PRIMARY	19.7286	-16.0726	-17.8261	-6.95062	-5.53122
	entry_395	TCGA	TCGA-J4-A6G1-01	TCGA-J4-A6G1-01	130722_UNC9-SN296_0385_AD2F28ACXX_GATCAG_L007	PRIMARY	23.5672	9.98977	-22.1797	6.28757	15.6021
	entry_396	TCGA	TCGA-G9-6498-01	TCGA-G9-6498-01	130722_UNC9-SN296_0385_AD2F28ACXX_GGCTAC_L006	PRIMARY	20.9434	9.12965	10.7759	-15.6068	9.54078
	entry_397	TCGA	TCGA-J4-A6G3-01	TCGA-J4-A6G3-01	130722_UNC9-SN296_0385_AD2F28ACXX_GGCTAC_L008	PRIMARY	20.8023	2.61893	-18.9194	-16.0402	9.97397
	entry_398	TCGA	TCGA-EJ-A65J-01	TCGA-EJ-A65J-01	130722_UNC9-SN296_0385_AD2F28ACXX_GTGGCC_L005	PRIMARY	-7.70548	-36.7459	13.776	-9.51398	13.4737
	entry_399	TCGA	TCGA-H9-A6BX-01	TCGA-H9-A6BX-01	130722_UNC9-SN296_0385_AD2F28ACXX_GTTTCG_L007	PRIMARY	47.8811	25.3349	-0.925619	4.44106	7.01914
	entry_400	TCGA	TCGA-KK-A6DY-01	TCGA-KK-A6DY-01	130722_UNC9-SN296_0385_AD2F28ACXX_GTTTCG_L008	PRIMARY	14.6926	-14.5989	-20.1911	2.22587	-3.91877
	entry_401	TCGA	TCGA-EJ-A65F-01	TCGA-EJ-A65F-01	130722_UNC9-SN296_0385_AD2F28ACXX_TAGCTT_L005	PRIMARY	-1.61756	-21.0104	-1.99916	18.5698	-7.46111
	entry_402	TCGA	TCGA-J4-A67T-01	TCGA-J4-A67T-01	130722_UNC9-SN296_0385_AD2F28ACXX_TTAGGC_L007	PRIMARY	27.1714	-15.4139	-4.47159	-12.5093	-10.6558
	entry_403	TCGA	TCGA-KK-A6E0-01	TCGA-KK-A6E0-01	130722_UNC9-SN296_0385_AD2F28ACXX_TTAGGC_L008	PRIMARY	-3.78437	-31.9647	0.636247	-22.9426	-4.36587
	entry_404	TCGA	TCGA-KK-A6E6-01	TCGA-KK-A6E6-01	130723_UNC9-SN296_0386_BC2E4WACXX_ACTTGA_L002	PRIMARY	18.4041	-19.9819	-20.9311	13.5236	8.45153
	entry_405	TCGA	TCGA-KK-A6E5-01	TCGA-KK-A6E5-01	130723_UNC9-SN296_0386_BC2E4WACXX_ATCACG_L001	PRIMARY	20.4608	-22.0223	1.84818	-14.1063	-1.04797
	entry_406	TCGA	TCGA-KK-A6E1-01	TCGA-KK-A6E1-01	130723_UNC9-SN296_0386_BC2E4WACXX_GATCAG_L001	PRIMARY	-21.6355	-28.5443	-20.0917	6.33233	-1.97761
	entry_407	TCGA	TCGA-KK-A6E2-01	TCGA-KK-A6E2-01	130723_UNC9-SN296_0386_BC2E4WACXX_GTGGCC_L001	PRIMARY	-18.6345	-35.5259	-5.34344	27.9967	-10.7992
	entry_408	TCGA	TCGA-HC-A6HY-01	TCGA-HC-A6HY-01	130807_UNC12-SN629_0325_BD2BD7ACXX_GGCTAC_L004	PRIMARY	11.9368	-25.7765	-13.8544	-4.89115	-16.5075
	entry_409	TCGA	TCGA-J4-A6M7-01	TCGA-J4-A6M7-01	130807_UNC12-SN629_0325_BD2BD7ACXX_GTTTCG_L004	PRIMARY	5.32352	-27.4447	-0.0505409	20.3352	-10.2524
	entry_410	TCGA	TCGA-KK-A6E7-01	TCGA-KK-A6E7-01	130807_UNC12-SN629_0325_BD2BD7ACXX_TTAGGC_L004	PRIMARY	-11.4521	-14.8857	11.1017	-6.48361	1.80298
	entry_411	TCGA	TCGA-KK-A6E8-01	TCGA-KK-A6E8-01	130807_UNC12-SN629_0325_BD2BD7ACXX_TTAGGC_L005	PRIMARY	-8.45509	-35.3893	32.2263	-17.137	1.62493
	entry_412	TCGA	TCGA-G9-6347-01	TCGA-G9-6347-01	130814_UNC10-SN254_0487_AC2BD1ACXX_ACAGTG_L004	PRIMARY	41.9236	17.5016	21.3123	-10.6402	20.732
	entry_413	TCGA	TCGA-HC-A6HX-01	TCGA-HC-A6HX-01	130814_UNC10-SN254_0487_AC2BD1ACXX_CAGATC_L007	PRIMARY	32.8833	10.0752	-9.97354	-17.2269	-13.5497
	entry_414	TCGA	TCGA-G9-6379-01	TCGA-G9-6379-01	130814_UNC10-SN254_0487_AC2BD1ACXX_GCCAAT_L005	PRIMARY	32.1414	9.47254	-10.6474	-25.7193	-3.67621
	entry_415	TCGA	TCGA-QU-A6IL-01	TCGA-QU-A6IL-01	130827_UNC15-SN850_0324_AC2B28ACXX_ACAGTG_L002	PRIMARY	6.44795	-19.2366	6.87667	-29.1808	-2.64861
	entry_416	TCGA	TCGA-EJ-A65D-01	TCGA-EJ-A65D-01	130827_UNC15-SN850_0324_AC2B28ACXX_ACTTGA_L005	PRIMARY	-43.6788	-35.4529	-2.59004	2.8183	-14.6657
	entry_417	TCGA	TCGA-QU-A6IN-01	TCGA-QU-A6IN-01	130827_UNC15-SN850_0324_AC2B28ACXX_CAGATC_L002	PRIMARY	-5.89084	-20.6987	-9.9054	-2.02276	-8.92398
	entry_418	TCGA	TCGA-QU-A6IO-01	TCGA-QU-A6IO-01	130827_UNC15-SN850_0324_AC2B28ACXX_CTTGTA_L003	PRIMARY	21.6117	-12.1785	2.97561	-34.5964	-11.8026
	entry_419	TCGA	TCGA-HC-A6AO-01	TCGA-HC-A6AO-01	130827_UNC15-SN850_0324_AC2B28ACXX_GATCAG_L005	PRIMARY	-9.41356	-24.9864	-0.567136	-29.8474	8.0841
	entry_420	TCGA	TCGA-QU-A6IM-01	TCGA-QU-A6IM-01	130827_UNC15-SN850_0324_AC2B28ACXX_GCCAAT_L002	PRIMARY	28.3209	-7.05343	1.74176	-36.2904	-8.06806
	entry_421	TCGA	TCGA-FC-A66V-01	TCGA-FC-A66V-01	130827_UNC15-SN850_0324_AC2B28ACXX_GGCTAC_L008	PRIMARY	37.7799	4.32421	-6.44798	-18.8692	-21.731
	entry_422	TCGA	TCGA-EJ-A65B-01	TCGA-EJ-A65B-01	130827_UNC15-SN850_0324_AC2B28ACXX_GTGGCC_L007	PRIMARY	23.0127	-4.92878	-5.16628	-13.8573	-1.21532
	entry_423	TCGA	TCGA-J4-A67O-01	TCGA-J4-A67O-01	130827_UNC15-SN850_0324_AC2B28ACXX_TAGCTT_L008	PRIMARY	36.467	-1.73927	6.31772	-15.0201	-3.44633
	entry_424	TCGA	TCGA-J4-A67N-01	TCGA-J4-A67N-01	130827_UNC15-SN850_0325_BC2AV1ACXX_ACTTGA_L004	PRIMARY	6.58179	-22.8226	-15.987	-2.91532	-13.9999
	entry_425	TCGA	TCGA-KK-A6E4-01	TCGA-KK-A6E4-01	130827_UNC15-SN850_0325_BC2AV1ACXX_ACTTGA_L006	PRIMARY	1.388	-30.6905	-5.52552	1.16452	-6.71566
	entry_426	TCGA	TCGA-HC-A6AQ-01	TCGA-HC-A6AQ-01	130827_UNC15-SN850_0325_BC2AV1ACXX_ATCACG_L002	PRIMARY	25.082	-17.9258	-3.7404	-17.3128	-14.4369
	entry_427	TCGA	TCGA-H9-A6BY-01	TCGA-H9-A6BY-01	130827_UNC15-SN850_0325_BC2AV1ACXX_ATCACG_L004	PRIMARY	4.40752	-24.717	-0.780918	5.54583	-13.8085
	entry_428	TCGA	TCGA-HC-A6AL-01	TCGA-HC-A6AL-01	130827_UNC15-SN850_0325_BC2AV1ACXX_GATCAG_L001	PRIMARY	2.13736	-20.4986	-0.897429	-8.46935	1.11962
	entry_429	TCGA	TCGA-HC-A6AS-01	TCGA-HC-A6AS-01	130827_UNC15-SN850_0325_BC2AV1ACXX_GATCAG_L002	PRIMARY	31.8444	-2.26692	-5.08996	-15.2147	3.72999
	entry_430	TCGA	TCGA-HC-A6AP-01	TCGA-HC-A6AP-01	130827_UNC15-SN850_0325_BC2AV1ACXX_GGCTAC_L001	PRIMARY	28.0835	-6.90338	-0.699754	-25.5839	7.08671
	entry_431	TCGA	TCGA-KK-A6E3-01	TCGA-KK-A6E3-01	130827_UNC15-SN850_0325_BC2AV1ACXX_GTGGCC_L006	PRIMARY	40.9205	-9.66651	6.66381	-19.2471	3.76889
	entry_432	TCGA	TCGA-J4-A67K-01	TCGA-J4-A67K-01	130827_UNC15-SN850_0325_BC2AV1ACXX_GTTTCG_L003	PRIMARY	9.4753	-12.4627	-19.1214	-6.44868	0.225411
	entry_433	TCGA	TCGA-J4-A67Q-01	TCGA-J4-A67Q-01	130827_UNC15-SN850_0325_BC2AV1ACXX_GTTTCG_L005	PRIMARY	41.2507	8.61869	8.08078	-13.2312	12.7962
	entry_434	TCGA	TCGA-J4-A67M-01	TCGA-J4-A67M-01	130827_UNC15-SN850_0325_BC2AV1ACXX_TAGCTT_L004	PRIMARY	32.6509	-0.852378	-10.6994	-12.8641	7.42888
	entry_435	TCGA	TCGA-J4-A67S-01	TCGA-J4-A67S-01	130827_UNC15-SN850_0325_BC2AV1ACXX_TAGCTT_L005	PRIMARY	17.0666	-17.7644	-12.5591	-11.911	-13.2535
	entry_436	TCGA	TCGA-HC-A6AN-01	TCGA-HC-A6AN-01	130827_UNC15-SN850_0325_BC2AV1ACXX_TTAGGC_L001	PRIMARY	2.86849	-24.5335	-8.7223	-3.65747	-1.36508
	entry_437	TCGA	TCGA-J4-A67L-01	TCGA-J4-A67L-01	130827_UNC15-SN850_0325_BC2AV1ACXX_TTAGGC_L003	PRIMARY	14.0346	-18.0829	-15.1495	-8.50776	2.34258
	entry_438	TCGA	TCGA-J4-A67R-01	TCGA-J4-A67R-01	130827_UNC15-SN850_0325_BC2AV1ACXX_TTAGGC_L005	PRIMARY	34.2647	0.551652	-17.8084	-12.3769	-1.42971
	entry_439	TCGA	TCGA-QU-A6IP-01	TCGA-QU-A6IP-01	130926_SN254_0496_AD2DY9ACXX_GTGGCC_L003	PRIMARY	28.1566	-13.4502	-7.01546	-7.3468	-7.92422
	entry_440	TCGA	TCGA-FC-A6HD-01	TCGA-FC-A6HD-01	130926_SN254_0496_AD2DY9ACXX_TGACCA_L006	PRIMARY	-10.808	-27.9576	14.2008	-19.5157	-11.0297
	entry_441	TCGA	TCGA-M7-A71Z-01	TCGA-M7-A71Z-01	131008_UNC11-SN627_0326_AC2KLPACXX_AGTCAA_L003	PRIMARY	-24.5246	-27.4643	-9.8897	9.56459	-27.5179
	entry_442	TCGA	TCGA-KK-A7B0-01	TCGA-KK-A7B0-01	131008_UNC11-SN627_0326_AC2KLPACXX_AGTTCC_L003	PRIMARY	23.4411	-0.433744	-2.88378	-27.5614	13.1773
	entry_443	TCGA	TCGA-M7-A720-01	TCGA-M7-A720-01	131008_UNC11-SN627_0326_AC2KLPACXX_AGTTCC_L004	PRIMARY	38.5711	4.66387	-11.7821	-11.9328	-11.5572
	entry_444	TCGA	TCGA-M7-A724-01	TCGA-M7-A724-01	131008_UNC11-SN627_0326_AC2KLPACXX_CGATGT_L003	PRIMARY	-54.4577	-45.9556	30.4343	-17.4685	-16.7667
	entry_445	TCGA	TCGA-M7-A725-01	TCGA-M7-A725-01	131008_UNC11-SN627_0326_AC2KLPACXX_CGATGT_L005	PRIMARY	-14.9844	-30.6338	-10.2258	-13.0403	5.3862
	entry_446	TCGA	TCGA-EJ-7218-01	TCGA-EJ-7218-01	131008_UNC15-SN850_0331_AC2KJ8ACXX_AGTCAA_L006	PRIMARY	11.6756	-30.3279	12.1462	-19.2298	-0.0551209
	entry_447	TCGA	TCGA-KK-A7AU-01	TCGA-KK-A7AU-01	131008_UNC15-SN850_0331_AC2KJ8ACXX_AGTTCC_L003	PRIMARY	-34.266	-32.3578	-12.5014	6.64868	-29.0007
	entry_448	TCGA	TCGA-KK-A7AW-01	TCGA-KK-A7AW-01	131008_UNC15-SN850_0331_AC2KJ8ACXX_AGTTCC_L004	PRIMARY	1.64741	-24.2265	-7.58809	-23.7234	-1.66097
	entry_449	TCGA	TCGA-KK-A7AZ-01	TCGA-KK-A7AZ-01	131008_UNC15-SN850_0331_AC2KJ8ACXX_AGTTCC_L006	PRIMARY	-11.5258	-23.3382	1.24333	-10.0747	-8.31486
	entry_450	TCGA	TCGA-EJ-A6RC-01	TCGA-EJ-A6RC-01	131008_UNC15-SN850_0331_AC2KJ8ACXX_CTTGTA_L007	PRIMARY	39.7618	1.12502	12.5196	-9.74901	16.7235
	entry_451	TCGA	TCGA-M7-A71Y-01	TCGA-M7-A71Y-01	131016_UNC10-SN254_0498_BC2KTUACXX_ATCACG_L005	PRIMARY	33.5816	2.17555	-7.5715	-1.49265	-9.32991
	entry_452	TCGA	TCGA-EJ-7312-01	TCGA-EJ-7312-01	131016_UNC10-SN254_0498_BC2KTUACXX_GTGGCC_L003	PRIMARY	6.91567	-17.1173	5.83962	-18.4244	-3.2573
	entry_453	TCGA	TCGA-EJ-A46D-01	TCGA-EJ-A46D-01	131016_UNC10-SN254_0498_BC2KTUACXX_GTTTCG_L005	PRIMARY	31.5275	-8.66465	-10.6105	-5.2776	-14.5016
	entry_454	TCGA	TCGA-M7-A721-01	TCGA-M7-A721-01	131016_UNC10-SN254_0498_BC2KTUACXX_GTTTCG_L008	PRIMARY	21.5604	-17.284	-3.79079	-13.3609	-0.419863
	entry_455	TCGA	TCGA-KK-A7B4-01	TCGA-KK-A7B4-01	131016_UNC15-SN850_0333_AC2MBAACXX_ATCACG_L007	PRIMARY	-15.2103	-20.2593	-8.80947	14.5372	1.96402
	entry_456	TCGA	TCGA-KK-A7B1-01	TCGA-KK-A7B1-01	131016_UNC15-SN850_0333_AC2MBAACXX_ATCACG_L008	PRIMARY	12.7768	-3.84958	-17.7904	2.60127	3.37018
	entry_457	TCGA	TCGA-EJ-7318-01	TCGA-EJ-7318-01	131016_UNC15-SN850_0333_AC2MBAACXX_GTGGCC_L006	PRIMARY	20.5348	-20.5691	-5.08432	-10.8079	0.64424
	entry_458	TCGA	TCGA-EJ-7325-01	TCGA-EJ-7325-01	131016_UNC15-SN850_0333_AC2MBAACXX_GTGGCC_L007	PRIMARY	8.13829	-15.6834	-10.8755	-13.3868	-10.399
	entry_459	TCGA	TCGA-KK-A7B2-01	TCGA-KK-A7B2-01	131021_UNC9-SN296_0409_BC2M6NACXX_ATCACG_L004	PRIMARY	28.1943	3.45295	-18.649	-11.8353	-0.516077
	entry_460	TCGA	TCGA-KK-A7AV-01	TCGA-KK-A7AV-01	131021_UNC9-SN296_0409_BC2M6NACXX_GTTTCG_L003	PRIMARY	21.9923	-8.10362	-3.38544	-21.0514	0.548268
	entry_461	TCGA	TCGA-M7-A723-01	TCGA-M7-A723-01	131021_UNC9-SN296_0409_BC2M6NACXX_GTTTCG_L006	PRIMARY	35.6178	-4.11598	4.12989	-18.492	1.72377
	entry_462	TCGA	TCGA-KC-A4BR-01	TCGA-KC-A4BR-01	131118_UNC15-SN850_0339_AC347DACXX_ACAGTG_L001	PRIMARY	37.716	6.55179	9.53287	4.65853	-4.5499
	entry_463	TCGA	TCGA-KC-A7F3-01	TCGA-KC-A7F3-01	131217_UNC14-SN744_0384_BC32YDACXX_GATCAG_L004	PRIMARY	22.05	-10.8826	-4.15505	-27.1812	4.74708
	entry_464	TCGA	TCGA-EJ-A6RA-01	TCGA-EJ-A6RA-01	131217_UNC14-SN744_0384_BC32YDACXX_GCCAAT_L003	PRIMARY	30.3022	-10.1137	-4.4937	-18.0719	-11.4005
	entry_465	TCGA	TCGA-KK-A7AY-01	TCGA-KK-A7AY-01	131217_UNC14-SN744_0384_BC32YDACXX_GGCTAC_L005	PRIMARY	5.06632	-28.621	-9.05732	-1.61448	-6.97498
	entry_466	TCGA	TCGA-EJ-A7NM-01	TCGA-EJ-A7NM-01	131217_UNC15-SN850_0343_AC330UACXX_ACAGTG_L003	PRIMARY	-6.56527	-8.67871	-7.14511	6.0264	5.53093
	entry_467	TCGA	TCGA-KC-A7FA-01	TCGA-KC-A7FA-01	131217_UNC15-SN850_0343_AC330UACXX_AGTCAA_L008	PRIMARY	10.7953	-18.3952	7.8985	-11.9651	-0.544936
	entry_468	TCGA	TCGA-HC-A76W-01	TCGA-HC-A76W-01	131217_UNC15-SN850_0343_AC330UACXX_AGTTCC_L005	PRIMARY	17.6787	7.63004	-6.70477	-5.34827	5.53386
	entry_469	TCGA	TCGA-EJ-A7NF-01	TCGA-EJ-A7NF-01	131217_UNC15-SN850_0343_AC330UACXX_ATCACG_L002	PRIMARY	2.86912	-26.5595	-11.4263	-0.891846	-17.0326
	entry_470	TCGA	TCGA-EJ-A7NG-01	TCGA-EJ-A7NG-01	131217_UNC15-SN850_0343_AC330UACXX_ATGTCA_L002	PRIMARY	43.6569	5.61172	-5.64929	-11.4817	-3.74373
	entry_471	TCGA	TCGA-EJ-A7NN-01	TCGA-EJ-A7NN-01	131217_UNC15-SN850_0343_AC330UACXX_CGATGT_L003	PRIMARY	12.905	-11.6424	-8.03339	-14.3428	2.34932
	entry_472	TCGA	TCGA-EJ-A7NH-01	TCGA-EJ-A7NH-01	131217_UNC15-SN850_0343_AC330UACXX_GATCAG_L003	PRIMARY	27.9888	-11.58	1.91785	-8.89099	-23.8695
	entry_473	TCGA	TCGA-HC-A76X-01	TCGA-HC-A76X-01	131217_UNC15-SN850_0343_AC330UACXX_GCCAAT_L006	PRIMARY	-6.09337	-33.5409	-4.96582	11.6066	-11.4409
	entry_474	TCGA	TCGA-KC-A7F6-01	TCGA-KC-A7F6-01	131217_UNC15-SN850_0343_AC330UACXX_GTCCGC_L006	PRIMARY	13.5599	-8.24712	-14.6621	-0.803331	-2.46378
	entry_475	TCGA	TCGA-KC-A7F5-01	TCGA-KC-A7F5-01	131217_UNC15-SN850_0343_AC330UACXX_TTAGGC_L008	PRIMARY	-23.4891	-35.6766	17.6982	-18.0016	-6.33547
	entry_476	TCGA	TCGA-KK-A7B3-01	TCGA-KK-A7B3-01	140102_UNC15-SN850_0344_AC384WACXX_ACAGTG_L002	PRIMARY	9.82712	-8.77992	-8.01662	-0.430122	-7.89564
	entry_477	TCGA	TCGA-KK-A7AQ-01	TCGA-KK-A7AQ-01	140102_UNC15-SN850_0344_AC384WACXX_ACTTGA_L002	PRIMARY	3.91296	-12.4529	2.87845	-31.56	-1.4179
	entry_478	TCGA	TCGA-SU-A7E7-01	TCGA-SU-A7E7-01	140102_UNC15-SN850_0344_AC384WACXX_ATCACG_L005	PRIMARY	21.3364	-9.38066	-13.096	-0.42204	-4.43861
	entry_479	TCGA	TCGA-KC-A7FD-01	TCGA-KC-A7FD-01	140102_UNC15-SN850_0344_AC384WACXX_CAGATC_L001	PRIMARY	-3.66682	-30.3377	2.35782	-4.63022	-7.82348
	entry_480	TCGA	TCGA-KK-A7AP-01	TCGA-KK-A7AP-01	140102_UNC15-SN850_0344_AC384WACXX_CCGTCC_L001	PRIMARY	-25.6711	-22.65	4.53557	13.2987	-14.1296
	entry_481	TCGA	TCGA-KC-A7FE-01	TCGA-KC-A7FE-01	140102_UNC15-SN850_0344_AC384WACXX_TGACCA_L001	PRIMARY	42.6067	7.61734	13.9948	-3.0825	5.45327
	entry_482	TCGA	TCGA-J9-A8CK-01	TCGA-J9-A8CK-01	140304_UNC14-SN744_0400_AC3LWGACXX_CGTACG_L006	PRIMARY	19.9155	-1.88204	-12.6334	10.8096	-3.17276
	entry_483	TCGA	TCGA-J9-A8CM-01	TCGA-J9-A8CM-01	140304_UNC14-SN744_0400_AC3LWGACXX_GAGTGG_L007	PRIMARY	10.5204	-5.34753	-4.69226	18.2802	14.0797
	entry_484	TCGA	TCGA-EJ-A7NK-01	TCGA-EJ-A7NK-01	140304_UNC14-SN744_0400_AC3LWGACXX_GATCAG_L005	PRIMARY	40.4741	4.77348	-8.36016	-10.578	-16.9764
	entry_485	TCGA	TCGA-J9-A8CL-01	TCGA-J9-A8CL-01	140304_UNC14-SN744_0400_AC3LWGACXX_GGCTAC_L007	PRIMARY	-2.93663	-9.60521	9.82322	0.275342	14.3926
	entry_486	TCGA	TCGA-EJ-A7NJ-01	TCGA-EJ-A7NJ-01	140304_UNC14-SN744_0400_AC3LWGACXX_GTGGCC_L001	PRIMARY	31.982	-7.62762	-3.81214	-11.2672	-20.895
	entry_487	TCGA	TCGA-EJ-A8FN-01	TCGA-EJ-A8FN-01	140304_UNC14-SN744_0400_AC3LWGACXX_GTTTCG_L005	PRIMARY	21.9395	-8.77796	33.1168	-7.18131	11.6039
	entry_488	TCGA	TCGA-VN-A88L-01	TCGA-VN-A88L-01	140305_UNC13-SN749_0334_BC3L6VACXX_ACTGAT_L006	PRIMARY	14.6868	-9.71938	-19.9581	6.16459	-6.99177
	entry_489	TCGA	TCGA-VP-A87K-01	TCGA-VP-A87K-01	140305_UNC13-SN749_0334_BC3L6VACXX_ACTTGA_L008	PRIMARY	-16.7176	-31.131	-7.41837	12.2875	-19.7946
	entry_490	TCGA	TCGA-VP-A878-01	TCGA-VP-A878-01	140305_UNC13-SN749_0334_BC3L6VACXX_ATCACG_L006	PRIMARY	24.9329	-1.35011	-3.4154	-24.6081	0.587059
	entry_491	TCGA	TCGA-VN-A88M-01	TCGA-VN-A88M-01	140305_UNC13-SN749_0334_BC3L6VACXX_ATGTCA_L007	PRIMARY	5.29172	-26.4661	-5.2506	-2.88357	-19.2291
	entry_492	TCGA	TCGA-VN-A88O-01	TCGA-VN-A88O-01	140305_UNC13-SN749_0334_BC3L6VACXX_ATTCCT_L007	PRIMARY	15.4466	-18.4449	23.953	-22.3385	-3.65583
	entry_493	TCGA	TCGA-VP-A879-01	TCGA-VP-A879-01	140305_UNC13-SN749_0334_BC3L6VACXX_GTCCGC_L003	PRIMARY	36.4129	-7.7266	-11.5905	6.34619	-14.2653
	entry_494	TCGA	TCGA-VP-A87B-01	TCGA-VP-A87B-01	140305_UNC13-SN749_0334_BC3L6VACXX_TTAGGC_L005	PRIMARY	0.0470338	-26.577	12.5897	-23.7454	-0.0834859
	entry_495	TCGA	TCGA-J9-A8CN-01	TCGA-J9-A8CN-01	140312_UNC11-SN627_0348_AC3KRYACXX_ACAGTG_L004	PRIMARY	2.06742	-33.7338	37.116	-26.4062	0.453031
	entry_496	TCGA	TCGA-J4-A83M-01	TCGA-J4-A83M-01	140312_UNC11-SN627_0348_AC3KRYACXX_ACTTGA_L002	PRIMARY	17.5032	-20.9505	-4.70218	-4.361	-2.15874
	entry_497	TCGA	TCGA-J4-A83K-01	TCGA-J4-A83K-01	140312_UNC11-SN627_0348_AC3KRYACXX_AGTCAA_L003	PRIMARY	28.4285	-12.247	-5.36365	1.67396	-14.0301
	entry_498	TCGA	TCGA-VP-A875-01	TCGA-VP-A875-01	140312_UNC11-SN627_0348_AC3KRYACXX_AGTTCC_L008	PRIMARY	-24.6279	-37.3391	3.22428	10.5863	-11.4287
	entry_499	TCGA	TCGA-J9-A8CP-01	TCGA-J9-A8CP-01	140312_UNC11-SN627_0348_AC3KRYACXX_ATGTCA_L005	PRIMARY	15.4996	-20.8706	8.48446	-7.86506	-3.72843
	entry_500	TCGA	TCGA-VN-A88P-01	TCGA-VN-A88P-01	140312_UNC11-SN627_0348_AC3KRYACXX_CAGATC_L008	PRIMARY	14.6602	-11.7084	27.1113	-3.58656	11.4331
	entry_501	TCGA	TCGA-J4-A83N-01	TCGA-J4-A83N-01	140312_UNC11-SN627_0348_AC3KRYACXX_CCGTCC_L003	PRIMARY	12.7424	-28.6023	-5.77656	-4.50667	-11.5565
	entry_502	TCGA	TCGA-J4-A83L-01	TCGA-J4-A83L-01	140312_UNC11-SN627_0348_AC3KRYACXX_CGATGT_L002	PRIMARY	33.1497	-12.2659	15.0982	-11.6875	-1.62197
	entry_503	TCGA	TCGA-VN-A88I-01	TCGA-VN-A88I-01	140312_UNC11-SN627_0348_AC3KRYACXX_CTTGTA_L007	PRIMARY	42.3831	27.7086	8.81576	7.8385	11.2927
	entry_504	TCGA	TCGA-VP-A87C-01	TCGA-VP-A87C-01	140312_UNC11-SN627_0348_AC3KRYACXX_GATCAG_L008	PRIMARY	20.6826	0.431594	-15.0017	5.89332	17.2547
	entry_505	TCGA	TCGA-VP-A872-01	TCGA-VP-A872-01	140312_UNC11-SN627_0348_AC3KRYACXX_GCCAAT_L007	PRIMARY	9.03411	1.4806	-22.8183	1.30614	16.9574
	entry_506	TCGA	TCGA-VN-A88Q-01	TCGA-VN-A88Q-01	140312_UNC11-SN627_0348_AC3KRYACXX_GTCCGC_L003	PRIMARY	0.164057	-17.9356	-22.0964	10.3514	-16.2272
	entry_507	TCGA	TCGA-VN-A88K-01	TCGA-VN-A88K-01	140312_UNC11-SN627_0348_AC3KRYACXX_GTGAAA_L006	PRIMARY	-7.34593	-19.3799	5.42927	13.2275	-6.00484
	entry_508	TCGA	TCGA-KK-A8IJ-01	TCGA-KK-A8IJ-01	140312_UNC11-SN627_0348_AC3KRYACXX_TGACCA_L002	PRIMARY	15.0906	-29.8561	8.16256	-10.9664	-5.56506
	entry_509	TCGA	TCGA-XJ-A83G-01	TCGA-XJ-A83G-01	140312_UNC15-SN850_0357_AC3M7FACXX_GATCAG_L003	PRIMARY	11.4514	-28.71	6.26133	-32.2032	-8.31088
	entry_510	TCGA	TCGA-XJ-A83F-01	TCGA-XJ-A83F-01	140312_UNC15-SN850_0357_AC3M7FACXX_GTTTCG_L002	PRIMARY	2.55548	-23.1342	-6.81743	3.94155	-7.37649
	entry_511	TCGA	TCGA-EJ-A8FS-01	TCGA-EJ-A8FS-01	140312_UNC15-SN850_0357_AC3M7FACXX_TTAGGC_L008	PRIMARY	-3.32561	-35.4223	11.4417	-28.5855	-1.99432
	entry_512	TCGA	TCGA-VP-A87E-01	TCGA-VP-A87E-01	140318_UNC12-SN629_0354_AC3K7VACXX_ACTTGA_L002	PRIMARY	36.8794	7.96857	19.0621	-12.9922	20.4484
	entry_513	TCGA	TCGA-XJ-A83H-01	TCGA-XJ-A83H-01	140318_UNC12-SN629_0354_AC3K7VACXX_AGTCAA_L003	PRIMARY	22.467	-18.2456	-5.88861	-22.1217	-5.16294
	entry_514	TCGA	TCGA-KK-A8I4-01	TCGA-KK-A8I4-01	140318_UNC12-SN629_0354_AC3K7VACXX_AGTTCC_L005	PRIMARY	19.6668	0.0787311	-16.656	7.45135	10.4425
	entry_515	TCGA	TCGA-EJ-A8FO-01	TCGA-EJ-A8FO-01	140318_UNC12-SN629_0354_AC3K7VACXX_AGTTCC_L008	PRIMARY	27.2326	-17.1352	-10.6256	-1.92041	-16.6481
	entry_516	TCGA	TCGA-VP-A87D-01	TCGA-VP-A87D-01	140318_UNC12-SN629_0354_AC3K7VACXX_ATCACG_L001	PRIMARY	-6.82584	-26.4045	-8.58942	11.4101	-14.3838
	entry_517	TCGA	TCGA-HC-A8D0-01	TCGA-HC-A8D0-01	140318_UNC12-SN629_0354_AC3K7VACXX_ATCACG_L004	PRIMARY	22.444	3.70685	-12.2977	5.44233	4.4636
	entry_518	TCGA	TCGA-HC-A8D1-01	TCGA-HC-A8D1-01	140318_UNC12-SN629_0354_AC3K7VACXX_ATCACG_L008	PRIMARY	31.1117	-10.3303	-16.1737	4.2959	-3.62357
	entry_519	TCGA	TCGA-VP-A87H-01	TCGA-VP-A87H-01	140318_UNC12-SN629_0354_AC3K7VACXX_CCGTCC_L003	PRIMARY	9.51197	-14.1821	-2.09389	-26.0381	9.37409
	entry_520	TCGA	TCGA-J4-A83I-01	TCGA-J4-A83I-01	140318_UNC12-SN629_0354_AC3K7VACXX_CGATGT_L003	PRIMARY	-0.931001	-22.6867	-15.2486	16.6191	-5.26464
	entry_521	TCGA	TCGA-EJ-A8FP-01	TCGA-EJ-A8FP-01	140318_UNC12-SN629_0354_AC3K7VACXX_CTTGTA_L005	PRIMARY	41.6608	6.00965	-4.27739	-10.0024	-7.68134
	entry_522	TCGA	TCGA-J4-A83J-01	TCGA-J4-A83J-01	140318_UNC12-SN629_0354_AC3K7VACXX_GTGAAA_L007	PRIMARY	11.4349	-24.3731	-6.71982	-25.0354	-1.24365
	entry_523	TCGA	TCGA-KK-A8I7-01	TCGA-KK-A8I7-01	140318_UNC12-SN629_0354_AC3K7VACXX_TTAGGC_L006	PRIMARY	23.9116	-4.99077	-1.518	-9.34985	2.97736
	entry_524	TCGA	TCGA-KK-A8IG-01	TCGA-KK-A8IG-01	140318_UNC14-SN744_0403_AC3M3WACXX_ACAGTG_L002	PRIMARY	26.237	-6.14726	26.694	-2.95818	11.3127
	entry_525	TCGA	TCGA-KK-A8IH-01	TCGA-KK-A8IH-01	140318_UNC14-SN744_0403_AC3M3WACXX_ACAGTG_L006	PRIMARY	1.50005	-18.9295	-18.4806	-4.50947	2.6975
	entry_526	TCGA	TCGA-V1-A8MJ-01	TCGA-V1-A8MJ-01	140318_UNC14-SN744_0403_AC3M3WACXX_ACTTGA_L006	PRIMARY	26.0462	-8.74639	-16.8079	-10.0908	4.81835
	entry_527	TCGA	TCGA-VP-A876-01	TCGA-VP-A876-01	140318_UNC14-SN744_0403_AC3M3WACXX_ATCACG_L007	PRIMARY	-10.7548	-29.3276	-14.2124	12.7898	-6.14558
	entry_528	TCGA	TCGA-V1-A8MF-01	TCGA-V1-A8MF-01	140318_UNC14-SN744_0403_AC3M3WACXX_CAGATC_L004	PRIMARY	17.9805	-5.30684	6.28152	-18.6671	2.70285
	entry_529	TCGA	TCGA-V1-A8MG-01	TCGA-V1-A8MG-01	140318_UNC14-SN744_0403_AC3M3WACXX_CAGATC_L006	PRIMARY	19.0909	-7.55672	3.92766	-11.98	-4.36167
	entry_530	TCGA	TCGA-KK-A8IC-01	TCGA-KK-A8IC-01	140318_UNC14-SN744_0403_AC3M3WACXX_CCGTCC_L002	PRIMARY	18.7777	-3.44982	-18.4463	7.49828	6.15703
	entry_531	TCGA	TCGA-KK-A8IA-01	TCGA-KK-A8IA-01	140318_UNC14-SN744_0403_AC3M3WACXX_CGATGT_L001	PRIMARY	-17.1911	-25.5777	-5.72174	13.7929	-2.48352
	entry_532	TCGA	TCGA-KK-A8IL-01	TCGA-KK-A8IL-01	140318_UNC14-SN744_0403_AC3M3WACXX_CGATGT_L003	PRIMARY	17.7818	-3.5293	-9.44967	-18.8741	4.12034
	entry_533	TCGA	TCGA-XA-A8JR-01	TCGA-XA-A8JR-01	140318_UNC14-SN744_0403_AC3M3WACXX_GATCAG_L008	PRIMARY	33.2699	-9.97007	14.6906	-19.6215	4.2007
	entry_534	TCGA	TCGA-KK-A8II-01	TCGA-KK-A8II-01	140318_UNC14-SN744_0403_AC3M3WACXX_GCCAAT_L004	PRIMARY	-24.5317	-36.8739	-18.2402	12.8785	-18.6583
	entry_535	TCGA	TCGA-V1-A8MK-01	TCGA-V1-A8MK-01	140318_UNC14-SN744_0403_AC3M3WACXX_GCCAAT_L007	PRIMARY	38.5759	-10.3052	2.79731	-9.4968	-14.1499
	entry_536	TCGA	TCGA-KK-A8IB-01	TCGA-KK-A8IB-01	140318_UNC14-SN744_0403_AC3M3WACXX_GTGAAA_L002	PRIMARY	13.795	-5.1048	-0.359481	-22.9518	17.8966
	entry_537	TCGA	TCGA-KK-A8IM-01	TCGA-KK-A8IM-01	140318_UNC14-SN744_0403_AC3M3WACXX_GTGAAA_L003	PRIMARY	21.7167	-14.292	-14.3467	6.77745	-5.70681
	entry_538	TCGA	TCGA-KK-A8I9-01	TCGA-KK-A8I9-01	140318_UNC14-SN744_0403_AC3M3WACXX_TGACCA_L001	PRIMARY	14.7406	-5.92646	-1.2154	-21.1064	5.7484
	entry_539	TCGA	TCGA-KK-A8IK-01	TCGA-KK-A8IK-01	140318_UNC14-SN744_0403_AC3M3WACXX_TGACCA_L004	PRIMARY	-34.5133	-30.5968	24.5952	-15.6328	-2.1788
	entry_540	TCGA	TCGA-VN-A88N-01	TCGA-VN-A88N-01	140318_UNC14-SN744_0403_AC3M3WACXX_TGACCA_L007	PRIMARY	1.88189	-26.8872	6.34669	-12.1301	-12.8127
	entry_541	TCGA	TCGA-KK-A8I8-01	TCGA-KK-A8I8-01	140318_UNC14-SN744_0403_AC3M3WACXX_TTAGGC_L001	PRIMARY	-4.58486	-19.2777	-4.18965	11.2828	-6.03692
	entry_542	TCGA	TCGA-VP-A87J-01	TCGA-VP-A87J-01	140318_UNC14-SN744_0403_AC3M3WACXX_TTAGGC_L008	PRIMARY	-5.52875	-34.0461	-4.12952	6.02323	-0.933159
	entry_543	TCGA	TCGA-HC-A8CY-01	TCGA-HC-A8CY-01	140325_UNC11-SN627_0349_AC3KB8ACXX_ACAGTG_L008	PRIMARY	-5.02996	-31.8513	1.64216	-1.01587	2.89782
	entry_544	TCGA	TCGA-YL-A8HJ-01	TCGA-YL-A8HJ-01	140325_UNC11-SN627_0349_AC3KB8ACXX_ACTTGA_L002	PRIMARY	29.9805	7.30078	5.10459	16.4137	14.0702
	entry_545	TCGA	TCGA-KK-A8ID-01	TCGA-KK-A8ID-01	140325_UNC11-SN627_0349_AC3KB8ACXX_AGTCAA_L008	PRIMARY	-22.0486	-32.27	14.9483	-1.80353	-3.31426
	entry_546	TCGA	TCGA-EJ-A8FU-01	TCGA-EJ-A8FU-01	140325_UNC11-SN627_0349_AC3KB8ACXX_CAGATC_L006	PRIMARY	41.6881	5.0224	-5.07254	-0.0539961	-6.05823
	entry_547	TCGA	TCGA-KK-A8I6-01	TCGA-KK-A8I6-01	140325_UNC11-SN627_0349_AC3KB8ACXX_CAGATC_L007	PRIMARY	7.0768	-22.6022	-18.5011	2.34865	-9.23542
	entry_548	TCGA	TCGA-XQ-A8TB-01	TCGA-XQ-A8TB-01	140325_UNC11-SN627_0349_AC3KB8ACXX_CTTGTA_L004	PRIMARY	9.78033	-13.787	-9.64412	17.6692	4.24681
	entry_549	TCGA	TCGA-XQ-A8TA-01	TCGA-XQ-A8TA-01	140325_UNC11-SN627_0349_AC3KB8ACXX_GATCAG_L002	PRIMARY	-72.3114	2.26045	10.7275	-0.85317	-9.80617
	entry_550	TCGA	TCGA-KK-A8I5-01	TCGA-KK-A8I5-01	140325_UNC11-SN627_0349_AC3KB8ACXX_GATCAG_L008	PRIMARY	9.71031	-24.5971	-6.70703	3.2176	2.79005
	entry_551	TCGA	TCGA-YL-A8HK-01	TCGA-YL-A8HK-01	140325_UNC11-SN627_0349_AC3KB8ACXX_GCCAAT_L004	PRIMARY	13.6806	3.3443	-17.2413	12.7913	3.47859
	entry_552	TCGA	TCGA-TK-A8OK-01	TCGA-TK-A8OK-01	140325_UNC15-SN850_0358_AC3LP7ACXX_AGTCAA_L003	PRIMARY	31.1532	16.75	1.51651	18.5114	10.513
	entry_553	TCGA	TCGA-KK-A8IF-01	TCGA-KK-A8IF-01	140325_UNC15-SN850_0358_AC3LP7ACXX_GATCAG_L001	PRIMARY	-20.654	-31.4516	26.2464	-17.0724	8.59587
	entry_554	TCGA	TCGA-VN-A88R-01	TCGA-VN-A88R-01	140404_UNC11-SN627_0350_BC3K66ACXX_ATCACG_L001	PRIMARY	-9.99189	-30.23	22.0458	-15.5417	-0.465984
	entry_555	TCGA	TCGA-YL-A8HM-01	TCGA-YL-A8HM-01	140404_UNC11-SN627_0350_BC3K66ACXX_ATCACG_L008	PRIMARY	-29.8082	-35.4132	12.9598	-15.2618	16.8208
	entry_556	TCGA	TCGA-X4-A8KQ-01	TCGA-X4-A8KQ-01	140404_UNC11-SN627_0350_BC3K66ACXX_GTCCGC_L001	PRIMARY	20.6466	-1.68232	-7.29085	-0.47094	2.76828
	entry_557	TCGA	TCGA-YL-A8HO-01	TCGA-YL-A8HO-01	140404_UNC11-SN627_0350_BC3K66ACXX_GTCCGC_L003	PRIMARY	26.8093	2.36676	8.07118	-6.903	4.71702
	entry_558	TCGA	TCGA-YL-A8HL-01	TCGA-YL-A8HL-01	140404_UNC11-SN627_0350_BC3K66ACXX_TTAGGC_L004	PRIMARY	-11.1953	-28.6891	-9.92398	15.2301	-16.3146
	entry_559	TCGA	TCGA-V1-A8WV-01	TCGA-V1-A8WV-01	140424_UNC12-SN629_0365_AC4368ACXX_CCGTCC_L008	PRIMARY	-4.31723	7.84728	-14.2866	-8.31259	11.2372
	entry_560	TCGA	TCGA-2A-A8W3-01	TCGA-2A-A8W3-01	140424_UNC13-SN749_0344_AC3WUKACXX_AGTTCC_L004	PRIMARY	-0.0354629	-11.4903	0.213817	4.91907	-0.395536
	entry_561	TCGA	TCGA-FC-A8O0-01	TCGA-FC-A8O0-01	140502_UNC12-SN629_0366_AC3UT1ACXX_ACAGTG_L007	PRIMARY	25.1427	7.22493	3.74495	-0.737667	-16.2985
	entry_562	TCGA	TCGA-2A-A8VO-01	TCGA-2A-A8VO-01	140502_UNC12-SN629_0366_AC3UT1ACXX_ATTCCT_L005	PRIMARY	16.082	-16.5903	26.6708	-16.6905	8.57294
	entry_563	TCGA	TCGA-2A-A8VT-01	TCGA-2A-A8VT-01	140502_UNC12-SN629_0366_AC3UT1ACXX_GCCAAT_L005	PRIMARY	-11.59	-18.2733	-10.2092	15.0006	-12.864
	entry_564	TCGA	TCGA-Y6-A8TL-01	TCGA-Y6-A8TL-01	140502_UNC12-SN629_0366_AC3UT1ACXX_GTGAAA_L001	PRIMARY	25.2097	-16.992	14.2779	-18.5593	-1.54125
	entry_565	TCGA	TCGA-2A-A8VL-01	TCGA-2A-A8VL-01	140502_UNC12-SN629_0366_AC3UT1ACXX_TAGCTT_L003	PRIMARY	27.5731	-18.2328	0.629627	-8.16735	-22.4065
	entry_566	TCGA	TCGA-YL-A8SH-01	TCGA-YL-A8SH-01	140506_UNC15-SN850_0363_BC3YJYACXX_ACAGTG_L008	PRIMARY	14.735	-10.4821	16.0696	-13.3847	-3.16359
	entry_567	TCGA	TCGA-YL-A8S8-01	TCGA-YL-A8S8-01	140506_UNC15-SN850_0363_BC3YJYACXX_ACTGAT_L007	PRIMARY	2.00112	-11.1247	15.4603	-12.5714	13.8667
	entry_568	TCGA	TCGA-V1-A8WW-01	TCGA-V1-A8WW-01	140506_UNC15-SN850_0363_BC3YJYACXX_ACTTGA_L003	PRIMARY	-8.8997	-15.9532	-19.1238	7.17091	5.82495
	entry_569	TCGA	TCGA-V1-A8MM-01	TCGA-V1-A8MM-01	140506_UNC15-SN850_0363_BC3YJYACXX_CGATGT_L004	PRIMARY	-3.05528	-17.642	18.5478	-8.59277	2.99031
	entry_570	TCGA	TCGA-V1-A8X3-01	TCGA-V1-A8X3-01	140506_UNC15-SN850_0363_BC3YJYACXX_CGTACG_L005	PRIMARY	21.188	-16.4474	9.89265	3.66085	2.78804
	entry_571	TCGA	TCGA-V1-A8MU-01	TCGA-V1-A8MU-01	140506_UNC15-SN850_0363_BC3YJYACXX_GATCAG_L004	PRIMARY	31.7583	-2.58907	-2.66424	-11.0205	-1.60379
	entry_572	TCGA	TCGA-YL-A8S9-01	TCGA-YL-A8S9-01	140506_UNC15-SN850_0363_BC3YJYACXX_GCCAAT_L008	PRIMARY	-31.8361	-46.6355	21.2622	-6.16827	-8.13507
	entry_573	TCGA	TCGA-XJ-A9DI-01	TCGA-XJ-A9DI-01	140506_UNC15-SN850_0363_BC3YJYACXX_GGCTAC_L007	PRIMARY	20.3073	14.1079	-15.5396	7.15954	3.46091
	entry_574	TCGA	TCGA-V1-A8ML-01	TCGA-V1-A8ML-01	140506_UNC15-SN850_0363_BC3YJYACXX_GTGGCC_L004	PRIMARY	19.8129	-18.0961	11.7091	-11.1693	-8.18409
	entry_575	TCGA	TCGA-YJ-A8SW-01	TCGA-YJ-A8SW-01	140506_UNC15-SN850_0363_BC3YJYACXX_TAGCTT_L007	PRIMARY	-10.1723	-22.8695	4.91384	-8.16397	-1.36859
	entry_576	TCGA	TCGA-WW-A8ZI-01	TCGA-WW-A8ZI-01	140506_UNC15-SN850_0363_BC3YJYACXX_TGACCA_L006	PRIMARY	-13.0411	-13.7128	19.514	-8.23893	-9.6949
	entry_577	TCGA	TCGA-YL-A9WH-01	TCGA-YL-A9WH-01	140508_UNC12-SN629_0367_AC3U9RACXX_ACTTGA_L002	PRIMARY	-22.3488	-17.3965	-7.85822	9.96607	10.1254
	entry_578	TCGA	TCGA-ZG-A8QW-01	TCGA-ZG-A8QW-01	140508_UNC12-SN629_0367_AC3U9RACXX_ATTCCT_L004	PRIMARY	16.3617	-1.7838	-9.88901	-18.9649	9.02557
	entry_579	TCGA	TCGA-YL-A8SK-01	TCGA-YL-A8SK-01	140508_UNC12-SN629_0367_AC3U9RACXX_CGATGT_L001	PRIMARY	33.6948	17.2338	-11.8326	-5.77993	-2.33816
	entry_580	TCGA	TCGA-YL-A9WI-01	TCGA-YL-A9WI-01	140508_UNC12-SN629_0367_AC3U9RACXX_CGTACG_L002	PRIMARY	-18.862	-26.1272	21.1349	-20.0898	16.0544
	entry_581	TCGA	TCGA-YL-A8SO-01	TCGA-YL-A8SO-01	140508_UNC12-SN629_0367_AC3U9RACXX_GAGTGG_L002	PRIMARY	8.85557	-4.27135	3.61035	-22.5978	7.34013
	entry_582	TCGA	TCGA-YL-A8SL-01	TCGA-YL-A8SL-01	140508_UNC12-SN629_0367_AC3U9RACXX_GATCAG_L001	PRIMARY	-34.8432	-25.2331	-9.6398	18.7739	-11.1574
	entry_583	TCGA	TCGA-YL-A8SJ-01	TCGA-YL-A8SJ-01	140508_UNC12-SN629_0367_AC3U9RACXX_GTGGCC_L001	PRIMARY	14.8072	1.83059	-4.55483	15.3967	-3.7941
	entry_584	TCGA	TCGA-YL-A8SA-01	TCGA-YL-A8SA-01	140508_UNC12-SN629_0367_AC3U9RACXX_GTTTCG_L004	PRIMARY	-13.2513	-31.5319	-20.4425	7.68437	-13.3447
	entry_585	TCGA	TCGA-YL-A9WJ-01	TCGA-YL-A9WJ-01	140508_UNC12-SN629_0367_AC3U9RACXX_TGACCA_L003	PRIMARY	20.2531	-6.51219	0.754318	-12.6239	8.83957
	entry_586	TCGA	TCGA-XJ-A9DQ-01	TCGA-XJ-A9DQ-01	140509_UNC11-SN627_0357_BC4CGKACXX_ACAGTG_L006	PRIMARY	33.3676	-7.17023	-5.19207	-7.28245	-21.0121
	entry_587	TCGA	TCGA-ZG-A8QX-01	TCGA-ZG-A8QX-01	140509_UNC11-SN627_0357_BC4CGKACXX_ACAGTG_L008	PRIMARY	16.3481	-11.5587	30.7532	-10.7652	12.7764
	entry_588	TCGA	TCGA-V1-A8WS-01	TCGA-V1-A8WS-01	140509_UNC11-SN627_0357_BC4CGKACXX_ACTTGA_L001	PRIMARY	-5.15689	-18.7262	-5.21796	17.1486	-8.28617
	entry_589	TCGA	TCGA-ZG-A8QY-01	TCGA-ZG-A8QY-01	140509_UNC11-SN627_0357_BC4CGKACXX_AGTCAA_L008	PRIMARY	11.2391	-9.39235	11.8706	2.57638	0.238288
	entry_590	TCGA	TCGA-YL-A8SF-01	TCGA-YL-A8SF-01	140509_UNC11-SN627_0357_BC4CGKACXX_AGTTCC_L007	PRIMARY	-1.5864	-5.30436	-12.7168	24.7864	6.3877
	entry_591	TCGA	TCGA-YL-A8SB-01	TCGA-YL-A8SB-01	140509_UNC11-SN627_0357_BC4CGKACXX_ATCACG_L001	PRIMARY	26.4054	-3.41997	7.61887	-5.07082	-0.549468
	entry_592	TCGA	TCGA-V1-A8WL-01	TCGA-V1-A8WL-01	140509_UNC11-SN627_0357_BC4CGKACXX_ATGTCA_L002	PRIMARY	31.5347	-11.0684	5.37117	-15.6802	4.53102
	entry_593	TCGA	TCGA-YL-A8SC-01	TCGA-YL-A8SC-01	140509_UNC11-SN627_0357_BC4CGKACXX_CAGATC_L005	PRIMARY	-11.5463	-23.9286	-7.27067	10.6197	-1.75954
	entry_594	TCGA	TCGA-YL-A8SR-01	TCGA-YL-A8SR-01	140509_UNC11-SN627_0357_BC4CGKACXX_CCGTCC_L004	PRIMARY	3.37606	-26.2257	23.5752	-9.32289	-7.7275
	entry_595	TCGA	TCGA-XJ-A9DX-01	TCGA-XJ-A9DX-01	140509_UNC11-SN627_0357_BC4CGKACXX_CTTGTA_L006	PRIMARY	-16.7304	-16.7085	16.5684	-6.3184	-14.9798
	entry_596	TCGA	TCGA-YL-A8SQ-01	TCGA-YL-A8SQ-01	140509_UNC11-SN627_0357_BC4CGKACXX_GATCAG_L004	PRIMARY	7.60183	-14.7417	19.3643	-8.33555	-1.54495
	entry_597	TCGA	TCGA-XJ-A9DK-01	TCGA-XJ-A9DK-01	140509_UNC11-SN627_0357_BC4CGKACXX_GTCCGC_L005	PRIMARY	30.1658	6.43107	-12.0895	0.0193933	-9.88742
	entry_598	TCGA	TCGA-ZG-A8QZ-01	TCGA-ZG-A8QZ-01	140509_UNC11-SN627_0357_BC4CGKACXX_GTGAAA_L008	PRIMARY	22.39	-3.63107	-21.8072	14.5013	5.032
	entry_599	TCGA	TCGA-V1-A8WN-01	TCGA-V1-A8WN-01	140509_UNC11-SN627_0357_BC4CGKACXX_TTAGGC_L006	PRIMARY	30.0199	-11.4759	-2.99613	0.364533	-13.7633
	entry_600	TCGA	TCGA-YL-A8SP-01	TCGA-YL-A8SP-01	140509_UNC11-SN627_0357_BC4CGKACXX_TTAGGC_L007	PRIMARY	-29.1759	-22.2044	0.183991	29.7511	-15.7516
	entry_601	TCGA	TCGA-2A-A8VV-01	TCGA-2A-A8VV-01	140509_UNC12-SN629_0368_BC4241ACXX_AGTCAA_L001	PRIMARY	11.5932	-25.6447	-2.63312	9.43528	-9.2194
	entry_602	TCGA	TCGA-2A-A8VX-01	TCGA-2A-A8VX-01	140509_UNC12-SN629_0368_BC4241ACXX_ATCACG_L001	PRIMARY	-10.5452	-23.0172	23.799	-11.3603	4.58974
	entry_603	TCGA	TCGA-2A-A8W1-01	TCGA-2A-A8W1-01	140509_UNC12-SN629_0368_BC4241ACXX_GCCAAT_L001	PRIMARY	-23.4853	-45.4123	15.7146	-18.8856	-13.6174
	entry_604	TCGA	TCGA-2A-AAYF-01	TCGA-2A-AAYF-01	140815_UNC11-SN627_0374_AC5FPLACXX_ACTTGA_L002	PRIMARY	13.5919	-33.9806	18.1107	-20.0971	0.11847
	entry_605	TCGA	TCGA-2A-AAYO-01	TCGA-2A-AAYO-01	140815_UNC11-SN627_0374_AC5FPLACXX_AGTTCC_L002	PRIMARY	21.0102	-17.286	20.4921	-13.5244	15.4628
	entry_606	TCGA	TCGA-TP-A8TV-01	TCGA-TP-A8TV-01	140815_UNC11-SN627_0374_AC5FPLACXX_AGTTCC_L007	PRIMARY	-15.4028	-37.112	21.1727	-25.1486	-4.51364
	entry_607	TCGA	TCGA-G9-A9S7-01	TCGA-G9-A9S7-01	140815_UNC11-SN627_0374_AC5FPLACXX_CCGTCC_L006	PRIMARY	-5.21315	-23.3051	-17.0822	3.58828	-15.1492
	entry_608	TCGA	TCGA-J4-AATZ-01	TCGA-J4-AATZ-01	140815_UNC11-SN627_0374_AC5FPLACXX_CCGTCC_L007	PRIMARY	-1.99355	-26.4124	-11.307	-1.96188	-7.19549
	entry_609	TCGA	TCGA-G9-A9S4-01	TCGA-G9-A9S4-01	140815_UNC11-SN627_0374_AC5FPLACXX_CTTGTA_L006	PRIMARY	-9.91761	-19.1003	-12.3691	4.70577	-21.2471
	entry_610	TCGA	TCGA-2A-AAYU-01	TCGA-2A-AAYU-01	140815_UNC11-SN627_0374_AC5FPLACXX_GTGAAA_L003	PRIMARY	7.34033	-29.5849	0.0430778	15.2271	-4.74834
	entry_611	TCGA	TCGA-YL-A8SI-01	TCGA-YL-A8SI-01	140815_UNC11-SN627_0375_BC59VCACXX_ACTTGA_L004	PRIMARY	34.3234	-4.72793	19.142	-13.5915	8.24524
	entry_612	TCGA	TCGA-V1-A9OL-01	TCGA-V1-A9OL-01	140815_UNC11-SN627_0375_BC59VCACXX_CCGTCC_L001	PRIMARY	-13.9819	-16.3913	3.24334	1.4322	7.25489
	entry_613	TCGA	TCGA-V1-A9OQ-01	TCGA-V1-A9OQ-01	140815_UNC11-SN627_0375_BC59VCACXX_CGATGT_L002	PRIMARY	15.8309	-22.8909	30.9492	-13.9422	11.2478
	entry_614	TCGA	TCGA-XK-AAIW-01	TCGA-XK-AAIW-01	140815_UNC11-SN627_0375_BC59VCACXX_CGATGT_L003	PRIMARY	-56.9207	-28.1594	10.0121	8.3073	2.49976
	entry_615	TCGA	TCGA-XK-AAJ3-01	TCGA-XK-AAJ3-01	140815_UNC11-SN627_0375_BC59VCACXX_GCCAAT_L003	PRIMARY	-1.61781	-23.9127	14.2681	-18.3619	2.17993
	entry_616	TCGA	TCGA-ZG-A9L2-01	TCGA-ZG-A9L2-01	140815_UNC11-SN627_0375_BC59VCACXX_GCCAAT_L008	PRIMARY	15.7971	-7.8311	7.10321	22.9315	29.4858
	entry_617	TCGA	TCGA-V1-A9O5-01	TCGA-V1-A9O5-01	140815_UNC11-SN627_0375_BC59VCACXX_GTGAAA_L001	PRIMARY	-18.2979	-5.636	-8.06364	-3.40671	14.2175
	entry_618	TCGA	TCGA-V1-A9ZG-01	TCGA-V1-A9ZG-01	140815_UNC11-SN627_0375_BC59VCACXX_GTGAAA_L002	PRIMARY	5.69432	-5.13218	-12.0346	10.7436	0.676016
	entry_619	TCGA	TCGA-V1-A9ZI-01	TCGA-V1-A9ZI-01	140815_UNC11-SN627_0375_BC59VCACXX_TGACCA_L002	PRIMARY	-0.784223	-4.93659	5.9841	-1.77834	3.00428
	entry_620	TCGA	TCGA-Y6-A9XI-01	TCGA-Y6-A9XI-01	140815_UNC11-SN627_0375_BC59VCACXX_TGACCA_L004	PRIMARY	-2.50045	-26.5611	7.93029	-5.33442	-8.45285
	entry_621	TCGA	TCGA-ZG-A9LS-01	TCGA-ZG-A9LS-01	140815_UNC9-SN296_0431_BC5AG8ACXX_ACTTGA_L001	PRIMARY	24.279	3.88718	-4.16086	5.3469	20.3848
	entry_622	TCGA	TCGA-ZG-A9LU-01	TCGA-ZG-A9LU-01	140815_UNC9-SN296_0431_BC5AG8ACXX_AGTTCC_L001	PRIMARY	22.943	6.96027	-10.6055	-16.2435	-2.6062
	entry_623	TCGA	TCGA-ZG-A9L4-01	TCGA-ZG-A9L4-01	140815_UNC9-SN296_0431_BC5AG8ACXX_CTTGTA_L001	PRIMARY	12.3073	-6.58796	-8.8189	17.2244	9.93346
	entry_624	TCGA	TCGA-ZG-A9NI-01	TCGA-ZG-A9NI-01	140815_UNC9-SN296_0431_BC5AG8ACXX_CTTGTA_L002	PRIMARY	13.5393	2.48673	19.5935	5.3782	9.91551
	entry_625	TCGA	TCGA-4L-AA1F-01	TCGA-4L-AA1F-01	140820_UNC17-D00216_0240_AC5FB2ACXX_ACAGTG_L002	PRIMARY	-2.30831	9.97563	-9.85487	24.1201	37.1484
	entry_626	TCGA	TCGA-HC-A9TH-01	TCGA-HC-A9TH-01	140820_UNC17-D00216_0240_AC5FB2ACXX_ACTTGA_L005	PRIMARY	-7.91684	-11.9293	-15.5232	7.96817	16.429
	entry_627	TCGA	TCGA-V1-A9OT-01	TCGA-V1-A9OT-01	140820_UNC17-D00216_0240_AC5FB2ACXX_ACTTGA_L008	PRIMARY	18.6484	-2.90756	-6.45554	-2.97567	-17.1767
	entry_628	TCGA	TCGA-V1-A9OF-01	TCGA-V1-A9OF-01	140820_UNC17-D00216_0240_AC5FB2ACXX_ATTCCT_L008	PRIMARY	5.32286	-33.1029	6.69885	-27.2471	-14.8884
	entry_629	TCGA	TCGA-MG-AAMC-01	TCGA-MG-AAMC-01	140820_UNC17-D00216_0240_AC5FB2ACXX_GAGTGG_L006	PRIMARY	-7.30123	-36.4282	-11.2586	4.93698	-17.6072
	entry_630	TCGA	TCGA-V1-A9OA-01	TCGA-V1-A9OA-01	140820_UNC17-D00216_0240_AC5FB2ACXX_GAGTGG_L007	PRIMARY	30.2269	10.1298	-3.87858	9.1671	-0.254273
	entry_631	TCGA	TCGA-EJ-AB20-01	TCGA-EJ-AB20-01	140820_UNC17-D00216_0240_AC5FB2ACXX_GATCAG_L003	PRIMARY	39.2053	36.5743	13.7356	15.1533	3.49446
	entry_632	TCGA	TCGA-EJ-AB27-01	TCGA-EJ-AB27-01	140820_UNC17-D00216_0240_AC5FB2ACXX_GGCTAC_L003	PRIMARY	36.5841	-13.4881	-1.62625	-16.5053	-1.83542
	entry_633	TCGA	TCGA-J4-AATV-01	TCGA-J4-AATV-01	140820_UNC17-D00216_0240_AC5FB2ACXX_GGCTAC_L005	PRIMARY	42.3832	7.1631	-7.43688	-16.3334	-0.634304
	entry_634	TCGA	TCGA-V1-A9OX-01	TCGA-V1-A9OX-01	140820_UNC17-D00216_0240_AC5FB2ACXX_GTGGCC_L008	PRIMARY	29.2053	-8.13556	-0.003227	-25.7012	-5.93277
	entry_635	TCGA	TCGA-G9-7509-01	TCGA-G9-7509-01	140820_UNC17-D00216_0240_AC5FB2ACXX_GTTTCG_L004	PRIMARY	29.9071	-25.3127	-1.69955	-0.0765347	-12.9041
	entry_636	TCGA	TCGA-J4-AAU2-01	TCGA-J4-AAU2-01	140820_UNC17-D00216_0240_AC5FB2ACXX_GTTTCG_L005	PRIMARY	19.2016	-24.0228	20.1215	-20.8369	-3.37246
	entry_637	TCGA	TCGA-V1-A9O9-01	TCGA-V1-A9O9-01	140820_UNC17-D00216_0240_AC5FB2ACXX_GTTTCG_L007	PRIMARY	4.35959	-13.1093	-24.5722	6.28641	5.24807
	entry_638	TCGA	TCGA-V1-A9O7-01	TCGA-V1-A9O7-01	140820_UNC17-D00216_0240_AC5FB2ACXX_TAGCTT_L007	PRIMARY	30.6349	18.3418	12.2744	1.02486	15.5544
	entry_639	TCGA	TCGA-HC-A9TE-01	TCGA-HC-A9TE-01	140820_UNC17-D00216_0240_AC5FB2ACXX_TTAGGC_L004	PRIMARY	1.92386	5.02814	-13.8635	14.9868	7.20306
	entry_640	TCGA	TCGA-XK-AAJP-01	TCGA-XK-AAJP-01	140820_UNC17-D00216_0241_BC5DBKACXX_ACTGAT_L004	PRIMARY	-9.23101	-34.307	11.3616	-22.6324	3.47007
	entry_641	TCGA	TCGA-ZG-A9L5-01	TCGA-ZG-A9L5-01	140820_UNC17-D00216_0241_BC5DBKACXX_ACTGAT_L007	PRIMARY	-22.7667	-15.2323	3.39264	14.632	-4.8522
	entry_642	TCGA	TCGA-V1-A9Z7-01	TCGA-V1-A9Z7-01	140820_UNC17-D00216_0241_BC5DBKACXX_ATTCCT_L001	PRIMARY	-3.91488	-11.1821	19.4846	0.788394	14.6597
	entry_643	TCGA	TCGA-VN-A943-01	TCGA-VN-A943-01	140820_UNC17-D00216_0241_BC5DBKACXX_ATTCCT_L003	PRIMARY	-19.3513	-49.9927	37.1359	-23.4931	-15.5379
	entry_644	TCGA	TCGA-VP-AA1N-01	TCGA-VP-AA1N-01	140820_UNC17-D00216_0241_BC5DBKACXX_CGATGT_L004	PRIMARY	12.8965	-6.98213	11.547	-10.0032	20.5321
	entry_645	TCGA	TCGA-XK-AAJR-01	TCGA-XK-AAJR-01	140820_UNC17-D00216_0241_BC5DBKACXX_CGATGT_L005	PRIMARY	14.3281	-16.7433	4.84224	-4.55215	-9.72227
	entry_646	TCGA	TCGA-YL-A9WX-01	TCGA-YL-A9WX-01	140820_UNC17-D00216_0241_BC5DBKACXX_CGATGT_L006	PRIMARY	32.5979	0.667539	-16.105	-1.12273	-3.78157
	entry_647	TCGA	TCGA-V1-A9ZR-01	TCGA-V1-A9ZR-01	140820_UNC17-D00216_0241_BC5DBKACXX_CGTACG_L002	PRIMARY	19.8746	7.39562	-2.54998	16.2495	5.65035
	entry_648	TCGA	TCGA-YL-A9WL-01	TCGA-YL-A9WL-01	140820_UNC17-D00216_0241_BC5DBKACXX_CGTACG_L005	PRIMARY	-37.9771	-26.5328	-11.6928	24.2239	-17.6849
	entry_649	TCGA	TCGA-V1-A9OY-01	TCGA-V1-A9OY-01	140820_UNC17-D00216_0241_BC5DBKACXX_GAGTGG_L001	PRIMARY	21.7855	-11.5919	-13.6774	-0.00623626	-7.82452
	entry_650	TCGA	TCGA-ZG-A9LB-01	TCGA-ZG-A9LB-01	140820_UNC17-D00216_0241_BC5DBKACXX_GATCAG_L008	PRIMARY	14.9323	8.88744	-5.19721	-15.9868	8.12788
	entry_651	TCGA	TCGA-ZG-A9KY-01	TCGA-ZG-A9KY-01	140820_UNC17-D00216_0241_BC5DBKACXX_GCCAAT_L007	PRIMARY	-32.7203	-21.6213	17.8711	7.29868	1.79519
	entry_652	TCGA	TCGA-ZG-A9L9-01	TCGA-ZG-A9L9-01	140820_UNC17-D00216_0241_BC5DBKACXX_GCCAAT_L008	PRIMARY	-0.904167	-3.03602	9.04663	18.7118	26.6752
	entry_653	TCGA	TCGA-XK-AAJA-01	TCGA-XK-AAJA-01	140820_UNC17-D00216_0241_BC5DBKACXX_GTGGCC_L004	PRIMARY	2.49027	-21.4184	5.41581	-27.8491	-11.6118
	entry_654	TCGA	TCGA-V1-A9ZK-01	TCGA-V1-A9ZK-01	140820_UNC17-D00216_0241_BC5DBKACXX_TAGCTT_L001	PRIMARY	28.2334	-18.1539	-1.27358	-16.9293	-2.47348
	entry_655	TCGA	TCGA-XK-AAJT-01	TCGA-XK-AAJT-01	140820_UNC17-D00216_0241_BC5DBKACXX_TGACCA_L005	PRIMARY	37.4475	3.58179	2.64697	-8.34025	-3.22865
	entry_656	TCGA	TCGA-YL-A9WY-01	TCGA-YL-A9WY-01	140820_UNC17-D00216_0241_BC5DBKACXX_TGACCA_L006	PRIMARY	9.89563	1.10859	-3.57438	6.46227	20.3649
	entry_657	TCGA	TCGA-ZG-A9L6-01	TCGA-ZG-A9L6-01	140820_UNC17-D00216_0241_BC5DBKACXX_TGACCA_L008	PRIMARY	35.7715	3.08853	9.7815	-3.29556	-4.69501
	entry_658	TCGA	TCGA-ZG-A9LY-01	TCGA-ZG-A9LY-01	140821_UNC11-SN627_0376_AC5FE5ACXX_ATCACG_L001	PRIMARY	20.4785	-5.85936	-14.655	4.41114	5.2856
	entry_659	TCGA	TCGA-ZG-A9M4-01	TCGA-ZG-A9M4-01	140821_UNC11-SN627_0376_AC5FE5ACXX_GATCAG_L007	PRIMARY	-3.49976	1.97499	-7.61909	20.2176	3.2057
	entry_660	TCGA	TCGA-ZG-A9LZ-01	TCGA-ZG-A9LZ-01	140821_UNC11-SN627_0376_AC5FE5ACXX_GCCAAT_L001	PRIMARY	-1.87802	-22.6144	-15.9367	9.21865	7.19484
	entry_661	TCGA	TCGA-ZG-A9MC-01	TCGA-ZG-A9MC-01	140821_UNC11-SN627_0376_AC5FE5ACXX_GGCTAC_L002	PRIMARY	21.1628	18.4148	-8.53197	9.24291	28.4677
	entry_662	TCGA	TCGA-XK-AAJU-01	TCGA-XK-AAJU-01	140826_UNC9-SN296_0432_AC5CAJACXX_ACAGTG_L002	PRIMARY	36.954	2.89291	-8.17158	-11.992	-9.86587
	entry_663	TCGA	TCGA-XK-AAIV-01	TCGA-XK-AAIV-01	140826_UNC9-SN296_0432_AC5CAJACXX_ACAGTG_L005	PRIMARY	-5.34973	-5.52418	-5.50159	-7.06218	33.4758
	entry_664	TCGA	TCGA-TP-A8TT-01	TCGA-TP-A8TT-01	140826_UNC9-SN296_0432_AC5CAJACXX_ACTGAT_L004	PRIMARY	15.6772	-13.0152	-20.7513	10.9507	-0.668446
	entry_665	TCGA	TCGA-XK-AAK1-01	TCGA-XK-AAK1-01	140826_UNC9-SN296_0432_AC5CAJACXX_ACTTGA_L005	PRIMARY	-1.01383	-33.7169	15.7657	-25.2411	-5.60118
	entry_666	TCGA	TCGA-V1-A9Z8-01	TCGA-V1-A9Z8-01	140826_UNC9-SN296_0432_AC5CAJACXX_ATCACG_L002	PRIMARY	24.9553	0.379485	0.120639	-0.751304	12.1156
	entry_667	TCGA	TCGA-V1-A9OH-01	TCGA-V1-A9OH-01	140826_UNC9-SN296_0432_AC5CAJACXX_ATCACG_L004	PRIMARY	16.9648	-15.4807	-6.68491	0.582954	2.6071
	entry_668	TCGA	TCGA-G9-A9S0-01	TCGA-G9-A9S0-01	140826_UNC9-SN296_0432_AC5CAJACXX_CGTACG_L004	PRIMARY	-11.6252	-17.1774	-4.8068	-15.665	13.1276
	entry_669	TCGA	TCGA-ZG-A9ND-01	TCGA-ZG-A9ND-01	140826_UNC9-SN296_0432_AC5CAJACXX_CGTACG_L006	PRIMARY	-3.32621	-36.9162	13.7781	-26.1754	-6.52713
	entry_670	TCGA	TCGA-ZG-A9N3-01	TCGA-ZG-A9N3-01	140826_UNC9-SN296_0432_AC5CAJACXX_GTGGCC_L003	PRIMARY	-13.0623	2.01705	-5.0959	6.45601	20.3016
	entry_671	TCGA	TCGA-ZG-A9LM-01	TCGA-ZG-A9LM-01	140826_UNC9-SN296_0432_AC5CAJACXX_TAGCTT_L003	PRIMARY	13.4329	-6.523	1.31839	-4.71008	12.829
	entry_672	TCGA	TCGA-ZG-A9L1-01	TCGA-ZG-A9L1-01	140826_UNC9-SN296_0432_AC5CAJACXX_TAGCTT_L006	PRIMARY	-4.88698	-15.7789	17.6267	27.3343	1.21087
	entry_673	TCGA	TCGA-V1-A9Z9-01	TCGA-V1-A9Z9-01	140826_UNC9-SN296_0432_AC5CAJACXX_TTAGGC_L005	PRIMARY	21.893	-16.8241	2.55423	-12.9669	2.74685
	entry_674	TCGA	TCGA-XK-AAIR-01	TCGA-XK-AAIR-01	141031_UNC11-SN627_0387_AC5FAKACXX_ACTTGA_L007	PRIMARY	28.0121	-4.81736	-7.89672	-8.08649	-0.180518
	entry_675	TCGA	TCGA-ZG-A9L0-01	TCGA-ZG-A9L0-01	141031_UNC11-SN627_0387_AC5FAKACXX_GATCAG_L008	PRIMARY	8.05254	-3.08819	0.370678	-8.64587	20.5519
	entry_676	TCGA	TCGA-M7-A722-01	TCGA-M7-A722-01	141031_UNC11-SN627_0387_AC5FAKACXX_GTCCGC_L002	PRIMARY	-19.4238	-17.2831	13.3701	-30.1519	2.41237
	entry_677	TCGA	TCGA-X4-A8KS-01	TCGA-X4-A8KS-01	141031_UNC11-SN627_0387_AC5FAKACXX_GTGAAA_L003	PRIMARY	32.1401	2.15618	-4.22552	-28.2068	-10.9074
	entry_678	TCGA	TCGA-YL-A9WK-01	TCGA-YL-A9WK-01	141031_UNC11-SN627_0387_AC5FAKACXX_GTTTCG_L005	PRIMARY	2.62421	-4.44076	18.312	-2.85964	2.66345
	entry_679	TCGA	TCGA-ZG-A9LN-01	TCGA-ZG-A9LN-01	141031_UNC11-SN627_0387_AC5FAKACXX_TAGCTT_L007	PRIMARY	19.2265	2.88779	-0.513622	-5.59751	28.748
	entry_680	TCGA	TCGA-V1-A9O5-06	TCGA-V1-A9O5-06	140820_UNC17-D00216_0240_AC5FB2ACXX_ACAGTG_L006	CRPC	-56.6625	-11.9148	4.97891	5.442	17.1068
	entry_681	GSE120741	P223T	P223T	SRR7949386	PRIMARY	19.5639	-0.232162	24.9504	16.9579	19.9118
	entry_682	GSE120741	P265T	P265T	SRR7949387	PRIMARY	28.6548	-7.98873	-8.38826	5.18938	18.5875
	entry_683	GSE120741	P252T	P252T	SRR7949388	PRIMARY	30.2424	-13.6781	6.08384	-10.1868	-2.56583
	entry_684	GSE120741	P227T	P227T	SRR7949389	PRIMARY	26.7392	-13.6638	-14.1651	14.4461	2.02855
	entry_685	GSE120741	P348T	P348T	SRR7949390	PRIMARY	26.492	-11.5259	10.3681	-9.79741	9.69269
	entry_686	GSE120741	P228T	P228T	SRR7949391	PRIMARY	40.7996	2.44608	10.899	5.82079	13.7128
	entry_687	GSE120741	P423T	P423T	SRR7949392	PRIMARY	46.1296	3.50055	0.188635	-13.3391	1.37538
	entry_688	GSE120741	P229T	P229T	SRR7949393	PRIMARY	19.5212	-9.79635	2.3235	-6.27426	23.0703
	entry_689	GSE120741	P297T	P297T	SRR7949394	PRIMARY	36.1597	-9.04768	-1.37911	-6.42075	5.16057
	entry_690	GSE120741	P245T	P245T	SRR7949395	PRIMARY	41.179	-6.33738	1.49708	-3.66603	0.957562
	entry_691	GSE120741	P268T	P268T	SRR7949396	PRIMARY	3.45969	-3.83815	-5.80007	15.8905	27.4618
	entry_692	GSE120741	P329T	P329T	SRR7949397	PRIMARY	27.0295	-2.47744	-4.95318	5.10547	-2.43794
	entry_693	GSE120741	P257T	P257T	SRR7949398	PRIMARY	15.5645	-4.03	18.5807	-6.09877	13.5167
	entry_694	GSE120741	P276T	P276T	SRR7949399	PRIMARY	5.91192	-34.5775	-12.987	16.352	-6.76332
	entry_695	GSE120741	P294T	P294T	SRR7949400	PRIMARY	25.5334	-19.131	-7.06641	4.49671	-0.30197
	entry_696	GSE120741	P300T	P300T	SRR7949401	PRIMARY	10.8793	-12.2806	-22.2878	15.4017	14.8876
	entry_697	GSE120741	P310T	P310T	SRR7949402	PRIMARY	19.5186	-22.0325	-12.7616	7.1039	-10.7881
	entry_698	GSE120741	P534T	P534T	SRR7949403	PRIMARY	4.04974	-22.879	18.1673	-19.0951	6.76047
	entry_699	GSE120741	P660T	P660T	SRR7949404	PRIMARY	27.133	-18.0718	-11.1847	6.43346	0.870557
	entry_700	GSE120741	P674T	P674T	SRR7949405	PRIMARY	6.93361	-36.4628	3.08059	1.17769	-6.72975
	entry_701	GSE120741	P680T	P680T	SRR7949406	PRIMARY	16.8575	-20.9694	-16.0141	16.0321	10.1685
	entry_702	GSE120741	P695T	P695T	SRR7949407	PRIMARY	11.7469	-19.1995	-5.29241	8.85444	6.54562
	entry_703	GSE120741	P710T	P710T	SRR7949408	PRIMARY	8.81152	-6.78157	-8.72074	24.8992	13.784
	entry_704	GSE120741	P309T	P309T	SRR7949409	PRIMARY	9.82425	-15.7899	-8.32278	17.0419	1.2823
	entry_705	GSE120741	P343T	P343T	SRR7949410	PRIMARY	15.6688	-20.7496	-12.0642	3.12701	0.834528
	entry_706	GSE120741	P349T	P349T	SRR7949411	PRIMARY	32.1933	12.3395	-3.43387	9.41215	8.69637
	entry_707	GSE120741	P426T	P426T	SRR7949412	PRIMARY	27.9353	-16.884	-2.30128	10.1628	-9.7949
	entry_708	GSE120741	P452T	P452T	SRR7949413	PRIMARY	45.9999	29.2721	21.0842	11.1714	9.94857
	entry_709	GSE120741	P737T	P737T	SRR7949414	PRIMARY	6.8657	-9.00031	-12.2908	25.8649	0.0566939
	entry_710	GSE120741	P747T	P747T	SRR7949415	PRIMARY	16.1565	-28.262	7.84953	-18.0849	6.13459
	entry_711	GSE120741	P779T	P779T	SRR7949416	PRIMARY	43.0675	10.8141	-10.6472	6.70569	5.78665
	entry_712	GSE120741	P811T	P811T	SRR7949417	PRIMARY	31.2021	-3.07822	6.43555	10.5506	3.42248
	entry_713	GSE120741	P823T	P823T	SRR7949418	PRIMARY	8.25288	-14.6339	11.1304	2.31578	-3.39037
	entry_714	GSE120741	P832T	P832T	SRR7949419	PRIMARY	6.52618	-24.289	-11.2321	23.563	-2.09779
	entry_715	GSE120741	P327T	P327T	SRR7949420	PRIMARY	35.4857	-11.6156	-5.35518	-0.00110622	-5.95353
	entry_716	GSE120741	P427T	P427T	SRR7949421	PRIMARY	20.105	-16.2425	-8.00808	13.8976	3.91585
	entry_717	GSE120741	P433T	P433T	SRR7949422	PRIMARY	12.7354	-15.9245	-13.6631	6.77699	-3.07405
	entry_718	GSE120741	P449T	P449T	SRR7949423	PRIMARY	11.2136	-13.0799	-19.9657	12.1603	14.0907
	entry_719	GSE120741	P450T	P450T	SRR7949424	PRIMARY	30.857	-9.31432	18.6117	-13.0077	-7.08173
	entry_720	GSE120741	P456T	P456T	SRR7949425	PRIMARY	21.1354	-17.9336	2.95072	4.44238	5.68163
	entry_721	GSE120741	P457T	P457T	SRR7949426	PRIMARY	45.9622	0.68426	7.99548	-15.376	-1.04599
	entry_722	GSE120741	P488T	P488T	SRR7949427	PRIMARY	20.0087	-15.1622	-5.99796	2.10851	9.66
	entry_723	GSE120741	P500T	P500T	SRR7949428	PRIMARY	11.9615	-2.54836	-9.43549	14.5225	19.7854
	entry_724	GSE120741	P506T	P506T	SRR7949429	PRIMARY	12.5799	-21.2412	-10.3238	12.8873	-1.29823
	entry_725	GSE120741	P507T	P507T	SRR7949430	PRIMARY	10.8926	-33.3822	12.1134	0.119583	23.5828
	entry_726	GSE120741	P509T	P509T	SRR7949431	PRIMARY	26.1218	-28.3893	4.09318	8.77723	11.9955
	entry_727	GSE120741	P305T	P305T	SRR7949432	PRIMARY	28.3538	-6.12137	-0.0881061	13.3249	7.48222
	entry_728	GSE120741	P313T	P313T	SRR7949433	PRIMARY	25.127	-3.02451	-2.09158	-7.74016	5.99171
	entry_729	GSE120741	P324T	P324T	SRR7949434	PRIMARY	25.9384	-5.45845	5.95528	-7.24923	4.12872
	entry_730	GSE120741	P431T	P431T	SRR7949435	PRIMARY	5.95017	-28.136	-17.0328	10.0437	-0.977035
	entry_731	GSE120741	P444T	P444T	SRR7949436	PRIMARY	44.3393	8.67319	4.84526	-2.84709	-11.7189
	entry_732	GSE120741	P464T	P464T	SRR7949437	PRIMARY	-1.63652	-9.20426	-7.23425	25.6768	0.0935458
	entry_733	GSE120741	P466T	P466T	SRR7949438	PRIMARY	-1.83942	-31.3826	-0.244099	8.50326	-22.3253
	entry_734	GSE120741	P531T	P531T	SRR7949439	PRIMARY	28.6262	6.98036	8.39482	-11.6723	5.85232
	entry_735	GSE120741	P533T	P533T	SRR7949440	PRIMARY	3.95061	-19.4494	-16.9849	27.0396	10.9681
	entry_736	GSE120741	P536T	P536T	SRR7949441	PRIMARY	27.107	-5.34426	-2.24092	21.8255	4.72703
	entry_737	GSE120741	P717T	P717T	SRR7949442	PRIMARY	24.8629	-0.822458	-5.03859	26.235	14.5603
	entry_738	GSE120741	P730T	P730T	SRR7949443	PRIMARY	35.3674	-2.85362	-12.4243	12.4893	4.16257
	entry_739	GSE120741	P255T	P255T	SRR7949444	PRIMARY	34.0138	-23.7365	-7.92756	15.1011	6.93552
	entry_740	GSE120741	P261T	P261T	SRR7949445	PRIMARY	35.0487	-14.294	-18.7824	4.67937	18.2734
	entry_741	GSE120741	P301T	P301T	SRR7949446	PRIMARY	16.4384	-29.3219	-21.0468	17.8737	8.21484
	entry_742	GSE120741	P475T	P475T	SRR7949447	PRIMARY	41.4039	-10.4614	7.36829	-14.6318	17.5925
	entry_743	GSE120741	P540T	P540T	SRR7949448	PRIMARY	37.6295	-21.0738	-8.72079	-2.0886	10.4825
	entry_744	GSE120741	P555T	P555T	SRR7949449	PRIMARY	14.9287	-30.9245	-10.8278	8.78601	15.3452
	entry_745	GSE120741	P559T	P559T	SRR7949450	PRIMARY	48.9868	5.63515	-7.46925	5.63244	19.2285
	entry_746	GSE120741	P593T	P593T	SRR7949451	PRIMARY	20.8617	-28.0925	-13.8907	7.61939	18.5205
	entry_747	GSE120741	P603T	P603T	SRR7949452	PRIMARY	21.1442	-10.8888	-20.2382	16.0556	34.0377
	entry_748	GSE120741	P611T	P611T	SRR7949453	PRIMARY	34.6517	-8.79483	-4.19769	9.9825	21.1176
	entry_749	GSE120741	P618T	P618T	SRR7949454	PRIMARY	33.404	-13.8188	-1.38038	-2.70239	19.6761
	entry_750	GSE120741	P643T	P643T	SRR7949455	PRIMARY	25.8381	-20.5166	-15.7082	19.5333	19.7569
	entry_751	GSE120741	P298T	P298T	SRR7949456	PRIMARY	20.1327	-23.2783	-15.9502	19.6069	25.0602
	entry_752	GSE120741	P342T	P342T	SRR7949457	PRIMARY	35.6258	1.32193	2.43675	16.1801	26.9799
	entry_753	GSE120741	P352T	P352T	SRR7949458	PRIMARY	42.6686	-4.26082	-4.00297	12.5115	30.3097
	entry_754	GSE120741	P355T	P355T	SRR7949459	PRIMARY	8.82873	-28.0171	-13.8488	19.7626	29.7991
	entry_755	GSE120741	P416T	P416T	SRR7949460	PRIMARY	35.8627	-24.8792	-6.08884	2.76391	14.0085
	entry_756	GSE120741	P462T	P462T	SRR7949461	PRIMARY	14.8641	-30.7075	0.484216	-11.5994	26.2657
	entry_757	GSE120741	P511T	P511T	SRR7949462	PRIMARY	24.6768	-26.2854	-19.3088	9.29421	16.307
	entry_758	GSE120741	P513T	P513T	SRR7949463	PRIMARY	43.054	-18.5689	-4.43877	-3.21625	-0.260698
	entry_759	GSE120741	P541T	P541T	SRR7949464	PRIMARY	-11.2311	-33.0466	11.6857	1.11057	21.8288
	entry_760	GSE120741	P544T	P544T	SRR7949465	PRIMARY	17.9989	-17.6496	-20.7299	20.1435	19.0162
	entry_761	GSE120741	P552T	P552T	SRR7949466	PRIMARY	24.5401	-26.1238	6.72991	-15.311	23.607
	entry_762	GSE120741	P560T	P560T	SRR7949467	PRIMARY	38.5722	-22.2851	0.71994	-16.2125	18.2128
	entry_763	GSE120741	P230T	P230T	SRR7949468	PRIMARY	26.1537	-18.1253	-2.27339	-7.71867	-5.4971
	entry_764	GSE120741	P254T	P254T	SRR7949469	PRIMARY	19.7413	-25.8069	1.28637	-1.37298	0.832703
	entry_765	GSE120741	P263T	P263T	SRR7949470	PRIMARY	36.3259	-18.295	4.03372	-14.2913	4.29248
	entry_766	GSE120741	P265T	P265T	SRR7949471	PRIMARY	30.7858	-5.39111	-5.6036	-0.601317	27.6326
	entry_767	GSE120741	P272T	P272T	SRR7949472	PRIMARY	25.6938	-17.5044	2.42953	0.99338	18.9232
	entry_768	GSE120741	P274T	P274T	SRR7949473	PRIMARY	25.2473	-17.6277	1.09282	7.22978	14.1808
	entry_769	GSE120741	P279T	P279T	SRR7949474	PRIMARY	8.55119	-30.9351	13.3768	-16.3383	13.0703
	entry_770	GSE120741	P262T	P262T	SRR7949475	PRIMARY	44.2898	3.09599	-13.6188	-5.25569	22.1427
	entry_771	GSE120741	P266T	P266T	SRR7949476	PRIMARY	28.9802	-18.9206	-10.7424	13.9027	11.8502
	entry_772	GSE120741	P527T	P527T	SRR7949477	PRIMARY	16.5737	-28.7804	-19.8391	6.54388	17.9456
	entry_773	PRJNA477449	Pat30	N0_190T	SRR7411423	PRIMARY	40.5251	1.12227	4.35295	-8.42223	-18.5064
	entry_774	PRJNA477449	Pat29	N0_186T	SRR7411424	PRIMARY	38.4883	21.7211	-6.93176	-1.34357	-10.3204
	entry_775	PRJNA477449	Pat28	N0_185T	SRR7411425	PRIMARY	38.5269	18.0965	3.50472	-4.10313	-17.6689
	entry_776	PRJNA477449	Pat27	N0_182T	SRR7411426	PRIMARY	46.0466	28.6945	4.60584	-3.09699	-0.433152
	entry_777	PRJNA477449	Pat26	N0_179T	SRR7411427	PRIMARY	32.4536	7.657	-1.3814	-9.12041	-31.0575
	entry_778	PRJNA477449	Pat25	N0_172T	SRR7411428	PRIMARY	46.8075	19.8659	3.81315	-5.18297	0.177184
	entry_779	PRJNA477449	Pat24	N0_170T_r	SRR7411429	PRIMARY	-12.626	-16.6218	-6.33333	11.4852	-13.3274
	entry_780	PRJNA477449	Pat23	N0_153T	SRR7411430	PRIMARY	36.2348	16.7539	1.63801	2.64389	-12.2413
	entry_781	PRJNA477449	Pat22	N0_144T	SRR7411431	PRIMARY	18.2254	-15.3964	-3.99725	-1.37141	-22.6577
	entry_782	PRJNA477449	Pat21	N0_143T	SRR7411432	PRIMARY	20.9779	-5.4388	5.0516	-2.57525	6.75552
	entry_783	PRJNA477449	Pat9	N0_70T	SRR7411433	PRIMARY	38.6051	21.2376	7.08875	-3.04311	-24.1808
	entry_784	PRJNA477449	Pat10	N0_74T	SRR7411434	PRIMARY	36.6941	1.66694	8.41295	-15.4441	-16.3852
	entry_785	PRJNA477449	Pat7	N0_54T_r	SRR7411435	PRIMARY	43.2911	18.7539	3.86727	-1.34082	-21.7655
	entry_786	PRJNA477449	Pat8	N0_63T	SRR7411436	PRIMARY	38.9826	3.42745	12.5651	-10.4963	-30.7133
	entry_787	PRJNA477449	Pat3	N0_6T	SRR7411439	PRIMARY	24.8208	7.56477	8.03292	11.4362	-16.0888
	entry_788	PRJNA477449	Pat4	N0_12T	SRR7411440	PRIMARY	13.1926	-11.8466	-5.82898	-3.16694	-14.6339
	entry_789	PRJNA477449	Pat1	N0_4T	SRR7411441	PRIMARY	41.3818	33.4467	5.37598	8.72187	-3.24104
	entry_790	PRJNA477449	Pat2	N0_5T_r	SRR7411442	PRIMARY	17.6533	-15.6798	-1.42123	12.9786	-3.52164
	entry_791	PRJNA477449	Pat17	N0_104T	SRR7411443	PRIMARY	36.1105	28.6955	12.6233	9.4101	-9.67943
	entry_792	PRJNA477449	Pat18	N0_109T	SRR7411444	PRIMARY	-7.44691	-25.6183	20.5737	-23.381	-12.3336
	entry_793	PRJNA477449	Pat15	N0_95T	SRR7411445	PRIMARY	25.8594	-1.83332	-12.1505	-1.84206	-10.8215
	entry_794	PRJNA477449	Pat16	N0_102T	SRR7411446	PRIMARY	23.3426	-3.86024	20.2659	-11.0574	-0.483091
	entry_795	PRJNA477449	Pat13	N0_85T	SRR7411447	PRIMARY	20.3282	-7.21345	9.05128	-17.4174	-6.5436
	entry_796	PRJNA477449	Pat14	N0_88T	SRR7411448	PRIMARY	44.2493	34.7751	2.9759	1.41792	10.375
	entry_797	PRJNA477449	Pat11	N0_79T	SRR7411449	PRIMARY	39.974	6.35312	-1.7224	-5.59948	-25.4268
	entry_798	PRJNA477449	Pat12	N0_80T	SRR7411450	PRIMARY	38.854	26.3777	6.90981	2.55626	-0.218912
	entry_799	PRJNA477449	Pat31	N0_203T	SRR7411451	PRIMARY	25.1135	1.77441	19.9067	-11.7659	-4.74211
	entry_800	PRJNA477449	Pat32	N0_206T	SRR7411452	PRIMARY	7.79726	-20.2458	2.59026	-2.66238	-10.2953
	entry_801	PRJNA477449	Pat33	N0_221T	SRR7411453	PRIMARY	42.8442	13.089	25.4962	-5.70291	-13.3528
	entry_802	PRJNA477449	Pat19	N0_114T	SRR7411454	PRIMARY	21.9151	-12.9188	-5.93135	-4.87959	11.5998
	entry_803	PRJNA477449	Pat20	N0_138T	SRR7411455	PRIMARY	45.9656	12.4053	1.80365	-1.89071	-15.455
	entry_804	PRJEB21092	V12	611LT	ERR2539092	PRIMARY	14.9641	-11.6049	-3.84054	23.6486	-13.5309
	entry_805	PRJEB21092	V12	611LT	ERR2539093	PRIMARY	14.9331	-11.7032	-3.82627	23.7302	-13.4373
	entry_806	PRJEB21092	V13	867RP	ERR2539094	PRIMARY	15.9554	-10.3595	-10.3528	14.959	9.42339
	entry_807	PRJEB21092	V13	867RP	ERR2539095	PRIMARY	15.8083	-10.6374	-10.2877	14.4757	9.60031
	entry_808	PRJEB21092	V14	924LP	ERR2539096	PRIMARY	6.37901	-1.17386	2.62938	24.0548	-7.47623
	entry_809	PRJEB21092	V14	924LP	ERR2539097	PRIMARY	6.68394	-1.69798	2.63571	23.6412	-6.78169
	entry_810	PRJEB21092	V15	1039LP	ERR2539098	PRIMARY	19.1978	-6.88846	-19.9859	12.4974	12.5145
	entry_811	PRJEB21092	V15	1039LP	ERR2539099	PRIMARY	19.1263	-7.15315	-20.0354	12.2439	12.4819
	entry_812	PRJEB21092	V16	1045LP	ERR2539100	PRIMARY	33.7304	-2.37397	-12.4368	9.90862	3.54331
	entry_813	PRJEB21092	V16	1045LP	ERR2539101	PRIMARY	33.6144	-2.77876	-12.3517	9.39114	3.57125
	entry_814	PRJEB21092	V18	1095LP	ERR2539104	PRIMARY	16.2811	-10.0831	-12.8487	16.907	8.89891
	entry_815	PRJEB21092	V18	1095LP	ERR2539105	PRIMARY	16.1561	-10.4	-12.7763	16.6244	8.95393
	entry_816	PRJEB21092	V19	1136RP	ERR2539106	PRIMARY	35.3667	-1.54531	-9.90849	6.35271	1.34776
	entry_817	PRJEB21092	V19	1136RP	ERR2539107	PRIMARY	35.4413	-1.9556	-9.9396	5.95505	1.48336
	entry_818	PRJEB21092	V20	1135RP	ERR2539108	PRIMARY	19.5366	-6.30803	-5.743	6.99618	12.2948
	entry_819	PRJEB21092	V20	1135RP	ERR2539109	PRIMARY	19.4386	-6.84493	-5.73034	6.6243	12.123
	entry_820	PRJEB21092	V21	703LP	ERR2539110	PRIMARY	-10.1451	-6.55259	-19.1801	7.41724	23.8918
	entry_821	PRJEB21092	V21	703LP	ERR2539111	PRIMARY	-10.2287	-6.86199	-19.103	6.9971	23.9511
	entry_822	PRJEB21092	V22	482RT	ERR2539112	PRIMARY	35.1476	16.0521	9.86233	4.0854	-3.52553
	entry_823	PRJEB21092	V22	482RT	ERR2539113	PRIMARY	34.9889	15.7054	9.93986	4.45573	-3.12223
	entry_824	PRJEB21092	V23	601RP	ERR2539114	PRIMARY	13.1777	-17.0054	4.42572	-2.59142	12.3184
	entry_825	PRJEB21092	V23	601RP	ERR2539115	PRIMARY	13.0861	-17.1751	4.42694	-2.75136	12.2417
	entry_826	PRJEB21092	V24	1046LP	ERR2539116	PRIMARY	4.90209	-3.9318	-3.49846	18.4017	15.2628
	entry_827	PRJEB21092	V24	1046LP	ERR2539117	PRIMARY	4.74418	-4.16626	-3.37759	18.1156	15.2303
	entry_828	PRJEB21092	V25	1056LP	ERR2539118	PRIMARY	28.299	5.28648	-5.06534	10.8304	14.9924
	entry_829	PRJEB21092	V25	1056LP	ERR2539119	PRIMARY	28.2315	4.98895	-4.95547	10.4034	14.9168
	entry_830	PRJEB21092	V26	1067RT	ERR2539120	PRIMARY	3.32084	-15.035	17.5697	-12.2839	17.1121
	entry_831	PRJEB21092	V26	1067RT	ERR2539121	PRIMARY	2.99968	-15.865	17.7658	-13.1933	17.0216
	entry_832	PRJEB21092	V27	1078LP	ERR2539122	PRIMARY	8.53738	-16.8077	-12.2004	-12.3755	9.55263
	entry_833	PRJEB21092	V27	1078LP	ERR2539123	PRIMARY	8.30774	-17.144	-12.131	-12.3054	9.38973
	entry_834	PRJEB21092	V28	1085LT	ERR2539124	PRIMARY	31.5391	10.8481	3.36257	2.06453	9.27884
	entry_835	PRJEB21092	V28	1085LT	ERR2539125	PRIMARY	31.4604	10.3985	3.36482	1.5455	9.4566
	entry_836	PRJEB21092	V29	1101RT	ERR2539126	PRIMARY	37.8954	17.0462	5.4736	7.55601	13.3025
	entry_837	PRJEB21092	V29	1101RT	ERR2539127	PRIMARY	37.5906	16.2936	5.65928	6.77494	13.257
	entry_838	PRJEB21092	V30	1108LP	ERR2539128	PRIMARY	29.0584	3.00383	-7.24873	-7.85519	0.716848
	entry_839	PRJEB21092	V30	1108LP	ERR2539129	PRIMARY	29.1013	2.67634	-7.27622	-8.18601	0.79815
	entry_840	PRJEB21092	V32	997RP	ERR2539132	PRIMARY	31.0213	-3.52444	1.5257	-3.27345	14.5019
	entry_841	PRJEB21092	V32	997RP	ERR2539133	PRIMARY	31.0163	-3.93203	1.60161	-4.00135	14.4468
	entry_842	PRJEB21092	V33	1036LP	ERR2539134	PRIMARY	33.0592	-0.947991	4.44847	-2.33	10.4569
	entry_843	PRJEB21092	V33	1036LP	ERR2539135	PRIMARY	33.0305	-1.12905	4.48586	-2.65221	10.4964
	entry_844	PRJEB21092	V34	686RP	ERR2539136	PRIMARY	26.7219	-17.0158	-5.79581	2.02741	-4.43896
	entry_845	PRJEB21092	V34	686RP	ERR2539137	PRIMARY	26.7424	-17.3699	-5.70401	1.76203	-4.28346
	entry_846	PRJEB21092	V35	537RP	ERR2539138	PRIMARY	39.3618	-5.71045	-2.88613	2.69643	-9.83968
	entry_847	PRJEB21092	V35	537RP	ERR2539139	PRIMARY	39.3308	-6.08289	-2.75581	2.23449	-9.83357
	entry_848	PRJEB21092	V36	481RP	ERR2539140	PRIMARY	44.3343	-3.35586	-2.34099	6.81145	-4.80692
	entry_849	PRJEB21092	V36	481RP	ERR2539141	PRIMARY	44.3614	-3.60007	-2.31908	6.76515	-4.92443
	entry_850	PRJEB21092	V37	452LP	ERR2539142	PRIMARY	32.5129	-16.3565	-6.65297	-3.23669	-4.9536
	entry_851	PRJEB21092	V37	452LP	ERR2539143	PRIMARY	32.4319	-16.66	-6.63224	-3.6562	-5.05445
	entry_852	PRJEB21092	V38	420LP	ERR2539144	PRIMARY	39.3849	-5.01711	-11.3515	1.32267	2.76317
	entry_853	PRJEB21092	V38	420LP	ERR2539145	PRIMARY	39.3286	-5.31348	-11.2548	0.941083	2.65398
	entry_854	PRJEB21092	V39	419LP	ERR2539146	PRIMARY	36.8771	-9.24393	-15.2019	2.34856	3.97772
	entry_855	PRJEB21092	V39	419LP	ERR2539147	PRIMARY	36.8351	-9.46995	-15.1247	1.96416	3.91833
	entry_856	PRJEB21092	V40	302LP	ERR2539148	PRIMARY	41.6473	3.37712	-7.46556	1.63338	-0.87371
	entry_857	PRJEB21092	V40	302LP	ERR2539149	PRIMARY	41.6609	3.0245	-7.40847	1.25692	-0.936601
	entry_858	PRJEB21092	V41	422RP	ERR2539150	PRIMARY	20.4263	-11.192	-20.166	8.79362	-17.6147
	entry_859	PRJEB21092	V41	422RP	ERR2539151	PRIMARY	20.2763	-11.4314	-20.1306	9.08155	-17.2436
	entry_860	PRJEB21092	V42	531RP	ERR2539152	PRIMARY	27.0624	-18.181	-12.3432	7.48933	-10.7134
	entry_861	PRJEB21092	V42	531RP	ERR2539153	PRIMARY	27.1476	-18.4373	-12.2859	7.65927	-10.3117
	entry_862	PRJEB21092	V43	239LP	ERR2539154	PRIMARY	30.4241	-11.9771	-1.46289	3.10134	-7.59564
	entry_863	PRJEB21092	V43	239LP	ERR2539155	PRIMARY	30.3795	-12.337	-1.46548	2.81062	-7.51562
	entry_864	PRJEB21092	V44	261RP	ERR2539156	PRIMARY	41.3971	-4.14314	1.87319	-6.04958	-5.53581
	entry_865	PRJEB21092	V44	261RP	ERR2539157	PRIMARY	41.4413	-4.34245	1.80027	-6.23476	-5.54478
	entry_866	PRJEB21092	V45	242LP	ERR2539158	PRIMARY	47.7987	11.5185	-8.30443	-0.725874	6.16736
	entry_867	PRJEB21092	V45	242LP	ERR2539159	PRIMARY	47.906	11.3093	-8.33318	-0.946061	6.14946
	entry_868	PRJEB21092	V46	597RP	ERR2539160	PRIMARY	30.4922	-6.25379	-11.0112	9.80366	-1.55816
	entry_869	PRJEB21092	V46	597RP	ERR2539161	PRIMARY	30.5292	-6.43821	-11.0534	9.64442	-1.60922
	entry_870	PRJEB21092	V47	494LP	ERR2539162	PRIMARY	44.2422	-3.09874	-0.470961	0.0722343	-9.43875
	entry_871	PRJEB21092	V47	494LP	ERR2539163	PRIMARY	44.2051	-3.33736	-0.517842	-0.114022	-9.50459
	entry_872	PRJEB21092	V48	647RP	ERR2539164	PRIMARY	27.8333	-17.4912	-18.5684	7.42075	-0.211128
	entry_873	PRJEB21092	V48	647RP	ERR2539165	PRIMARY	27.776	-17.6821	-18.5353	7.2702	-0.341968
	entry_874	PRJEB21092	V49	731LT	ERR2539166	PRIMARY	45.3868	5.8083	2.15181	-4.83061	7.02822
	entry_875	PRJEB21092	V49	731LT	ERR2539167	PRIMARY	45.4592	5.42816	2.25492	-5.33389	7.00265
	entry_876	PRJEB21092	V50	761RT	ERR2539168	PRIMARY	27.7523	-17.443	9.51764	-15.3551	12.5122
	entry_877	PRJEB21092	V50	761RT	ERR2539169	PRIMARY	27.6964	-17.7854	9.43337	-15.8109	12.2281
	entry_878	PRJEB21092	V51	427LT	ERR2539170	PRIMARY	16.6347	-21.4197	20.5228	-15.8245	4.75673
	entry_879	PRJEB21092	V51	427LT	ERR2539171	PRIMARY	16.5326	-21.9934	20.588	-16.4161	4.75896
	entry_880	PRJEB21092	V52	308LT2	ERR2539172	PRIMARY	21.2558	-14.164	21.3894	-1.11388	-1.28357
	entry_881	PRJEB21092	V52	308LT2	ERR2539173	PRIMARY	21.2142	-14.3845	21.1911	-0.798768	-1.08279
	entry_882	PRJEB21092	V53	627RT	ERR2539174	PRIMARY	26.2865	-22.0148	9.05517	-13.6574	4.97199
	entry_883	PRJEB21092	V53	627RT	ERR2539175	PRIMARY	26.129	-22.4231	9.23569	-14.1118	4.87504
	entry_884	PRJEB21092	V54	243LP	ERR2539176	PRIMARY	50.2515	12.2578	-4.41149	-2.26506	-4.07256
	entry_885	PRJEB21092	V54	243LP	ERR2539177	PRIMARY	50.2288	11.9446	-4.43462	-2.37946	-4.13469
	entry_886	PRJEB21092	V55	278RP	ERR2539178	PRIMARY	49.9561	27.6599	-8.80997	2.59647	12.6354
	entry_887	PRJEB21092	V55	278RP	ERR2539179	PRIMARY	49.9728	27.4583	-8.84482	2.44296	12.6527
	entry_888	PRJEB21092	V56	412RP	ERR2539180	PRIMARY	31.911	-15.301	8.28461	-20.6048	-6.22713
	entry_889	PRJEB21092	V56	412RP	ERR2539181	PRIMARY	31.8315	-15.6464	8.23361	-20.9075	-6.31768
	entry_890	PRJEB21092	V1	1022_1	ERR2539078	CRPC	-53.4592	-23.2186	8.18851	16.6353	-7.24438
	entry_891	PRJEB21092	V1	1022_1	ERR2539079	CRPC	-53.1425	-23.5384	8.1752	16.4161	-7.17978
	entry_892	PRJEB21092	V2	933LP-LN_2	ERR2539080	CRPC	-41.8599	-6.91636	-3.58413	16.3203	1.77377
	entry_893	PRJEB21092	V2	933LP-LN_2	ERR2539081	CRPC	-41.7893	-7.02817	-3.64096	16.1141	2.03005
	entry_894	PRJEB21092	V3	1065RT	ERR2539082	CRPC	-20.3268	-10.1204	6.51848	13.8586	-1.72537
	entry_895	PRJEB21092	V3	1065RT	ERR2539083	CRPC	-20.2591	-10.2079	6.36698	13.7411	-1.72178
	entry_896	PRJEB21092	V4	1065RP-LN	ERR2539084	CRPC	-31.8015	-5.32421	6.60372	5.41727	7.68503
	entry_897	PRJEB21092	V4	1065RP-LN	ERR2539085	CRPC	-32.0119	-5.5296	6.70632	5.63298	8.0456
	entry_898	PRJEB21092	V5	1123_2	ERR2539086	CRPC	-1.78139	17.9334	-6.57707	13.5606	8.07071
	entry_899	PRJEB21092	V5	1123_2	ERR2539087	CRPC	-1.91221	17.6907	-6.51875	13.9537	8.63612
	entry_900	phs000915	MO_1128	MO_1128	SRR3018068	CRPC	-40.6708	0.353909	14.6908	-8.15432	22.5212
	entry_901	phs000915	MO_1013	MO_1013	SRR3018197	CRPC	-56.288	23.5388	25.52	-2.74109	12.4019
	entry_902	phs000915	MO_1014	MO_1014	SRR3018199	CRPC	-55.9827	6.32013	25.2588	5.72912	1.21148
	entry_903	phs000915	MO_1020	MO_1020	SRR3018016	CRPC	-38.227	29.7117	-10.9857	10.6216	3.05754
	entry_904	phs000915	MO_1040	MO_1040	SRR3018019	CRPC	-34.492	-20.9123	7.30117	14.6098	-20.4716
	entry_905	phs000915	MO_1054	MO_1054	SRR3018024	CRPC	-24.1688	-5.5623	8.01747	16.5509	-16.9342
	entry_906	phs000915	MO_1071	MO_1071	SRR3018027	CRPC	13.5351	15.2882	-0.602973	27.4725	-12.8699
	entry_907	phs000915	MO_1074	MO_1074	SRR3018031	CRPC	-36.6069	20.4158	-10.9102	-3.84895	19.3872
	entry_908	phs000915	MO_1084	MO_1084	SRR3018035	CRPC	-63.5877	-14.0983	17.6885	11.2995	-29.9058
	entry_909	phs000915	MO_1094	MO_1094	SRR3018039	CRPC	-42.1964	36.6555	-31.4468	-3.94263	15.7711
	entry_910	phs000915	MO_1095	MO_1095	SRR3018044	CRPC	-30.9687	-2.28781	-6.68865	0.20416	4.45539
	entry_911	phs000915	TP_2001	TP_2001	SRR3018047	CRPC	-47.1513	-7.50209	10.6218	15.4832	-20.9592
	entry_912	phs000915	TP_2009	TP_2009	SRR3018051	CRPC	-47.523	19.0538	9.12133	14.65	13.5798
	entry_913	phs000915	TP_2010	TP_2010	SRR3018056	CRPC	-51.8185	-9.77719	6.86838	-5.33996	-16.8997
	entry_914	phs000915	MO_1124	MO_1124	SRR3018061	CRPC	-67.7242	6.72625	-5.59476	4.78685	-15.4562
	entry_915	phs000915	MO_1114	MO_1114	SRR3018063	CRPC	-61.8317	-13.9772	4.95728	13.0767	-6.54714
	entry_916	phs000915	TP_2032	TP_2032	SRR3018073	CRPC	-33.4328	-7.03507	9.1174	8.04621	12.9287
	entry_917	phs000915	TP_2020	TP_2020	SRR3018080	CRPC	-48.8258	-6.19077	10.7576	-0.687546	10.0214
	entry_918	phs000915	MO_1192	MO_1192	SRR3018084	CRPC	-44.9532	-20.7255	-6.54539	14.8811	-8.71711
	entry_919	phs000915	MO_1179	MO_1179	SRR3018089	CRPC	-36.8353	18.825	1.05827	18.1548	18.4799
	entry_920	phs000915	MO_1184	MO_1184	SRR3018092	CRPC	-44.1108	9.85852	-8.55733	-4.73448	9.71408
	entry_921	phs000915	MO_1215	MO_1215	SRR3018099	CRPC	-63.0209	42.1913	-33.4194	17.4029	-3.63164
	entry_922	phs000915	MO_1241	MO_1241	SRR3018103	CRPC	-77.1115	9.62231	-29.1978	-26.293	-3.29572
	entry_923	phs000915	MO_1176	MO_1176	SRR3018109	CRPC	-60.5856	-6.18465	3.3367	18.8948	-27.4488
	entry_924	phs000915	MO_1262	MO_1262	SRR3018111	CRPC	-55.3557	-36.0039	6.38979	6.87995	-16.4671
	entry_925	phs000915	MO_1202	MO_1202	SRR3018115	CRPC	-57.4744	7.12176	-23.4951	-16.8207	7.83827
	entry_926	phs000915	MO_1221	MO_1221	SRR3018119	CRPC	-45.45	-7.09428	19.2344	11.0628	0.72459
	entry_927	phs000915	MO_1232	MO_1232	SRR3018123	CRPC	-27.5231	25.2157	18.5482	14.3862	19.7933
	entry_928	phs000915	MO_1244	MO_1244	SRR3018127	CRPC	-86.0932	-4.43895	11.8854	-4.06246	1.13754
	entry_929	phs000915	MO_1249	MO_1249	SRR3018131	CRPC	-63.2482	-17.1319	9.09536	17.0102	3.82395
	entry_930	phs000915	MO_1219	MO_1219	SRR3018141	CRPC	-69.2303	5.606	12.0462	-15.3549	6.76484
	entry_931	phs000915	TP_2054	TP_2054	SRR3018145	CRPC	-54.8725	1.80831	9.79932	20.9228	14.3381
	entry_932	phs000915	MO_1337	MO_1337	SRR3018149	CRPC	-56.5385	1.62916	-18.2476	-11.6901	20.1681
	entry_933	phs000915	MO_1316	MO_1316	SRR3018153	CRPC	-60.6615	-26.8866	-8.83741	26.1447	-19.3145
	entry_934	phs000915	MO_1118	MO_1118	SRR3018157	CRPC	-79.5822	55.3483	-49.9927	-27.4136	-6.47245
	entry_935	phs000915	MO_1161	MO_1161	SRR3018162	CRPC	-74.9298	4.64917	-30.665	-29.5855	-16.7456
	entry_936	phs000915	MO_1336	MO_1336	SRR3018166	CRPC	-41.7406	-13.3027	20.2667	1.9538	7.62074
	entry_937	phs000915	MO_1277	MO_1277	SRR3018169	CRPC	-69.5871	-22.8493	12.0656	23.3651	-5.65278
	entry_938	phs000915	TP_2060	TP_2060	SRR3018174	CRPC	-44.9149	15.1832	13.5863	0.0314653	44.8156
	entry_939	phs000915	MO_1339	MO_1339	SRR3018177	CRPC	-41.8603	-10.616	1.51841	15.5552	-6.13943
	entry_940	phs000915	TP_2061	TP_2061	SRR3018182	CRPC	-36.0818	26.2658	5.11393	20.7136	27.465
	entry_941	phs000915	TP_2064	TP_2064	SRR3018185	CRPC	-49.2533	-18.6466	23.7682	9.54339	16.3635
	entry_942	phs000915	MO_1410	MO_1410	SRR3018189	CRPC	-53.608	31.8693	-12.8976	-8.74362	42.1668
	entry_943	phs000915	MO_1008	MO_1008	SRR3018011	CRPC	-54.1461	-10.1998	18.1952	-2.42982	-27.9905
	entry_944	phs000915	MO_1084	MO_1084	SRR3018036	CRPC	-71.69	-27.6323	13.6378	14.1955	-30.0324
	entry_945	phs000915	MO_1094	MO_1094	SRR3018040	CRPC	-44.4217	31.8269	-27.7973	-2.10234	15.5854
	entry_946	phs000915	MO_1095	MO_1095	SRR3018045	CRPC	-33.2887	-2.99998	-3.97414	13.6799	0.732445
	entry_947	phs000915	MO_1114	MO_1114	SRR3018064	CRPC	-63.6017	-14.9709	4.18778	15.2445	-13.8324
	entry_948	phs000915	MO_1118	MO_1118	SRR3018158	CRPC	-73.1654	51.9551	-46.2767	-24.0969	-4.88098
	entry_949	phs000915	MO_1124	MO_1124	SRR3018060	CRPC	-63.4585	7.34325	-2.16561	4.60915	-13.8068
	entry_950	phs000915	MO_1130	MO_1130	SRR3018071	CRPC	-49.3091	2.92235	9.45441	-1.84722	1.32689
	entry_951	phs000915	MO_1161	MO_1161	SRR3018163	CRPC	-70.9721	7.23089	-29.6917	-27.3571	-13.1746
	entry_952	phs000915	MO_1162	MO_1162	SRR3018097	CRPC	-66.1172	-11.1797	8.10088	-6.90168	6.63089
	entry_953	phs000915	MO_1176	MO_1176	SRR3018108	CRPC	-59.383	-11.4284	-0.460264	23.5903	-14.5729
	entry_954	phs000915	MO_1179	MO_1179	SRR3018090	CRPC	-42.7665	14.9712	-0.927865	19.544	9.2431
	entry_955	phs000915	MO_1184	MO_1184	SRR3018093	CRPC	-45.2278	13.4098	-3.62425	-3.19441	5.17693
	entry_956	phs000915	MO_1192	MO_1192	SRR3018085	CRPC	-44.5772	-16.9315	-4.41951	15.3606	-5.31721
	entry_957	phs000915	MO_1202	MO_1202	SRR3018116	CRPC	-55.5234	6.09492	-20.1914	-12.2262	9.77159
	entry_958	phs000915	MO_1215	MO_1215	SRR3018100	CRPC	-61.6766	39.1837	-30.8837	16.8384	-1.49304
	entry_959	phs000915	MO_1219	MO_1219	SRR3018142	CRPC	-70.1452	8.99349	10.2767	-9.50236	8.30121
	entry_960	phs000915	MO_1221	MO_1221	SRR3018120	CRPC	-29.1679	14.5625	-13.4318	-0.514203	-10.8821
	entry_961	phs000915	MO_1232	MO_1232	SRR3018124	CRPC	-32.9938	22.3643	15.0866	15.8463	18.3889
	entry_962	phs000915	MO_1241	MO_1241	SRR3018104	CRPC	-72.8706	10.5029	-27.4154	-25.5537	-0.898916
	entry_963	phs000915	MO_1244	MO_1244	SRR3018128	CRPC	-82.9065	-3.40009	10.8853	-5.00077	1.75913
	entry_964	phs000915	MO_1249	MO_1249	SRR3018132	CRPC	-58.4905	-16.112	11.0331	20.5126	4.12974
	entry_965	phs000915	MO_1262	MO_1262	SRR3018112	CRPC	-54.6745	-34.9104	5.39414	6.77407	-15.3368
	entry_966	phs000915	MO_1263	MO_1263	SRR3018135	CRPC	-54.5124	12.6044	11.582	18.275	26.3726
	entry_967	phs000915	MO_1277	MO_1277	SRR3018170	CRPC	-68.3396	-21.1003	10.5935	21.8933	-6.04769
	entry_968	phs000915	MO_1316	MO_1316	SRR3018155	CRPC	-60.9112	-27.3286	-8.24822	27.494	-16.8519
	entry_969	phs000915	MO_1336	MO_1336	SRR3018165	CRPC	-46.3253	-12.3203	18.2527	8.42039	1.10732
	entry_970	phs000915	MO_1337	MO_1337	SRR3018150	CRPC	-57.2056	2.43591	-18.1947	-12.1474	18.6043
	entry_971	phs000915	MO_1339	MO_1339	SRR3018178	CRPC	-43.5666	-8.00665	1.47517	12.4281	-6.38755
	entry_972	phs000915	MO_1410	MO_1410	SRR3018191	CRPC	-57.1395	26.9509	-13.2976	-4.04844	40.0691
	entry_973	phs000915	MO_1015	MO_1015	SRR3018014	CRPC	-48.7749	1.59906	3.60888	26.1669	-13.5244
	entry_974	phs000915	TP_2001	TP_2001	SRR3018048	CRPC	-47.1339	-7.54466	5.16194	17.6244	-18.0962
	entry_975	phs000915	TP_2009	TP_2009	SRR3018052	CRPC	-48.911	18.5095	9.9741	13.8775	12.9445
	entry_976	phs000915	TP_2010	TP_2010	SRR3018057	CRPC	-52.5121	-9.65191	7.49787	0.413395	-14.4983
	entry_977	phs000915	TP_2020	TP_2020	SRR3018081	CRPC	-51.2888	-7.19454	11.8123	11.3032	3.57988
	entry_978	phs000915	TP_2032	TP_2032	SRR3018074	CRPC	-38.9668	-9.9589	9.30064	11.4123	8.11938
	entry_979	phs000915	TP_2034	TP_2034	SRR3018139	CRPC	-37.6696	4.84603	21.5412	15.5009	8.80468
	entry_980	phs000915	TP_2054	TP_2054	SRR3018147	CRPC	-57.1797	1.66653	9.69196	20.6466	13.2742
	entry_981	phs000915	TP_2060	TP_2060	SRR3018173	CRPC	-44.7342	12.4424	10.2356	6.00744	44.0913
	entry_982	phs000915	TP_2061	TP_2061	SRR3018181	CRPC	-34.3541	29.3918	-1.6392	14.8863	21.1951
	entry_983	phs000915	TP_2064	TP_2064	SRR3018187	CRPC	-50.6322	-19.7693	23.5383	10.2546	19.4228
	entry_984	phs000915	MO_1040	MO_1040	SRR3018021	CRPC	-36.9382	-22.5291	9.75935	19.476	-23.5681
	entry_985	phs000915	MO_1054	MO_1054	SRR3018025	CRPC	-23.078	-2.46977	7.66859	21.9166	-13.5805
	entry_986	phs000915	MO_1071	MO_1071	SRR3018029	CRPC	6.6257	10.5539	-0.393442	29.6721	-14.7043
	entry_987	phs000915	MO_1074	MO_1074	SRR3018032	CRPC	-35.1752	21.0385	-9.9043	1.59387	19.5034
	entry_988	phs000915	MO_1012	MO_1012	SRR3018194	CRPC	-13.6089	52.6273	-36.8231	-10.8515	-14.2483
	entry_989	phs000915	MO_1096	MO_1096	SRR3018078	CRPC	-40.8563	13.363	0.0297771	11.5594	4.96621
	entry_990	phs000915	TP_2077	TP_2077	SRR8311582	CRPC	-57.3302	-27.2915	-5.86638	23.4781	-19.5145
	entry_991	phs000915	TP_2078	TP_2078	SRR8311583	CRPC	-60.8426	-28.9507	16.3444	1.07137	2.50047
	entry_992	phs000915	TP_2077	TP_2077	SRR8311588	CRPC	-56.7016	-27.6596	-5.3373	24.251	-22.059
	entry_993	phs000915	TP_2078	TP_2078	SRR8311589	CRPC	-62.416	-29.9811	18.0818	4.23333	-0.438969
	entry_994	phs000915	TP_2079	TP_2079	SRR8311618	CRPC	-11.736	38.5724	-35.8392	-10.4914	-18.5581
	entry_995	phs000915	MO_1469	MO_1469	SRR8311621	CRPC	-57.3132	43.7067	-10.3019	15.2671	16.3941
	entry_996	phs000915	MO_1469	MO_1469	SRR8311622	CRPC	-56.0166	39.0636	-6.03213	21.1648	13.9142
	entry_997	phs000915	TP_2081	TP_2081	SRR8311625	CRPC	-52.5135	-2.49998	21.8431	-8.45478	11.6119
	entry_998	phs000915	TP_2081	TP_2081	SRR8311626	CRPC	-58.1167	-8.3318	18.3953	-3.78738	6.79529
	entry_999	phs000915	MO_1473	MO_1473	SRR8311643	CRPC	-49.8732	-1.78851	7.91404	16.1117	7.33442
	entry_1000	phs000915	TP_2093	TP_2093	SRR8311650	CRPC	-73.2147	-13.031	12.2319	12.7995	15.1568
	entry_1001	phs000915	TP_2093	TP_2093	SRR8311651	CRPC	-73.8205	-13.8774	13.6153	11.9414	15.0746
	entry_1002	phs000915	TP_2096	TP_2096	SRR8311654	CRPC	-65.452	-28.6872	16.2284	11.3352	-0.616787
	entry_1003	phs000915	TP_2096	TP_2096	SRR8311660	CRPC	-66.9273	-31.2971	15.8618	13.4787	-1.43835
	entry_1004	phs000915	MO_1492	MO_1492	SRR8311689	CRPC	-54.9965	-13.9843	8.20389	6.0734	6.52939
	entry_1005	phs000915	MO_1492	MO_1492	SRR8311690	CRPC	-55.6374	-11.4555	8.5492	6.39135	7.88277
	entry_1006	phs000915	MO_1490	MO_1490	SRR8311691	CRPC	-67.2246	-1.7124	17.1261	-5.38508	-4.41321
	entry_1007	phs000915	MO_1499	MO_1499	SRR8311696	CRPC	-56.488	-9.5468	-2.55628	18.1177	-13.7994
	entry_1008	phs000915	MO_1510	MO_1510	SRR8311701	CRPC	-68.9295	-9.93372	-5.08776	22.4107	-17.3195
	entry_1009	phs000915	MO_1511	MO_1511	SRR8311702	CRPC	-36.6232	-0.0832469	1.64113	9.40383	14.4271
	entry_1010	phs000915	MO_1514	MO_1514	SRR8311703	CRPC	-50.1994	-21.2659	-5.67037	24.6476	0.228056
	entry_1011	phs000915	MO_1510	MO_1510	SRR8311704	CRPC	-64.6719	-7.41675	-5.77867	20.7697	-17.6951
	entry_1012	phs000915	MO_1511	MO_1511	SRR8311705	CRPC	-40.7562	-3.79357	1.3234	11.3686	11.5665
	entry_1013	phs000915	MO_1514	MO_1514	SRR8311706	CRPC	-50.5993	-18.4118	-5.80759	21.9685	0.166838
	entry_1014	phs000915	MO_1517	MO_1517	SRR8311709	CRPC	-55.6807	-24.0547	11.5314	14.3711	0.281227
	entry_1015	phs000915	MO_1482	MO_1482	SRR8311743	CRPC	-72.983	36.9291	-32.6599	2.65311	-19.98
	entry_1016	phs000915	MO_1482	MO_1482	SRR8311744	CRPC	-75.4554	37.4382	-32.8953	0.229229	-19.7906
	entry_1017	phs000915	MO_1541	MO_1541	SRR8311747	CRPC	-76.5213	8.39202	-1.42834	-17.5988	1.483
	entry_1018	phs000915	MO_1543	MO_1543	SRR8311748	CRPC	-59.4237	-8.56009	0.70662	-0.571503	8.75853
	entry_1019	phs000915	MO_1553	MO_1553	SRR8311790	CRPC	-52.5405	-12.7718	5.29986	4.46385	-22.6052
	entry_1020	phs000915	MO_1556	MO_1556	SRR8311793	CRPC	-62.7095	-34.3653	6.12791	19.418	-17.2151
	entry_1021	phs000915	MO_1556	MO_1556	SRR8311794	CRPC	-63.5229	-33.2047	5.9226	17.9156	-16.047
	entry_1022	phs000915	MO_1176	MO_1176	SRR8311950	CRPC	-59.991	-11.7972	-0.786149	22.8428	-14.2367
	entry_1023	phs000915	MO_1219	MO_1219	SRR8311964	CRPC	-69.6323	5.38781	12.581	-15.3052	7.09635
	entry_1024	phs000915	MO_1221	MO_1221	SRR8311965	CRPC	-45.5269	-7.45852	19.4404	11.3809	0.884583
	entry_1025	phs000915	MO_1420	MO_1420	SRR8312064	CRPC	-51.803	3.33907	10.563	-17.8876	3.79512
	entry_1026	phs000915	MO_1421	MO_1421	SRR8312065	CRPC	-38.8002	18.0274	12.3664	11.5996	34.5507
	entry_1027	phs000915	MO_1420	MO_1420	SRR8312066	CRPC	-61.1686	2.62193	16.0625	-9.65466	-7.56873
	entry_1028	phs000915	MO_1421	MO_1421	SRR8312067	CRPC	-45.053	13.5149	12.3131	7.64355	25.1634
	entry_1029	phs000915	TP_2069	TP_2069	SRR8312072	CRPC	-56.2813	-10.6717	-10.6234	22.528	13.5041
	entry_1030	phs000915	TP_2069	TP_2069	SRR8312073	CRPC	-59.4383	-11.7841	-9.91012	29.2984	4.10254
	entry_1031	phs000915	MO_1447	MO_1447	SRR8312088	CRPC	-66.142	-25.5899	1.9893	24.5025	-6.68331
	entry_1032	phs000915	MO_1447	MO_1447	SRR8312095	CRPC	-65.4472	-25.1141	4.43554	24.6602	-8.37154
	entry_1033	phs000915	MO_1460	MO_1460	SRR8312110	CRPC	-69.4222	57.4052	-59.1359	-34.7033	0.457959
	entry_1034	phs000915	MO_1460	MO_1460	SRR8312111	CRPC	-65.8235	51.9798	-54.3074	-28.0379	1.90299
	entry_1035	phs000673	MO_1008	MO_1008	SRR4306108	CRPC	-34.5987	7.46116	5.2972	7.37017	-5.84741
	entry_1036	phs000673	MO_1066	MO_1066	SRR4306269	CRPC	-59.9474	-21.1548	13.3939	13.7641	-4.5175
	entry_1037	phs000673	MO_1093	MO_1093	SRR4306325	CRPC	-41.7581	29.5339	6.23468	27.458	20.4575
	entry_1038	phs000673	MO_1112	MO_1112	SRR4306366	CRPC	-41.8474	-3.07301	-0.833616	15.2478	5.89877
	entry_1039	phs000673	MO_1132	MO_1132	SRR4306414	CRPC	-57.0696	19.3243	15.8115	1.35932	31.6629
	entry_1040	phs000673	MO_1200	MO_1200	SRR4306612	CRPC	-51.308	37.0129	4.75487	25.6017	38.516
	entry_1041	phs000673	MO_1201	MO_1201	SRR4306615	CRPC	-41.6612	-12.734	20.3482	0.986781	25.5131
	entry_1042	phs000673	MO_1240	MO_1240	SRR4306732	CRPC	-31.7396	-3.58848	26.1937	-17.1493	15.3219
	entry_1043	phs000673	MO_1260	MO_1260	SRR4306780	CRPC	-48.2578	-8.56513	3.67391	32.3026	-2.9159
	entry_1044	phs000673	MO_1316	MO_1316	SRR4306942	CRPC	-60.2489	-26.8074	-8.69348	26.4782	-17.2251
	entry_1045	phs000673	MO_1437	MO_1437	SRR4307283	CRPC	-51.8679	55.6034	-42.7226	-13.0208	-9.95471
	entry_1046	phs000673	MO_1443	MO_1443	SRR4307298	CRPC	-43.77	11.5998	13.9796	23.043	16.8763
	entry_1047	phs000673	MO_1446	MO_1446	SRR4307306	CRPC	-22.2309	47.2232	-32.5718	-5.07129	-8.74841
	entry_1048	phs000673	MO_1472	MO_1472	SRR4307369	CRPC	-58.4739	-8.00676	-2.07685	11.2345	2.76885
	entry_1049	phs000673	MO_1492	MO_1492	SRR4307442	CRPC	-55.7455	-11.3592	8.53471	6.53978	7.90131
	entry_1050	phs000673	MO_1496	MO_1496	SRR4307457	CRPC	-62.5349	-24.089	0.203473	18.9587	2.50258
	entry_1051	phs000673	MO_1541	MO_1541	SRR4307563	CRPC	-76.6827	8.48106	-1.50376	-17.3332	1.45903
	entry_1052	phs000673	TP_2037	TP_2037	SRR4307696	CRPC	-40.3771	15.4435	3.92599	30.1583	7.19844
	entry_1053	phs000673	TP_2080	TP_2080	SRR4307799	CRPC	5.64816	3.74128	-10.6812	-1.81003	11.0029
	entry_1054	phs000673	TP_2090	TP_2090	SRR4307817	CRPC	-38.4206	18.9191	-0.157403	0.918791	14.17
	entry_1055	phs000673	TP_2156	TP_2156	SRR4307881	CRPC	-57.8623	39.8352	-32.3519	6.37886	6.47659e-05
	entry_1056	phs000673	MO_1234	MO_1234	SRR7216228	CRPC	-47.1573	-34.5843	17.1084	9.21882	-17.7378
	entry_1057	phs000673	MO_1584	MO_1584	SRR7216231	CRPC	-69.9373	-27.9019	11.7235	8.40931	-17.7654
	entry_1058	phs000673	MO_1608	MO_1608	SRR7216234	CRPC	-53.5065	-13.8752	-0.070339	32.455	1.97764
	entry_1059	phs000673	MO_1635	MO_1635	SRR7216237	CRPC	-65.7698	1.84421	24.9489	7.63897	-3.36465
	entry_1060	phs000673	MO_1637	MO_1637	SRR7216240	CRPC	-59.2438	0.329894	3.69702	-18.4275	12.5866
	entry_1061	phs000673	MO_1644	MO_1644	SRR7216243	CRPC	-46.7841	9.14722	23.8679	9.79267	22.4443
	entry_1062	phs000673	MO_1649	MO_1649	SRR7216246	CRPC	-59.7168	-20.793	19.7473	2.78374	14.1361
	entry_1063	phs000673	MO_1670	MO_1670	SRR7216249	CRPC	-38.6618	-6.43224	13.5392	24.2323	11.7009
	entry_1064	phs000673	MO_1674	MO_1674	SRR7216252	CRPC	-61.2874	-24.9933	15.2166	3.43288	-9.25559
	entry_1065	phs000673	MO_1752	MO_1752	SRR7216255	CRPC	-63.2943	7.10648	-5.43524	-30.0667	13.8087
	entry_1066	phs000673	MO_1788	MO_1788	SRR7216258	CRPC	-65.429	24.0135	-11.0518	-41.9476	34.8443
	entry_1067	phs000673	MO_1811	MO_1811	SRR7216261	CRPC	-52.9011	1.6993	-3.87043	13.6426	18.0298
	entry_1068	phs000673	MO_1812	MO_1812	SRR7216264	CRPC	-51.1119	4.77657	-12.1558	-46.6193	20.5775
	entry_1069	phs000673	MO_1814	MO_1814	SRR7216267	CRPC	-62.9448	7.03362	-14.3496	-19.1343	9.4654
	entry_1070	phs000673	MO_1901	MO_1901	SRR7216270	CRPC	-62.6768	25.6097	-15.3915	-25.2529	18.4753
	entry_1071	phs000673	MO_1909	MO_1909	SRR7216273	CRPC	-75.7652	-33.5582	30.2551	1.05999	2.34971
	entry_1072	phs000673	MO_1941	MO_1941	SRR7216276	CRPC	-70.5572	16.8435	-2.07404	-37.0968	20.9558
	entry_1073	phs000673	TP_2249	TP_2249	SRR7216279	CRPC	-87.0244	-5.31103	16.036	3.67457	-8.07226
	entry_1074	phs000673	TP_2278	TP_2278	SRR7216282	CRPC	-43.2052	8.97448	-9.49872	-4.94021	8.43732
	entry_1075	phs000909	WCMC90	WCMC90_2_C	SRR3146714	CRPC	-14.5807	54.1574	-2.55979	8.63215	17.6783
	entry_1076	phs000909	WCMC0	WCMC0_5_N	SRR3146718	NEPC	-72.9781	59.6193	-48.1099	-5.46479	-22.6015
	entry_1077	phs000909	WCMC210	WCMC210_1_N	SRR3146736	NEPC	-66.4903	39.7971	-28.1396	15.9297	-19.2507
	entry_1078	phs000909	WCMC90	WCMC90_4_C	SRR3146747	CRPC	-28.0984	37.0985	-14.234	-3.24885	3.12352
	entry_1079	phs000909	WCMC172	WCMC172_1_C	SRR3146759	CRPC	-63.3033	18.835	17.5954	-13.8799	12.7325
	entry_1080	phs000909	WCMC159	WCMC159_5_C	SRR3146764	CRPC	-45.5318	21.5753	5.91299	-3.9655	-14.2347
	entry_1081	phs000909	WCMC252	WCMC252_1_N	SRR3146769	NEPC	-62.8765	68.406	-54.8923	-23.0956	-15.832
	entry_1082	phs000909	WCMC163	WCMC163_1_N	SRR3146770	NEPC	-55.8786	56.0971	-38.4231	-38.5174	-2.2863
	entry_1083	phs000909	WCMC9	WCMC9_1_C	SRR3146785	CRPC	-60.1705	0.679266	-10.683	-5.38033	1.95667
	entry_1084	phs000909	WCMC4240	WCMC4240_1_N	SRR3146797	NEPC	-56.4615	50.5477	-33.1062	-2.3294	-9.49735
	entry_1085	phs000909	WCMC7520	WCMC7520_1_N	SRR3146802	NEPC	-71.5419	-16.7228	-4.83519	18.3182	-34.9652
	entry_1086	phs000909	WCMC164	WCMC164_1_C	SRR3146803	CRPC	-40.5483	22.6204	-9.61681	-6.65092	11.8716
	entry_1087	phs000909	WCMC131	WCMC131_1_C	SRR3146824	CRPC	-59.3837	42.1453	4.95608	4.41132	17.3858
	entry_1088	phs000909	WCMC0	WCMC0_8_N	SRR3146826	NEPC	-66.0487	54.588	-30.5932	16.6761	-21.5879
	entry_1089	phs000909	WCMC159	WCMC159_1_C	SRR3146843	CRPC	-23.1357	29.9052	-20.5542	-9.52483	-18.6402
	entry_1090	phs000909	WCMC162	WCMC162_1_C	SRR3146848	CRPC	-39.3301	21.4908	20.4487	16.3832	21.6336
	entry_1091	phs000909	WCMC89	WCMC89_1_C	SRR3146852	CRPC	-45.5742	-14.1436	1.10509	17.0123	-16.975
	entry_1092	phs000909	WCMC59	WCMC59_1_C	SRR3146854	CRPC	-69.2754	13.1226	-13.2093	1.07123	-8.90202
	entry_1093	phs000909	WCMC14	WCMC14_1_C	SRR3146857	CRPC	2.70085	34.0134	-19.8494	3.11739	0.655613
	entry_1094	phs000909	WCMC91	WCMC91_1_C	SRR3146859	CRPC	-44.6782	1.87199	-4.21916	12.7539	-13.7176
	entry_1095	phs000909	WCMC159	WCMC159_3_C	SRR3146861	CRPC	-53.6426	17.9381	4.23006	-7.02549	-15.4574
	entry_1096	phs000909	WCMC189	WCMC189_1_C	SRR3146870	CRPC	-51.4431	26.6533	19.5034	7.25342	15.771
	entry_1097	phs000909	WCMC159	WCMC159_2_C	SRR3146875	CRPC	-36.0646	25.6875	-0.896932	-5.41227	-15.169
	entry_1098	phs000909	WCMC2	WCMC2_1_C	SRR3146878	CRPC	-48.7141	7.72995	-4.73928	-2.85774	15.8773
	entry_1099	phs000909	WCMC161	WCMC161_1_C	SRR3146881	CRPC	-69.5422	-5.98506	6.24663	-4.68949	-6.10718
	entry_1100	phs000909	WCMC9	WCMC9_2_C	SRR3146882	CRPC	-4.93681	29.5574	-17.9582	10.4931	6.46437
	entry_1101	phs000909	WCMC169	WCMC169_1_C	SRR3146885	CRPC	-48.561	43.3687	18.3838	24.0586	23.6171
	entry_1102	phs000909	WCMC12	WCMC12_2_N	SRR3146891	NEPC	-60.697	42.5676	-35.9962	-6.1929	-0.942055
	entry_1103	phs000909	WCMC158	WCMC158_1_C	SRR3146892	CRPC	-61.9563	22.0554	18.7412	-2.36621	21.1767
	entry_1104	phs000909	WCMC195	WCMC195_1_C	SRR3146894	CRPC	-46.9994	-2.355	4.8693	-8.64334	-16.5892
	entry_1105	phs000909	WCMC90	WCMC90_1_C	SRR3146897	CRPC	-38.1824	44.9265	-20.2013	-21.2527	17.4014
	entry_1106	phs000909	WCMC90	WCMC90_3_C	SRR3146899	CRPC	-50.1573	44.0952	-24.2486	-49.9616	16.3266
	entry_1107	phs000909	WCMC90	WCMC90_5_C	SRR3146902	CRPC	-46.4348	22.5087	-2.46808	-9.72122	5.99963
	entry_1108	phs000909	WCMC170	WCMC170_1_C	SRR3146908	CRPC	-71.2674	39.5426	15.2867	4.22813	27.0156
	entry_1109	phs000909	WCMC4	WCMC4_1_C	SRR3146910	CRPC	-4.13782	24.5549	-6.26296	12.0419	10.0458
	entry_1110	phs000909	WCMC11	WCMC11_1_C	SRR3146913	CRPC	5.62788	17.0488	1.26329	-3.19065	-2.26938
	entry_1111	phs000909	WCMC119	WCMC119_1_C	SRR3146914	CRPC	-65.6116	-18.5126	10.1738	20.4722	-20.9292
	entry_1112	phs000909	WCMC63	WCMC63_1_C	SRR3146927	CRPC	-38.3765	-10.2072	21.8666	-13.3753	-4.46868
	entry_1113	phs000909	WCMC139	WCMC139_1_C	SRR3146939	CRPC	-80.5323	6.60247	19.2559	-1.06019	-4.51447
	entry_1114	phs000909	WCMC0	WCMC0_6_N	SRR3146941	NEPC	-73.5945	55.843	-44.4017	4.56364	-22.8929
	entry_1115	phs000909	WCMC159	WCMC159_6_C	SRR3146944	CRPC	-30.0897	33.1651	4.02276	0.179266	-8.7842
	entry_1116	phs000909	WCMC0	WCMC0_1_N	SRR3146945	NEPC	-65.9543	48.4662	-32.7768	19.6301	-39.2553
	entry_1117	phs000909	WCMC212	WCMC212_1_N	SRR3146950	NEPC	-61.9178	42.9526	-22.5335	30.8862	-23.9405
	entry_1118	phs000909	WCMC0	WCMC0_9_N	SRR3146957	NEPC	-65.6849	51.2399	-38.6876	13.4759	-28.2583
	entry_1119	phs000909	WCMC0	WCMC0_10_N	SRR3146961	NEPC	-78.175	45.9892	-33.9013	20.1426	-37.8355
	entry_1120	phs000909	WCMC187	WCMC187_1_C	SRR3146974	CRPC	21.2304	6.64959	2.39912	-13.8198	-9.42672
	entry_1121	phs000909	WCMC192	WCMC192_1_N	SRR3146977	NEPC	-18.2271	50.0913	-0.363871	25.637	23.322
	entry_1122	phs000909	WCMC188	WCMC188_1_C	SRR3146980	CRPC	-61.2283	-4.56935	-8.76321	-7.3424	-25.088
	entry_1123	phs000909	WCMC155	WCMC155_1_N	SRR3146981	NEPC	-54.2931	73.1036	-40.1525	-58.814	7.50631
	entry_1124	GSE118435	03-192	03-192C3_LN	SRR7686452	CRPC	-70.5688	49.7542	-28.3975	11.8634	-28.9187
	entry_1125	GSE118435	11-028	11-028L3_LUNG	SRR7686453	CRPC	-34.8646	57.8844	-8.09201	-10.3842	13.5314
	entry_1126	GSE118435	12-005	12-005H6_LIVER	SRR7686454	CRPC	-62.2025	20.8289	-2.75627	-34.0854	27.2272
	entry_1127	GSE118435	12-005	12-005K3_RENAL	SRR7686455	CRPC	-45.9233	13.8793	21.5166	-11.6417	31.4968
	entry_1128	GSE118435	12-011	12-011I8_LN	SRR7686456	CRPC	-64.8584	-1.87741	-0.570492	4.91208	-11.459
	entry_1129	GSE118435	12-011	12-011J3_BLADDER	SRR7686457	CRPC	-61.8827	-3.30376	-1.82208	-6.23672	4.80562
	entry_1130	GSE118435	12-021	12-021FF6_BONE	SRR7686458	CRPC	-68.3808	55.6223	8.13764	-5.09247	18.1899
	entry_1131	GSE118435	12-021	12-021H6_LIVER	SRR7686459	CRPC	-64.5873	62.5169	-26.5308	-46.2523	21.3429
	entry_1132	GSE118435	12-021	12-021J3_PLEURAL	SRR7686460	CRPC	-67.731	43.0723	-12.7812	-6.92181	7.19606
	entry_1133	GSE118435	13-012	13-012M3_LUNG	SRR7686461	CRPC	-56.7792	6.08366	8.58352	4.43167	-2.33159
	entry_1134	GSE118435	13-084	13-084H5_LIVER	SRR7686462	CRPC	-53.3008	66.7182	-48.2142	-18.1735	-11.6943
	entry_1135	GSE118435	13-099	13-099H7_LIVER	SRR7686463	CRPC	-49.4783	51.7776	-15.9945	-32.5787	24.5655
	entry_1136	GSE118435	13-099	13-099J2_LUNG	SRR7686464	CRPC	-21.1701	37.5963	10.7043	-13.6346	7.98807
	entry_1137	GSE118435	13-101	13-101H1_LN	SRR7686465	CRPC	-66.4773	-13.9577	26.5828	11.4972	-22.4059
	entry_1138	GSE118435	13-101	13-101K3_LN	SRR7686466	CRPC	-53.2706	-5.34112	21.1021	12.3387	-8.2488
	entry_1139	GSE118435	13-104	13-104AA2_BONE	SRR7686467	CRPC	-54.4374	-2.29433	29.7108	-8.96555	-18.7213
	entry_1140	GSE118435	13-104	13-104K7_LN	SRR7686468	CRPC	-46.2907	-14.9993	35.0014	-7.42102	-6.35962
	entry_1141	GSE118435	13-122	13-122H1_PELVIC_MASS	SRR7686469	CRPC	-62.1177	2.86384	20.9297	-11.3464	0.907643
	entry_1142	GSE118435	14-039	14-039E3_LUNG	SRR7686470	CRPC	-18.9944	41.2551	-7.37791	-10.9561	29.2772
	entry_1143	GSE118435	14-039	14-039K4_LIVER	SRR7686471	CRPC	-27.5328	45.7723	-23.6655	-43.6703	23.1693
	entry_1144	GSE118435	14-043	14-043H6_LIVER	SRR7686472	CRPC	-61.2274	2.37824	6.93107	-57.5701	22.6381
	entry_1145	GSE118435	14-053	14-053AA3_BONE	SRR7686473	CRPC	-66.8076	5.80166	24.1424	-4.08878	-12.1048
	entry_1146	GSE118435	14-053	14-053H3_LIVER	SRR7686474	CRPC	-63.7566	13.613	2.6787	-27.5112	-3.47049
	entry_1147	GSE118435	14-053	14-053O7_LN	SRR7686475	CRPC	-58.7526	-1.98922	22.5063	-3.54692	-5.08366
	entry_1148	GSE118435	14-077	14-077N15_LIVER	SRR7686476	CRPC	-56.2172	20.0313	-1.01766	-33.1175	-9.5921
	entry_1149	GSE118435	14-091	14-091E1_LUNG	SRR7686477	CRPC	-15.9767	26.5581	-1.60395	-22.4444	12.3529
	entry_1150	GSE118435	15-003	15-003H1_LIVER	SRR7686478	CRPC	-61.8391	28.7267	-5.60093	-56.2266	8.72811
	entry_1151	GSE118435	15-010	15-010H1_LIVER	SRR7686479	CRPC	-55.8037	67.3716	-47.9723	-37.3153	-12.804
	entry_1152	GSE118435	15-010	15-010K4_LN	SRR7686480	CRPC	-51.7601	9.46366	-1.97614	-11.5226	-25.8516
	entry_1153	GSE118435	15-023	15-023AA1_BONE	SRR7686481	CRPC	-35.9591	26.708	31.3905	-2.9198	21.6862
	entry_1154	GSE118435	15-023	15-023K2_SPLEEN	SRR7686482	CRPC	-53.4901	12.2658	12.4255	-22.5678	10.3219
	entry_1155	GSE118435	15-023	15-023L2_LN	SRR7686483	CRPC	-46.271	7.26355	10.6342	-23.2956	22.7639
	entry_1156	GSE118435	15-069	15-069K1_LIVER	SRR7686484	CRPC	-48.6867	-2.62073	1.77924	-0.065402	-10.1226
	entry_1157	GSE118435	15-069	15-069P5_LN	SRR7686485	CRPC	-37.6124	0.247941	6.62567	1.7443	-12.1085
	entry_1158	GSE118435	15-090	15-090H1_LIVER	SRR7686486	CRPC	-50.7535	12.2974	9.41995	-21.7426	-1.92217
	entry_1159	GSE118435	15-090	15-090KK1_BONE	SRR7686487	CRPC	-74.2435	-11.2164	21.8652	-9.46367	-21.5507
	entry_1160	GSE118435	15-096	15-096FF1_BONE	SRR7686488	CRPC	-72.5314	-1.67112	19.3185	-9.34216	-21.0666
	entry_1161	GSE118435	16-052	16-052H1_LIVER	SRR7686489	CRPC	-45.0649	51.0547	-13.7862	-74.4666	8.75445
	entry_1162	GSE118435	16-052	16-052K1_LN	SRR7686490	CRPC	-52.6403	16.9953	2.39336	-32.3225	-2.39754
	entry_1163	GSE118435	16-071	16-071H10_LIVER	SRR7686491	CRPC	-60.6724	74.8703	-42.7111	-50.0984	-6.8545
	entry_1164	GSE118435	16-071	16-071I2_LUNG	SRR7686492	CRPC	-64.1905	55.423	-19.048	-2.80027	-27.8446
	entry_1165	GSE126078	03-027	03-027P3_LIVER	SRR8528517	CRPC	-60.3652	16.4193	9.60694	-40.5206	21.3272
	entry_1166	GSE126078	03-139	03-139E5_RETROPERITONEAL	SRR8528518	CRPC	-38.7411	-27.656	26.0953	-9.85679	-13.6877
	entry_1167	GSE126078	03-139	03-139M5_RETROPERITONEAL	SRR8528519	CRPC	-31.6234	-5.40798	23.4695	-1.90396	-4.83213
	entry_1168	GSE126078	03-163	03-163S5_LIVER	SRR8528520	CRPC	-63.2054	28.9639	-18.8727	-31.356	9.5309
	entry_1169	GSE126078	04-050	04-050P1_LN	SRR8528522	CRPC	-59.6477	-6.21953	12.4996	2.01482	-9.88424
	entry_1170	GSE126078	04-050	04-050S1_LN	SRR8528523	CRPC	-44.4034	5.95721	14.5632	7.49312	0.587609
	entry_1171	GSE126078	05-011	05-011D5_LN	SRR8528524	CRPC	-53.1172	-2.02087	14.2229	6.79528	-5.63246
	entry_1172	GSE126078	05-011	05-011G2_LUNG	SRR8528525	CRPC	-60.1131	-14.998	10.6576	5.07052	-20.0028
	entry_1173	GSE126078	05-144	05-144E6_LIVER	SRR8528526	NEPC	-63.948	41.626	-24.101	21.1646	-16.9396
	entry_1174	GSE126078	05-144	05-144V3_ADRENAL	SRR8528527	NEPC	-54.3644	44.8201	-24.7309	13.0498	-26.6099
	entry_1175	GSE126078	05-165	05-165K1_LUNG	SRR8528528	CRPC	-52.5379	6.87131	19.628	-3.98312	10.069
	entry_1176	GSE126078	05-165	05-165O1_ADRENAL	SRR8528529	CRPC	-50.2478	7.52668	17.4306	-16.4976	12.1482
	entry_1177	GSE126078	05-214	05-214E2_LN	SRR8528530	CRPC	-62.9996	-10.2178	7.36999	19.023	-19.1911
	entry_1178	GSE126078	05-217	05-217F4_LN	SRR8528531	CRPC	-34.8644	-15.0664	29.5226	-3.54146	12.191
	entry_1179	GSE126078	05-217	05-217I3_LN	SRR8528532	CRPC	-39.5521	-21.5021	34.5667	0.835616	2.20878
	entry_1180	GSE126078	06-127	06-127G3_LN	SRR8528533	CRPC	-38.1486	-0.0683329	20.6868	5.33565	20.1331
	entry_1181	GSE126078	06-131	06-131TT1_BONE	SRR8528534	CRPC	-67.0986	7.24719	10.9482	-18.1205	-13.8407
	entry_1182	GSE126078	07-042	07-042K2_LN	SRR8528535	CRPC	-57.7624	-26.5395	-4.01329	14.3025	-43.0354
	entry_1183	GSE126078	07-042	07-042L3_ADRENAL	SRR8528536	CRPC	-40.1567	0.821044	-0.648827	13.1495	-24.2344
	entry_1184	GSE126078	08-020	08-020I2_DIAPHRAM	SRR8528537	CRPC	-40.6036	-18.0212	5.98443	6.13799	6.83371
	entry_1185	GSE126078	08-020	08-020T1_LN	SRR8528538	CRPC	-51.3008	-17.0384	17.0678	4.87268	-20.964
	entry_1186	GSE126078	08-093	08-093H3_LN	SRR8528539	CRPC	-36.1242	10.2214	11.5325	-12.281	9.48555
	entry_1187	GSE126078	10-013	10-013K4_DIAPHRAM	SRR8528540	CRPC	-32.0918	-6.22515	13.8819	3.15158	2.47395
	entry_1188	GSE126078	10-013	10-013L2_LN	SRR8528541	CRPC	-51.8556	-27.7617	8.05365	4.18112	-20.3199
	entry_1189	GSE126078	10-039	10-039G1_LN	SRR8528542	CRPC	-35.2162	-5.6674	2.37739	-1.21647	-16.3812
	entry_1190	GSE126078	10-056	10-056J1_LN	SRR8528543	CRPC	-58.3447	-0.329616	1.47477	16.1916	-44.3185
	entry_1191	GSE126078	10-056	10-056K1_LIVER	SRR8528544	CRPC	-66.1107	-13.8581	-7.29119	7.18801	-34.9993
	entry_1192	GSE126078	11-028	11-028G3_ADRENAL	SRR8528545	CRPC	-39.4752	60.5719	-10.2902	-3.76811	5.73122
	entry_1193	GSE126078	11-028	11-028H1_LIVER	SRR8528546	CRPC	-43.6201	64.6251	-25.8291	-36.6548	24.4287
	entry_1194	GSE126078	12-005	12-005I5_LIVER	SRR8528549	CRPC	-66.5662	7.55373	10.1873	-22.8581	13.9322
	entry_1195	GSE126078	12-021	12-021I1_LUNG	SRR8528555	CRPC	-45.0965	53.0943	-3.7657	4.169	14.2842
	entry_1196	GSE126078	13-012	13-012L2_LIVER	SRR8528556	CRPC	-62.2004	19.1891	-5.29214	-22.5852	-3.89852
	entry_1197	GSE126078	13-042	13-042M3_LN	SRR8528558	CRPC	-52.7416	-6.41957	-6.60039	-3.74485	5.11816
	entry_1198	GSE126078	13-104	13-104I3_LN	SRR8528565	CRPC	-46.8004	-6.73025	28.1428	-7.61049	6.33267
	entry_1199	GSE126078	13-117	13-117H7_LIVER	SRR8528567	CRPC	-31.7189	52.6195	-9.1553	-22.127	43.5615
	entry_1200	GSE126078	14-031	14-031H2_LIVER	SRR8528569	CRPC	-60.3947	30.6755	9.32275	-48.1602	16.1773
	entry_1201	GSE126078	14-031	14-031L2_PLEURAL	SRR8528570	CRPC	-44.6262	6.63723	32.9053	-10.8212	15.6218
	entry_1202	GSE126078	14-043	14-043CC3_BONE	SRR8528573	CRPC	-52.7186	0.306563	33.7345	-8.92809	14.372
	entry_1203	GSE126078	14-053	14-053K7_LN	SRR8528577	CRPC	-69.3531	-3.09641	22.8294	-3.96413	-11.0866
	entry_1204	GSE126078	14-096	14-096J1_LEFT_POSTERIOR	SRR8528580	CRPC	-28.9575	26.2916	17.1566	-3.33276	5.06174
	entry_1205	GSE126078	14-105	14-105J1_LIVER	SRR8528581	CRPC	-59.8649	43.1276	-7.4232	-65.6354	15.6771
	entry_1206	GSE126078	15-096	15-096L2_PERIAORTIC	SRR8528593	CRPC	-53.1799	-6.15486	13.021	-8.051	-9.36653
	entry_1207	GSE126078	15-096	15-096M1_PERIAORTIC_DIAPHRAGM	SRR8528594	CRPC	-54.4692	-11.9454	17.6496	-9.10556	-27.7948
	entry_1208	GSE126078	16-080	16-080L2_LIVER	SRR8528599	NEPC	-56.0603	67.0147	-34.9866	-21.2999	-7.52118
	entry_1209	GSE126078	16-101	16-101J6_LIVER	SRR8528600	CRPC	-52.5532	9.38217	18.7933	4.83976	-8.81793
	entry_1210	GSE126078	16-101	16-101N2_PARIETAL_DIAPHRAGM	SRR8528601	CRPC	-57.907	7.78221	21.7894	8.66215	-2.1444
	entry_1211	GSE126078	17-007	17-007H1_LIVER	SRR8528602	CRPC	-55.3112	18.6902	0.990596	-34.5113	-15.5305
	entry_1212	GSE126078	17-017	17-017H8_LIVER	SRR8528603	CRPC	-61.4557	73.1916	-55.5501	-29.0679	-15.8257
	entry_1213	GSE126078	17-017	17-017N1_LUNG	SRR8528604	NEPC	-55.5661	52.3333	-34.5078	21.0568	-27.1269
	entry_1214	GSE126078	17-022	17-022K1_LIVER	SRR8528605	CRPC	-66.9999	34.8347	-10.4725	-49.0305	10.4199
	entry_1215	GSE126078	17-033	17-033H7_TAIL_OF_PANCREAS	SRR8528606	CRPC	-73.4416	5.70988	11.9014	9.52777	-19.2684
	entry_1216	GSE126078	17-033	17-033J1_PANCREAS	SRR8528607	CRPC	-63.5763	6.59584	10.5211	9.23431	-35.9137
	entry_1217	GSE126078	17-036	17-036H10_LIVER	SRR8528608	CRPC	-68.9189	-8.48538	14.5256	-25.8658	1.34162
	entry_1218	GSE126078	17-036	17-036L3_LN	SRR8528609	CRPC	-49.0945	-3.44903	23.7179	-10.1477	4.89962
	entry_1219	GSE126078	17-036	17-036N6_LN	SRR8528610	CRPC	-60.4642	-15.0697	19.9451	-17.426	2.49762
	entry_1220	GSE126078	17-042	17-042H2_BONE	SRR8528611	CRPC	-82.0115	2.46534	24.1745	-3.52263	-1.33759
	entry_1221	GSE126078	17-043	17-043I1_LN	SRR8528612	CRPC	-63.8759	26.4269	24.6901	-2.03176	13.0463
	entry_1222	GSE126078	17-043	17-043J1_PERIRECTAL_OMENTAL	SRR8528613	CRPC	-52.1035	25.6817	20.2326	-6.43157	5.35556
	entry_1223	GSE126078	17-043	17-043K1_PELVIC_PERITONEAL	SRR8528614	CRPC	-67.3004	23.4057	25.6332	-1.37307	11.1012

## Sheet: Figure1-b
	Entry	Dataset	Patient ID	Sample ID	Extended ID	Sample Type	Pseudotime (PT)
	entry_1	GSE120795	SRR7961228	SRR7961228	SRR7961228	NORMAL	47.2426
	entry_2	GSE120795	SRR7961229	SRR7961229	SRR7961229	NORMAL	57.7896
	entry_3	GSE120795	SRR7961230	SRR7961230	SRR7961230	NORMAL	64.0774
	entry_4	GSE120795	SRR7961323	SRR7961323	SRR7961323	NORMAL	71.3091
	entry_5	GSE120795	SRR7961327	SRR7961327	SRR7961327	NORMAL	92.5207
	entry_6	GSE120795	SRR7961336	SRR7961336	SRR7961336	NORMAL	52.9099
	entry_7	GTEX	SRR657809	SRR657809	SRR657809	NORMAL	37.1948
	entry_8	GTEX	SRR661052	SRR661052	SRR661052	NORMAL	52.3127
	entry_9	GTEX	SRR815280	SRR815280	SRR815280	NORMAL	68.2663
	entry_10	GTEX	SRR815542	SRR815542	SRR815542	NORMAL	48.148
	entry_11	GTEX	SRR815845	SRR815845	SRR815845	NORMAL	20.7698
	entry_12	GTEX	SRR816818	SRR816818	SRR816818	NORMAL	23.8412
	entry_13	GTEX	SRR816969	SRR816969	SRR816969	NORMAL	51.6506
	entry_14	GTEX	SRR5125442	SRR5125442	SRR5125442	NORMAL	51.6597
	entry_15	GTEX	SRR820234	SRR820234	SRR820234	NORMAL	0
	entry_16	GTEX	SRR1069209	SRR1069209	SRR1069209	NORMAL	46.6142
	entry_17	GTEX	SRR1069514	SRR1069514	SRR1069514	NORMAL	33.6734
	entry_18	GTEX	SRR1073069	SRR1073069	SRR1073069	NORMAL	50.6284
	entry_19	GTEX	SRR1074410	SRR1074410	SRR1074410	NORMAL	51.1659
	entry_20	GTEX	SRR1075126	SRR1075126	SRR1075126	NORMAL	58.9672
	entry_21	GTEX	SRR1075530	SRR1075530	SRR1075530	NORMAL	12.6648
	entry_22	GTEX	SRR1076120	SRR1076120	SRR1076120	NORMAL	38.9503
	entry_23	GTEX	SRR1077429	SRR1077429	SRR1077429	NORMAL	32.5899
	entry_24	GTEX	SRR1078164	SRR1078164	SRR1078164	NORMAL	62.1982
	entry_25	GTEX	SRR1078684	SRR1078684	SRR1078684	NORMAL	35.2328
	entry_26	GTEX	SRR1078855	SRR1078855	SRR1078855	NORMAL	60.0861
	entry_27	GTEX	SRR1080318	SRR1080318	SRR1080318	NORMAL	43.4127
	entry_28	GTEX	SRR1080696	SRR1080696	SRR1080696	NORMAL	24.4556
	entry_29	GTEX	SRR1081789	SRR1081789	SRR1081789	NORMAL	38.686
	entry_30	GTEX	SRR1082496	SRR1082496	SRR1082496	NORMAL	7.33771
	entry_31	GTEX	SRR1083732	SRR1083732	SRR1083732	NORMAL	55.1381
	entry_32	GTEX	SRR1086441	SRR1086441	SRR1086441	NORMAL	62.6144
	entry_33	GTEX	SRR1086514	SRR1086514	SRR1086514	NORMAL	22.6939
	entry_34	GTEX	SRR1086869	SRR1086869	SRR1086869	NORMAL	4.73673
	entry_35	GTEX	SRR1091645	SRR1091645	SRR1091645	NORMAL	9.76595
	entry_36	GTEX	SRR1091990	SRR1091990	SRR1091990	NORMAL	64.6643
	entry_37	GTEX	SRR1092444	SRR1092444	SRR1092444	NORMAL	44.5437
	entry_38	GTEX	SRR1092468	SRR1092468	SRR1092468	NORMAL	38.8861
	entry_39	GTEX	SRR1092636	SRR1092636	SRR1092636	NORMAL	37.7104
	entry_40	GTEX	SRR1092913	SRR1092913	SRR1092913	NORMAL	28.1509
	entry_41	GTEX	SRR1093075	SRR1093075	SRR1093075	NORMAL	50.2523
	entry_42	GTEX	SRR1093697	SRR1093697	SRR1093697	NORMAL	15.1746
	entry_43	GTEX	SRR1096081	SRR1096081	SRR1096081	NORMAL	22.7393
	entry_44	GTEX	SRR1097344	SRR1097344	SRR1097344	NORMAL	7.7422
	entry_45	GTEX	SRR1098686	SRR1098686	SRR1098686	NORMAL	46.3304
	entry_46	GTEX	SRR1099402	SRR1099402	SRR1099402	NORMAL	56.3196
	entry_47	GTEX	SRR1105441	SRR1105441	SRR1105441	NORMAL	20.7387
	entry_48	GTEX	SRR1308860	SRR1308860	SRR1308860	NORMAL	54.1462
	entry_49	GTEX	SRR1310939	SRR1310939	SRR1310939	NORMAL	37.0393
	entry_50	GTEX	SRR1312002	SRR1312002	SRR1312002	NORMAL	47.1112
	entry_51	GTEX	SRR1315353	SRR1315353	SRR1315353	NORMAL	21.3168
	entry_52	GTEX	SRR1317751	SRR1317751	SRR1317751	NORMAL	12.3525
	entry_53	GTEX	SRR1323699	SRR1323699	SRR1323699	NORMAL	38.0258
	entry_54	GTEX	SRR1324314	SRR1324314	SRR1324314	NORMAL	49.1147
	entry_55	GTEX	SRR1326100	SRR1326100	SRR1326100	NORMAL	20.3734
	entry_56	GTEX	SRR1332360	SRR1332360	SRR1332360	NORMAL	54.383
	entry_57	GTEX	SRR1335605	SRR1335605	SRR1335605	NORMAL	34.838
	entry_58	GTEX	SRR1335964	SRR1335964	SRR1335964	NORMAL	32.1065
	entry_59	GTEX	SRR1338079	SRR1338079	SRR1338079	NORMAL	54.8716
	entry_60	GTEX	SRR1340345	SRR1340345	SRR1340345	NORMAL	26.7904
	entry_61	GTEX	SRR1340721	SRR1340721	SRR1340721	NORMAL	51.977
	entry_62	GTEX	SRR1340943	SRR1340943	SRR1340943	NORMAL	30.9447
	entry_63	GTEX	SRR1344294	SRR1344294	SRR1344294	NORMAL	20.6922
	entry_64	GTEX	SRR1347343	SRR1347343	SRR1347343	NORMAL	37.2337
	entry_65	GTEX	SRR1348531	SRR1348531	SRR1348531	NORMAL	49.9842
	entry_66	GTEX	SRR1349809	SRR1349809	SRR1349809	NORMAL	37.9982
	entry_67	GTEX	SRR1353418	SRR1353418	SRR1353418	NORMAL	40.6548
	entry_68	GTEX	SRR1360056	SRR1360056	SRR1360056	NORMAL	42.9581
	entry_69	GTEX	SRR1365013	SRR1365013	SRR1365013	NORMAL	30.9122
	entry_70	GTEX	SRR1366985	SRR1366985	SRR1366985	NORMAL	47.5764
	entry_71	GTEX	SRR1373964	SRR1373964	SRR1373964	NORMAL	34.9958
	entry_72	GTEX	SRR1375866	SRR1375866	SRR1375866	NORMAL	52.4946
	entry_73	GTEX	SRR1381396	SRR1381396	SRR1381396	NORMAL	53.1201
	entry_74	GTEX	SRR1382553	SRR1382553	SRR1382553	NORMAL	43.462
	entry_75	GTEX	SRR1386910	SRR1386910	SRR1386910	NORMAL	28.7164
	entry_76	GTEX	SRR1390094	SRR1390094	SRR1390094	NORMAL	38.7861
	entry_77	GTEX	SRR1398251	SRR1398251	SRR1398251	NORMAL	65.251
	entry_78	GTEX	SRR1398815	SRR1398815	SRR1398815	NORMAL	49.9117
	entry_79	GTEX	SRR1399113	SRR1399113	SRR1399113	NORMAL	9.41395
	entry_80	GTEX	SRR1400100	SRR1400100	SRR1400100	NORMAL	26.0591
	entry_81	GTEX	SRR1402261	SRR1402261	SRR1402261	NORMAL	39.5425
	entry_82	GTEX	SRR1408703	SRR1408703	SRR1408703	NORMAL	20.4505
	entry_83	GTEX	SRR1414332	SRR1414332	SRR1414332	NORMAL	59.1914
	entry_84	GTEX	SRR1416636	SRR1416636	SRR1416636	NORMAL	25.7263
	entry_85	GTEX	SRR1421159	SRR1421159	SRR1421159	NORMAL	30.2498
	entry_86	GTEX	SRR1430928	SRR1430928	SRR1430928	NORMAL	45.9638
	entry_87	GTEX	SRR1431139	SRR1431139	SRR1431139	NORMAL	39.952
	entry_88	GTEX	SRR1432014	SRR1432014	SRR1432014	NORMAL	33.1449
	entry_89	GTEX	SRR1433329	SRR1433329	SRR1433329	NORMAL	56.707
	entry_90	GTEX	SRR1434228	SRR1434228	SRR1434228	NORMAL	53.2086
	entry_91	GTEX	SRR1434545	SRR1434545	SRR1434545	NORMAL	39.4596
	entry_92	GTEX	SRR1435667	SRR1435667	SRR1435667	NORMAL	27.1443
	entry_93	GTEX	SRR1436021	SRR1436021	SRR1436021	NORMAL	34.7967
	entry_94	GTEX	SRR1437143	SRR1437143	SRR1437143	NORMAL	31.1936
	entry_95	GTEX	SRR1437163	SRR1437163	SRR1437163	NORMAL	49.0847
	entry_96	GTEX	SRR1441178	SRR1441178	SRR1441178	NORMAL	77.6313
	entry_97	GTEX	SRR1441804	SRR1441804	SRR1441804	NORMAL	52.099
	entry_98	GTEX	SRR1442612	SRR1442612	SRR1442612	NORMAL	32.6996
	entry_99	GTEX	SRR1443137	SRR1443137	SRR1443137	NORMAL	61.0191
	entry_100	GTEX	SRR1465375	SRR1465375	SRR1465375	NORMAL	41.0886
	entry_101	GTEX	SRR1465480	SRR1465480	SRR1465480	NORMAL	27.6225
	entry_102	GTEX	SRR1468118	SRR1468118	SRR1468118	NORMAL	33.0816
	entry_103	GTEX	SRR1470253	SRR1470253	SRR1470253	NORMAL	33.7145
	entry_104	GTEX	SRR1453005	SRR1453005	SRR1453005	NORMAL	14.0346
	entry_105	GTEX	SRR1453434	SRR1453434	SRR1453434	NORMAL	56.1028
	entry_106	GTEX	SRR1455413	SRR1455413	SRR1455413	NORMAL	38.5929
	entry_107	GTEX	SRR1456611	SRR1456611	SRR1456611	NORMAL	27.0217
	entry_108	GTEX	SRR1458198	SRR1458198	SRR1458198	NORMAL	42.5396
	entry_109	GTEX	SRR1459465	SRR1459465	SRR1459465	NORMAL	9.78779
	entry_110	GTEX	SRR1460409	SRR1460409	SRR1460409	NORMAL	49.1631
	entry_111	GTEX	SRR1467149	SRR1467149	SRR1467149	NORMAL	36.8597
	entry_112	GTEX	SRR1471178	SRR1471178	SRR1471178	NORMAL	55.4213
	entry_113	GTEX	SRR1472863	SRR1472863	SRR1472863	NORMAL	49.9277
	entry_114	GTEX	SRR1476507	SRR1476507	SRR1476507	NORMAL	25.7714
	entry_115	GTEX	SRR1478679	SRR1478679	SRR1478679	NORMAL	42.3461
	entry_116	GTEX	SRR1479062	SRR1479062	SRR1479062	NORMAL	26.2198
	entry_117	GTEX	SRR1480083	SRR1480083	SRR1480083	NORMAL	8.59822
	entry_118	GTEX	SRR1486348	SRR1486348	SRR1486348	NORMAL	56.8277
	entry_119	GTEX	SRR1488770	SRR1488770	SRR1488770	NORMAL	15.3084
	entry_120	GTEX	SRR1489631	SRR1489631	SRR1489631	NORMAL	46.4085
	entry_121	GTEX	SRR1499215	SRR1499215	SRR1499215	NORMAL	39.259
	entry_122	GTEX	SRR1500089	SRR1500089	SRR1500089	NORMAL	38.2076
	entry_123	TCGA	TCGA-G9-6384-11	TCGA-G9-6384-11	111208_UNC10-SN254_0313_BD087RACXX_ACTTGA_L001	NORMAL	72.6031
	entry_124	TCGA	TCGA-CH-5767-11	TCGA-CH-5767-11	111212_UNC15-SN850_0155_AD087AACXX_ACTTGA_L002	NORMAL	67.0439
	entry_125	TCGA	TCGA-G9-6348-11	TCGA-G9-6348-11	111212_UNC15-SN850_0155_AD087AACXX_ACTTGA_L008	NORMAL	63.064
	entry_126	TCGA	TCGA-G9-6356-11	TCGA-G9-6356-11	111212_UNC15-SN850_0156_BD0KGCACXX_ACTTGA_L002	NORMAL	85.4378
	entry_127	TCGA	TCGA-G9-6365-11	TCGA-G9-6365-11	111219_UNC11-SN627_0175_BC0CKKACXX_ACTTGA_L002	NORMAL	68.2096
	entry_128	TCGA	TCGA-G9-6496-11	TCGA-G9-6496-11	120223_UNC12-SN629_0186_AC0GA2ACXX_ACTTGA_L004	NORMAL	66.7243
	entry_129	TCGA	TCGA-CH-5768-11	TCGA-CH-5768-11	120223_UNC12-SN629_0186_AC0GA2ACXX_GATCAG_L007	NORMAL	83.2621
	entry_130	TCGA	TCGA-EJ-7328-11	TCGA-EJ-7328-11	120430_UNC10-SN254_0353_AC0TGUACXX_ACAGTG_L001	NORMAL	55.4981
	entry_131	TCGA	TCGA-EJ-7327-11	TCGA-EJ-7327-11	120430_UNC10-SN254_0353_AC0TGUACXX_CGATGT_L004	NORMAL	97.6508
	entry_132	TCGA	TCGA-EJ-7786-11	TCGA-EJ-7786-11	120430_UNC10-SN254_0353_AC0TGUACXX_GCCAAT_L006	NORMAL	60.2272
	entry_133	TCGA	TCGA-EJ-7785-11	TCGA-EJ-7785-11	120430_UNC10-SN254_0353_AC0TGUACXX_TGACCA_L006	NORMAL	67.4141
	entry_134	TCGA	TCGA-HC-7747-11	TCGA-HC-7747-11	120501_UNC11-SN627_0226_AC0TGKACXX_CGATGT_L006	NORMAL	36.7546
	entry_135	TCGA	TCGA-EJ-7789-11	TCGA-EJ-7789-11	120501_UNC11-SN627_0226_AC0TGKACXX_GATCAG_L002	NORMAL	77.3336
	entry_136	TCGA	TCGA-EJ-7123-11	TCGA-EJ-7123-11	120501_UNC16-SN851_0154_BC0MB8ACXX_ACTTGA_L008	NORMAL	56.913
	entry_137	TCGA	TCGA-EJ-7315-11	TCGA-EJ-7315-11	120507_UNC10-SN254_0355_AC0TR8ACXX_CAGATC_L002	NORMAL	59.6153
	entry_138	TCGA	TCGA-EJ-7781-11	TCGA-EJ-7781-11	120507_UNC10-SN254_0355_AC0TR8ACXX_CGATGT_L004	NORMAL	55.3539
	entry_139	TCGA	TCGA-EJ-7783-11	TCGA-EJ-7783-11	120507_UNC10-SN254_0355_AC0TR8ACXX_GATCAG_L004	NORMAL	42.6692
	entry_140	TCGA	TCGA-EJ-7314-11	TCGA-EJ-7314-11	120507_UNC10-SN254_0355_AC0TR8ACXX_TGACCA_L001	NORMAL	69.1488
	entry_141	TCGA	TCGA-EJ-7794-11	TCGA-EJ-7794-11	120507_UNC10-SN254_0355_AC0TR8ACXX_TGACCA_L006	NORMAL	59.895
	entry_142	TCGA	TCGA-HC-7740-11	TCGA-HC-7740-11	120508_UNC13-SN749_0172_AD101FACXX_ACAGTG_L005	NORMAL	29.2131
	entry_143	TCGA	TCGA-HC-7211-11	TCGA-HC-7211-11	120508_UNC13-SN749_0172_AD101FACXX_CAGATC_L003	NORMAL	37.9634
	entry_144	TCGA	TCGA-HC-7819-11	TCGA-HC-7819-11	120508_UNC13-SN749_0172_AD101FACXX_GATCAG_L007	NORMAL	80.5705
	entry_145	TCGA	TCGA-EJ-7782-11	TCGA-EJ-7782-11	120508_UNC13-SN749_0172_AD101FACXX_GCCAAT_L002	NORMAL	78.4072
	entry_146	TCGA	TCGA-HC-7752-11	TCGA-HC-7752-11	120508_UNC13-SN749_0172_AD101FACXX_GCCAAT_L007	NORMAL	61.4079
	entry_147	TCGA	TCGA-HC-7737-11	TCGA-HC-7737-11	120508_UNC13-SN749_0172_AD101FACXX_TAGCTT_L004	NORMAL	34.8988
	entry_148	TCGA	TCGA-EJ-7125-11	TCGA-EJ-7125-11	120514_UNC16-SN851_0158_AC0UWTACXX_ACTTGA_L003	NORMAL	77.4894
	entry_149	TCGA	TCGA-G9-6333-11	TCGA-G9-6333-11	120514_UNC16-SN851_0158_AC0UWTACXX_GATCAG_L008	NORMAL	59.7985
	entry_150	TCGA	TCGA-EJ-7330-11	TCGA-EJ-7330-11	120514_UNC16-SN851_0159_BC0TARACXX_CAGATC_L002	NORMAL	55.621
	entry_151	TCGA	TCGA-EJ-7792-11	TCGA-EJ-7792-11	120514_UNC16-SN851_0159_BC0TARACXX_CTTGTA_L003	NORMAL	66.0538
	entry_152	TCGA	TCGA-HC-7745-11	TCGA-HC-7745-11	120514_UNC16-SN851_0159_BC0TARACXX_TAGCTT_L006	NORMAL	33.3801
	entry_153	TCGA	TCGA-HC-7742-11	TCGA-HC-7742-11	120521_UNC12-SN629_0212_AC0RWNACXX_CAGATC_L004	NORMAL	82.177
	entry_154	TCGA	TCGA-EJ-7115-11	TCGA-EJ-7115-11	120521_UNC12-SN629_0212_AC0RWNACXX_CTTGTA_L001	NORMAL	81.991
	entry_155	TCGA	TCGA-EJ-7784-11	TCGA-EJ-7784-11	120529_UNC16-SN851_0165_BC0UMTACXX_CTTGTA_L002	NORMAL	68.8763
	entry_156	TCGA	TCGA-EJ-7317-11	TCGA-EJ-7317-11	120529_UNC16-SN851_0165_BC0UMTACXX_TAGCTT_L006	NORMAL	84.9683
	entry_157	TCGA	TCGA-HC-7738-11	TCGA-HC-7738-11	120605_UNC11-SN627_0237_AD11WMACXX_ACAGTG_L008	NORMAL	31.1543
	entry_158	TCGA	TCGA-HC-8260-11	TCGA-HC-8260-11	120814_UNC12-SN629_0220_AD13JAACXX_CAGATC_L007	NORMAL	75.8433
	entry_159	TCGA	TCGA-HC-8259-11	TCGA-HC-8259-11	120814_UNC12-SN629_0220_AD13JAACXX_CGATGT_L002	NORMAL	73.6446
	entry_160	TCGA	TCGA-HC-8258-11	TCGA-HC-8258-11	120814_UNC12-SN629_0220_AD13JAACXX_CTTGTA_L001	NORMAL	35.3669
	entry_161	TCGA	TCGA-HC-8262-11	TCGA-HC-8262-11	120814_UNC12-SN629_0220_AD13JAACXX_GGCTAC_L007	NORMAL	56.063
	entry_162	TCGA	TCGA-EJ-7797-11	TCGA-EJ-7797-11	120815_UNC16-SN851_0177_BD13LJACXX_ACAGTG_L006	NORMAL	70.0068
	entry_163	TCGA	TCGA-EJ-7793-11	TCGA-EJ-7793-11	120815_UNC16-SN851_0177_BD13LJACXX_AGTTCC_L005	NORMAL	68.4101
	entry_164	TCGA	TCGA-EJ-7321-11	TCGA-EJ-7321-11	120815_UNC16-SN851_0177_BD13LJACXX_CAGATC_L005	NORMAL	72.3631
	entry_165	TCGA	TCGA-CH-5769-11	TCGA-CH-5769-11	130221_UNC9-SN296_0338_BC1PYCACXX_ACAGTG_L008	NORMAL	113.874
	entry_166	TCGA	TCGA-CH-5761-11	TCGA-CH-5761-11	130221_UNC9-SN296_0338_BC1PYCACXX_TGACCA_L008	NORMAL	79.7786
	entry_167	TCGA	TCGA-EJ-7331-11	TCGA-EJ-7331-11	130226_UNC12-SN629_0260_AC1PTLACXX_CGATGT_L003	NORMAL	67.0836
	entry_168	TCGA	TCGA-G9-6499-11	TCGA-G9-6499-11	130226_UNC14-SN744_0315_AD1V5TACXX_ACAGTG_L007	NORMAL	81.3857
	entry_169	TCGA	TCGA-G9-6342-11	TCGA-G9-6342-11	130226_UNC14-SN744_0315_AD1V5TACXX_ACTTGA_L004	NORMAL	82.0413
	entry_170	TCGA	TCGA-G9-6351-11	TCGA-G9-6351-11	130226_UNC14-SN744_0315_AD1V5TACXX_CGATGT_L005	NORMAL	80.584
	entry_171	TCGA	TCGA-G9-6363-11	TCGA-G9-6363-11	130226_UNC14-SN744_0315_AD1V5TACXX_TGACCA_L006	NORMAL	87.6361
	entry_172	TCGA	TCGA-G9-6362-11	TCGA-G9-6362-11	130226_UNC14-SN744_0315_AD1V5TACXX_TTAGGC_L005	NORMAL	120.869
	entry_173	TCGA	TCGA-EJ-A8FO-11	TCGA-EJ-A8FO-11	140318_UNC12-SN629_0354_AC3K7VACXX_AGTCAA_L002	NORMAL	49.8998
	entry_174	TCGA	TCGA-J4-A83J-11	TCGA-J4-A83J-11	140318_UNC12-SN629_0354_AC3K7VACXX_CCGTCC_L004	NORMAL	62.4709
	entry_175	TCGA	TCGA-G9-6378-01	TCGA-G9-6378-01	111208_UNC10-SN254_0313_BD087RACXX_ACTTGA_L002	PRIMARY	81.7103
	entry_176	TCGA	TCGA-CH-5767-01	TCGA-CH-5767-01	111208_UNC10-SN254_0313_BD087RACXX_ACTTGA_L004	PRIMARY	115.506
	entry_177	TCGA	TCGA-G9-6332-01	TCGA-G9-6332-01	111212_UNC15-SN850_0155_AD087AACXX_ACTTGA_L003	PRIMARY	127.984
	entry_178	TCGA	TCGA-G9-6336-01	TCGA-G9-6336-01	111212_UNC15-SN850_0155_AD087AACXX_ACTTGA_L004	PRIMARY	92.3797
	entry_179	TCGA	TCGA-G9-6348-01	TCGA-G9-6348-01	111212_UNC15-SN850_0155_AD087AACXX_ACTTGA_L005	PRIMARY	93.4538
	entry_180	TCGA	TCGA-G9-6356-01	TCGA-G9-6356-01	111212_UNC15-SN850_0156_BD0KGCACXX_ACTTGA_L001	PRIMARY	87.9476
	entry_181	TCGA	TCGA-G9-6362-01	TCGA-G9-6362-01	111212_UNC15-SN850_0156_BD0KGCACXX_ACTTGA_L003	PRIMARY	132.521
	entry_182	TCGA	TCGA-G9-6363-01	TCGA-G9-6363-01	111212_UNC15-SN850_0156_BD0KGCACXX_ACTTGA_L008	PRIMARY	110.457
	entry_183	TCGA	TCGA-CH-5766-01	TCGA-CH-5766-01	111216_UNC10-SN254_0314_AD0JVAACXX_ACTTGA_L001	PRIMARY	111.602
	entry_184	TCGA	TCGA-CH-5768-01	TCGA-CH-5768-01	111216_UNC10-SN254_0314_AD0JVAACXX_ACTTGA_L002	PRIMARY	118.39
	entry_185	TCGA	TCGA-EJ-5504-01	TCGA-EJ-5504-01	111216_UNC10-SN254_0314_AD0JVAACXX_GATCAG_L001	PRIMARY	108.738
	entry_186	TCGA	TCGA-EJ-5505-01	TCGA-EJ-5505-01	111216_UNC10-SN254_0314_AD0JVAACXX_GATCAG_L003	PRIMARY	107.748
	entry_187	TCGA	TCGA-EJ-5506-01	TCGA-EJ-5506-01	111216_UNC10-SN254_0314_AD0JVAACXX_GATCAG_L004	PRIMARY	90.7231
	entry_188	TCGA	TCGA-EJ-5542-01	TCGA-EJ-5542-01	111216_UNC10-SN254_0314_AD0JVAACXX_TAGCTT_L002	PRIMARY	107.571
	entry_189	TCGA	TCGA-G9-6364-01	TCGA-G9-6364-01	111219_UNC11-SN627_0174_AD0JRJACXX_ACTTGA_L006	PRIMARY	99.6388
	entry_190	TCGA	TCGA-G9-6365-01	TCGA-G9-6365-01	111219_UNC11-SN627_0175_BC0CKKACXX_ACTTGA_L001	PRIMARY	84.911
	entry_191	TCGA	TCGA-G9-6367-01	TCGA-G9-6367-01	111219_UNC11-SN627_0175_BC0CKKACXX_ACTTGA_L003	PRIMARY	79.2295
	entry_192	TCGA	TCGA-G9-6370-01	TCGA-G9-6370-01	111219_UNC11-SN627_0175_BC0CKKACXX_ACTTGA_L004	PRIMARY	71.5658
	entry_193	TCGA	TCGA-G9-6371-01	TCGA-G9-6371-01	111219_UNC11-SN627_0175_BC0CKKACXX_ACTTGA_L005	PRIMARY	111.9
	entry_194	TCGA	TCGA-G9-6373-01	TCGA-G9-6373-01	111219_UNC11-SN627_0175_BC0CKKACXX_ACTTGA_L006	PRIMARY	104.902
	entry_195	TCGA	TCGA-G9-6384-01	TCGA-G9-6384-01	111219_UNC11-SN627_0175_BC0CKKACXX_ACTTGA_L008	PRIMARY	97.0418
	entry_196	TCGA	TCGA-CH-5746-01	TCGA-CH-5746-01	111219_UNC11-SN627_0175_BC0CKKACXX_CAGATC_L004	PRIMARY	100.114
	entry_197	TCGA	TCGA-CH-5738-01	TCGA-CH-5738-01	111219_UNC11-SN627_0175_BC0CKKACXX_GCCAAT_L005	PRIMARY	91.3606
	entry_198	TCGA	TCGA-CH-5752-01	TCGA-CH-5752-01	120201_UNC11-SN627_0181_AC0CETACXX_CAGATC_L002	PRIMARY	154.263
	entry_199	TCGA	TCGA-EJ-5495-01	TCGA-EJ-5495-01	120201_UNC11-SN627_0181_AC0CETACXX_GATCAG_L003	PRIMARY	94.4679
	entry_200	TCGA	TCGA-CH-5743-01	TCGA-CH-5743-01	120201_UNC11-SN627_0181_AC0CETACXX_GCCAAT_L001	PRIMARY	64.3436
	entry_201	TCGA	TCGA-EJ-5514-01	TCGA-EJ-5514-01	120201_UNC11-SN627_0181_AC0CETACXX_TAGCTT_L004	PRIMARY	115.959
	entry_202	TCGA	TCGA-CH-5753-01	TCGA-CH-5753-01	120215_UNC10-SN254_0327_AC0CMCACXX_ACTTGA_L002	PRIMARY	129.82
	entry_203	TCGA	TCGA-CH-5762-01	TCGA-CH-5762-01	120215_UNC10-SN254_0327_AC0CMCACXX_ACTTGA_L004	PRIMARY	89.3851
	entry_204	TCGA	TCGA-CH-5763-01	TCGA-CH-5763-01	120215_UNC10-SN254_0327_AC0CMCACXX_ACTTGA_L005	PRIMARY	77.9749
	entry_205	TCGA	TCGA-CH-5764-01	TCGA-CH-5764-01	120215_UNC10-SN254_0327_AC0CMCACXX_ACTTGA_L006	PRIMARY	106.878
	entry_206	TCGA	TCGA-EJ-5496-01	TCGA-EJ-5496-01	120215_UNC10-SN254_0327_AC0CMCACXX_GATCAG_L005	PRIMARY	112.807
	entry_207	TCGA	TCGA-EJ-5497-01	TCGA-EJ-5497-01	120215_UNC10-SN254_0327_AC0CMCACXX_GATCAG_L007	PRIMARY	99.0233
	entry_208	TCGA	TCGA-EJ-5498-01	TCGA-EJ-5498-01	120215_UNC10-SN254_0327_AC0CMCACXX_GATCAG_L008	PRIMARY	80.4904
	entry_209	TCGA	TCGA-EJ-5515-01	TCGA-EJ-5515-01	120215_UNC10-SN254_0327_AC0CMCACXX_TAGCTT_L006	PRIMARY	89.7402
	entry_210	TCGA	TCGA-EJ-5516-01	TCGA-EJ-5516-01	120215_UNC10-SN254_0327_AC0CMCACXX_TAGCTT_L007	PRIMARY	100.779
	entry_211	TCGA	TCGA-CH-5737-01	TCGA-CH-5737-01	120223_UNC12-SN629_0186_AC0GA2ACXX_ACAGTG_L006	PRIMARY	121.839
	entry_212	TCGA	TCGA-G9-6385-01	TCGA-G9-6385-01	120223_UNC12-SN629_0186_AC0GA2ACXX_ACTTGA_L001	PRIMARY	85.4136
	entry_213	TCGA	TCGA-G9-6494-01	TCGA-G9-6494-01	120223_UNC12-SN629_0186_AC0GA2ACXX_ACTTGA_L002	PRIMARY	109.437
	entry_214	TCGA	TCGA-G9-6496-01	TCGA-G9-6496-01	120223_UNC12-SN629_0186_AC0GA2ACXX_ACTTGA_L003	PRIMARY	116.574
	entry_215	TCGA	TCGA-CH-5748-01	TCGA-CH-5748-01	120223_UNC12-SN629_0186_AC0GA2ACXX_CAGATC_L004	PRIMARY	114.54
	entry_216	TCGA	TCGA-CH-5769-01	TCGA-CH-5769-01	120223_UNC12-SN629_0186_AC0GA2ACXX_GATCAG_L008	PRIMARY	113.64
	entry_217	TCGA	TCGA-CH-5739-01	TCGA-CH-5739-01	120223_UNC12-SN629_0186_AC0GA2ACXX_GCCAAT_L005	PRIMARY	111.785
	entry_218	TCGA	TCGA-EJ-5507-01	TCGA-EJ-5507-01	120223_UNC12-SN629_0186_AC0GA2ACXX_TAGCTT_L007	PRIMARY	121.563
	entry_219	TCGA	TCGA-CH-5750-01	TCGA-CH-5750-01	120425_UNC11-SN627_0224_BD0VAKACXX_CAGATC_L002	PRIMARY	125.76
	entry_220	TCGA	TCGA-CH-5751-01	TCGA-CH-5751-01	120425_UNC11-SN627_0224_BD0VAKACXX_CAGATC_L006	PRIMARY	165.467
	entry_221	TCGA	TCGA-CH-5772-01	TCGA-CH-5772-01	120425_UNC11-SN627_0224_BD0VAKACXX_GATCAG_L003	PRIMARY	122.398
	entry_222	TCGA	TCGA-CH-5788-01	TCGA-CH-5788-01	120425_UNC11-SN627_0224_BD0VAKACXX_GATCAG_L005	PRIMARY	144.042
	entry_223	TCGA	TCGA-CH-5789-01	TCGA-CH-5789-01	120425_UNC11-SN627_0224_BD0VAKACXX_GATCAG_L006	PRIMARY	86.7853
	entry_224	TCGA	TCGA-CH-5790-01	TCGA-CH-5790-01	120425_UNC11-SN627_0224_BD0VAKACXX_GATCAG_L007	PRIMARY	120.96
	entry_225	TCGA	TCGA-CH-5791-01	TCGA-CH-5791-01	120425_UNC11-SN627_0224_BD0VAKACXX_GATCAG_L008	PRIMARY	123.39
	entry_226	TCGA	TCGA-CH-5740-01	TCGA-CH-5740-01	120425_UNC11-SN627_0224_BD0VAKACXX_GCCAAT_L001	PRIMARY	119.389
	entry_227	TCGA	TCGA-CH-5741-01	TCGA-CH-5741-01	120425_UNC11-SN627_0224_BD0VAKACXX_GCCAAT_L005	PRIMARY	133.594
	entry_228	TCGA	TCGA-EJ-5508-01	TCGA-EJ-5508-01	120425_UNC11-SN627_0224_BD0VAKACXX_TAGCTT_L004	PRIMARY	98.26
	entry_229	TCGA	TCGA-EJ-5512-01	TCGA-EJ-5512-01	120425_UNC11-SN627_0224_BD0VAKACXX_TAGCTT_L007	PRIMARY	92.126
	entry_230	TCGA	TCGA-EJ-7781-01	TCGA-EJ-7781-01	120430_UNC10-SN254_0353_AC0TGUACXX_ACAGTG_L005	PRIMARY	97.2981
	entry_231	TCGA	TCGA-EJ-7782-01	TCGA-EJ-7782-01	120430_UNC10-SN254_0353_AC0TGUACXX_CAGATC_L007	PRIMARY	120.306
	entry_232	TCGA	TCGA-HC-7212-01	TCGA-HC-7212-01	120430_UNC10-SN254_0353_AC0TGUACXX_CGATGT_L008	PRIMARY	135.671
	entry_233	TCGA	TCGA-EJ-7315-01	TCGA-EJ-7315-01	120430_UNC10-SN254_0353_AC0TGUACXX_GATCAG_L004	PRIMARY	121.412
	entry_234	TCGA	TCGA-EJ-7792-01	TCGA-EJ-7792-01	120430_UNC10-SN254_0353_AC0TGUACXX_GATCAG_L007	PRIMARY	78.2255
	entry_235	TCGA	TCGA-EJ-7314-01	TCGA-EJ-7314-01	120430_UNC10-SN254_0353_AC0TGUACXX_GCCAAT_L002	PRIMARY	113.444
	entry_236	TCGA	TCGA-EJ-7783-01	TCGA-EJ-7783-01	120430_UNC10-SN254_0353_AC0TGUACXX_TAGCTT_L003	PRIMARY	89.5875
	entry_237	TCGA	TCGA-HC-7211-01	TCGA-HC-7211-01	120430_UNC10-SN254_0353_AC0TGUACXX_TAGCTT_L008	PRIMARY	110.044
	entry_238	TCGA	TCGA-EJ-7115-01	TCGA-EJ-7115-01	120430_UNC10-SN254_0353_AC0TGUACXX_TGACCA_L003	PRIMARY	97.7037
	entry_239	TCGA	TCGA-HC-7213-01	TCGA-HC-7213-01	120501_UNC11-SN627_0226_AC0TGKACXX_ACAGTG_L004	PRIMARY	124.037
	entry_240	TCGA	TCGA-EJ-7785-01	TCGA-EJ-7785-01	120501_UNC11-SN627_0226_AC0TGKACXX_ACAGTG_L008	PRIMARY	89.4574
	entry_241	TCGA	TCGA-HC-7749-01	TCGA-HC-7749-01	120501_UNC11-SN627_0226_AC0TGKACXX_CGATGT_L003	PRIMARY	114.007
	entry_242	TCGA	TCGA-HC-7736-01	TCGA-HC-7736-01	120501_UNC11-SN627_0226_AC0TGKACXX_GATCAG_L007	PRIMARY	97.5198
	entry_243	TCGA	TCGA-EJ-7791-01	TCGA-EJ-7791-01	120501_UNC11-SN627_0226_AC0TGKACXX_GCCAAT_L004	PRIMARY	82.3718
	entry_244	TCGA	TCGA-G9-6366-01	TCGA-G9-6366-01	120501_UNC11-SN627_0226_AC0TGKACXX_GCCAAT_L007	PRIMARY	119.538
	entry_245	TCGA	TCGA-HC-7748-01	TCGA-HC-7748-01	120501_UNC11-SN627_0226_AC0TGKACXX_TAGCTT_L002	PRIMARY	100.44
	entry_246	TCGA	TCGA-EJ-7327-01	TCGA-EJ-7327-01	120501_UNC11-SN627_0226_AC0TGKACXX_TGACCA_L003	PRIMARY	104.541
	entry_247	TCGA	TCGA-HC-7738-01	TCGA-HC-7738-01	120501_UNC11-SN627_0226_AC0TGKACXX_TGACCA_L008	PRIMARY	111.648
	entry_248	TCGA	TCGA-G9-6353-01	TCGA-G9-6353-01	120501_UNC16-SN851_0154_BC0MB8ACXX_ACTTGA_L004	PRIMARY	82.7833
	entry_249	TCGA	TCGA-G9-6329-01	TCGA-G9-6329-01	120501_UNC16-SN851_0154_BC0MB8ACXX_ACTTGA_L005	PRIMARY	82.4996
	entry_250	TCGA	TCGA-HC-7080-01	TCGA-HC-7080-01	120501_UNC16-SN851_0154_BC0MB8ACXX_ACTTGA_L007	PRIMARY	143.711
	entry_251	TCGA	TCGA-CH-5765-01	TCGA-CH-5765-01	120502_UNC14-SN744_0235_BD0YUTACXX_ACTTGA_L005	PRIMARY	117.998
	entry_252	TCGA	TCGA-EJ-5499-01	TCGA-EJ-5499-01	120502_UNC14-SN744_0235_BD0YUTACXX_GATCAG_L006	PRIMARY	108.51
	entry_253	TCGA	TCGA-EJ-5517-01	TCGA-EJ-5517-01	120502_UNC14-SN744_0235_BD0YUTACXX_TAGCTT_L001	PRIMARY	101.715
	entry_254	TCGA	TCGA-EJ-5522-01	TCGA-EJ-5522-01	120502_UNC14-SN744_0235_BD0YUTACXX_TAGCTT_L002	PRIMARY	105.004
	entry_255	TCGA	TCGA-EJ-5524-01	TCGA-EJ-5524-01	120502_UNC14-SN744_0235_BD0YUTACXX_TAGCTT_L003	PRIMARY	108.291
	entry_256	TCGA	TCGA-EJ-5525-01	TCGA-EJ-5525-01	120502_UNC14-SN744_0235_BD0YUTACXX_TAGCTT_L004	PRIMARY	148.508
	entry_257	TCGA	TCGA-EJ-5526-01	TCGA-EJ-5526-01	120502_UNC14-SN744_0235_BD0YUTACXX_TAGCTT_L005	PRIMARY	99.1832
	entry_258	TCGA	TCGA-EJ-5527-01	TCGA-EJ-5527-01	120502_UNC14-SN744_0235_BD0YUTACXX_TAGCTT_L006	PRIMARY	99.4807
	entry_259	TCGA	TCGA-HC-7078-01	TCGA-HC-7078-01	120507_UNC10-SN254_0355_AC0TR8ACXX_ACAGTG_L007	PRIMARY	105.934
	entry_260	TCGA	TCGA-EJ-7328-01	TCGA-EJ-7328-01	120507_UNC10-SN254_0355_AC0TR8ACXX_CAGATC_L003	PRIMARY	87.4677
	entry_261	TCGA	TCGA-EJ-7786-01	TCGA-EJ-7786-01	120507_UNC10-SN254_0355_AC0TR8ACXX_GATCAG_L005	PRIMARY	93.7159
	entry_262	TCGA	TCGA-EJ-7330-01	TCGA-EJ-7330-01	120507_UNC10-SN254_0355_AC0TR8ACXX_TAGCTT_L003	PRIMARY	86.8928
	entry_263	TCGA	TCGA-H9-7775-01	TCGA-H9-7775-01	120507_UNC10-SN254_0355_AC0TR8ACXX_TAGCTT_L007	PRIMARY	110.31
	entry_264	TCGA	TCGA-G9-6377-01	TCGA-G9-6377-01	120507_UNC11-SN627_0228_BC0MG7ACXX_ACTTGA_L006	PRIMARY	108.555
	entry_265	TCGA	TCGA-HC-7744-01	TCGA-HC-7744-01	120508_UNC13-SN749_0172_AD101FACXX_ACAGTG_L006	PRIMARY	129.487
	entry_266	TCGA	TCGA-HC-7232-01	TCGA-HC-7232-01	120508_UNC13-SN749_0172_AD101FACXX_CGATGT_L004	PRIMARY	110.087
	entry_267	TCGA	TCGA-HC-7819-01	TCGA-HC-7819-01	120508_UNC13-SN749_0172_AD101FACXX_CGATGT_L008	PRIMARY	127.061
	entry_268	TCGA	TCGA-EJ-7788-01	TCGA-EJ-7788-01	120508_UNC13-SN749_0172_AD101FACXX_CTTGTA_L001	PRIMARY	113.535
	entry_269	TCGA	TCGA-HC-7231-01	TCGA-HC-7231-01	120508_UNC13-SN749_0172_AD101FACXX_CTTGTA_L003	PRIMARY	119.162
	entry_270	TCGA	TCGA-HC-7820-01	TCGA-HC-7820-01	120508_UNC13-SN749_0172_AD101FACXX_GCCAAT_L008	PRIMARY	108.083
	entry_271	TCGA	TCGA-HC-7745-01	TCGA-HC-7745-01	120508_UNC13-SN749_0172_AD101FACXX_TGACCA_L006	PRIMARY	79.6432
	entry_272	TCGA	TCGA-HI-7168-01	TCGA-HI-7168-01	120514_UNC10-SN254_0358_BC0M2KACXX_CTTGTA_L002	PRIMARY	83.534
	entry_273	TCGA	TCGA-G9-6361-01	TCGA-G9-6361-01	120514_UNC11-SN627_0229_AD121AACXX_ACTTGA_L003	PRIMARY	104.456
	entry_274	TCGA	TCGA-HC-7081-01	TCGA-HC-7081-01	120514_UNC11-SN627_0229_AD121AACXX_ACTTGA_L008	PRIMARY	115.726
	entry_275	TCGA	TCGA-G9-6343-01	TCGA-G9-6343-01	120514_UNC11-SN627_0229_AD121AACXX_GATCAG_L006	PRIMARY	99.8852
	entry_276	TCGA	TCGA-EJ-7123-01	TCGA-EJ-7123-01	120514_UNC11-SN627_0230_BC0UYHACXX_TTAGGC_L001	PRIMARY	117.319
	entry_277	TCGA	TCGA-G9-6338-01	TCGA-G9-6338-01	120514_UNC16-SN851_0158_AC0UWTACXX_ACTTGA_L006	PRIMARY	89.9952
	entry_278	TCGA	TCGA-HC-7750-01	TCGA-HC-7750-01	120514_UNC16-SN851_0159_BC0TARACXX_ACAGTG_L006	PRIMARY	83.7759
	entry_279	TCGA	TCGA-HC-7230-01	TCGA-HC-7230-01	120514_UNC16-SN851_0159_BC0TARACXX_CAGATC_L004	PRIMARY	127.921
	entry_280	TCGA	TCGA-HC-7752-01	TCGA-HC-7752-01	120514_UNC16-SN851_0159_BC0TARACXX_CAGATC_L007	PRIMARY	115.671
	entry_281	TCGA	TCGA-EJ-7784-01	TCGA-EJ-7784-01	120514_UNC16-SN851_0159_BC0TARACXX_CGATGT_L003	PRIMARY	127.013
	entry_282	TCGA	TCGA-EJ-7317-01	TCGA-EJ-7317-01	120514_UNC16-SN851_0159_BC0TARACXX_CTTGTA_L002	PRIMARY	108.284
	entry_283	TCGA	TCGA-HC-7742-01	TCGA-HC-7742-01	120514_UNC16-SN851_0159_BC0TARACXX_GATCAG_L005	PRIMARY	100.533
	entry_284	TCGA	TCGA-HI-7171-01	TCGA-HI-7171-01	120514_UNC16-SN851_0159_BC0TARACXX_GATCAG_L008	PRIMARY	135.469
	entry_285	TCGA	TCGA-HC-7740-01	TCGA-HC-7740-01	120514_UNC16-SN851_0159_BC0TARACXX_GCCAAT_L005	PRIMARY	76.586
	entry_286	TCGA	TCGA-HI-7170-01	TCGA-HI-7170-01	120514_UNC16-SN851_0159_BC0TARACXX_GCCAAT_L008	PRIMARY	72.0822
	entry_287	TCGA	TCGA-HC-7818-01	TCGA-HC-7818-01	120514_UNC16-SN851_0159_BC0TARACXX_TAGCTT_L007	PRIMARY	98.6605
	entry_288	TCGA	TCGA-FC-7708-01	TCGA-FC-7708-01	120514_UNC16-SN851_0159_BC0TARACXX_TGACCA_L004	PRIMARY	86.9066
	entry_289	TCGA	TCGA-HC-7210-01	TCGA-HC-7210-01	120521_UNC12-SN629_0212_AC0RWNACXX_CAGATC_L002	PRIMARY	98.3807
	entry_290	TCGA	TCGA-CH-5744-01	TCGA-CH-5744-01	120521_UNC12-SN629_0212_AC0RWNACXX_CGATGT_L004	PRIMARY	116.976
	entry_291	TCGA	TCGA-EJ-7794-01	TCGA-EJ-7794-01	120521_UNC12-SN629_0212_AC0RWNACXX_CTTGTA_L003	PRIMARY	89.107
	entry_292	TCGA	TCGA-HC-7075-01	TCGA-HC-7075-01	120521_UNC12-SN629_0212_AC0RWNACXX_GATCAG_L002	PRIMARY	120.885
	entry_293	TCGA	TCGA-HI-7169-01	TCGA-HI-7169-01	120521_UNC12-SN629_0212_AC0RWNACXX_TGACCA_L003	PRIMARY	63.064
	entry_294	TCGA	TCGA-HC-7747-01	TCGA-HC-7747-01	120529_UNC16-SN851_0165_BC0UMTACXX_CAGATC_L005	PRIMARY	97.0521
	entry_295	TCGA	TCGA-EJ-7789-01	TCGA-EJ-7789-01	120529_UNC16-SN851_0165_BC0UMTACXX_CGATGT_L003	PRIMARY	157.361
	entry_296	TCGA	TCGA-HC-7821-01	TCGA-HC-7821-01	120529_UNC16-SN851_0165_BC0UMTACXX_GATCAG_L005	PRIMARY	133.002
	entry_297	TCGA	TCGA-HC-7209-01	TCGA-HC-7209-01	120529_UNC16-SN851_0165_BC0UMTACXX_TGACCA_L004	PRIMARY	111.219
	entry_298	TCGA	TCGA-CH-5754-01	TCGA-CH-5754-01	120604_UNC13-SN749_0179_AC0V5LACXX_CGATGT_L001	PRIMARY	128.017
	entry_299	TCGA	TCGA-CH-5771-01	TCGA-CH-5771-01	120604_UNC13-SN749_0179_AC0V5LACXX_CGATGT_L006	PRIMARY	84.638
	entry_300	TCGA	TCGA-CH-5792-01	TCGA-CH-5792-01	120604_UNC13-SN749_0179_AC0V5LACXX_CGATGT_L007	PRIMARY	90.0393
	entry_301	TCGA	TCGA-EJ-5509-01	TCGA-EJ-5509-01	120604_UNC13-SN749_0179_AC0V5LACXX_GCCAAT_L002	PRIMARY	100.84
	entry_302	TCGA	TCGA-EJ-5510-01	TCGA-EJ-5510-01	120604_UNC13-SN749_0179_AC0V5LACXX_GCCAAT_L004	PRIMARY	96.5517
	entry_303	TCGA	TCGA-EJ-5511-01	TCGA-EJ-5511-01	120604_UNC13-SN749_0179_AC0V5LACXX_GCCAAT_L008	PRIMARY	106.614
	entry_304	TCGA	TCGA-CH-5794-01	TCGA-CH-5794-01	120604_UNC13-SN749_0180_BD127FACXX_CGATGT_L001	PRIMARY	119.869
	entry_305	TCGA	TCGA-EJ-5518-01	TCGA-EJ-5518-01	120604_UNC13-SN749_0180_BD127FACXX_GCCAAT_L002	PRIMARY	106.168
	entry_306	TCGA	TCGA-EJ-5519-01	TCGA-EJ-5519-01	120604_UNC13-SN749_0180_BD127FACXX_GCCAAT_L003	PRIMARY	120.915
	entry_307	TCGA	TCGA-EJ-5521-01	TCGA-EJ-5521-01	120604_UNC13-SN749_0180_BD127FACXX_GCCAAT_L004	PRIMARY	105.244
	entry_308	TCGA	TCGA-EJ-5530-01	TCGA-EJ-5530-01	120604_UNC13-SN749_0180_BD127FACXX_GCCAAT_L005	PRIMARY	113.768
	entry_309	TCGA	TCGA-EJ-7331-01	TCGA-EJ-7331-01	120611_UNC15-SN850_0219_BD120UACXX_ACAGTG_L008	PRIMARY	89.8324
	entry_310	TCGA	TCGA-EJ-5531-01	TCGA-EJ-5531-01	120611_UNC15-SN850_0219_BD120UACXX_GCCAAT_L002	PRIMARY	91.6323
	entry_311	TCGA	TCGA-EJ-5532-01	TCGA-EJ-5532-01	120611_UNC15-SN850_0219_BD120UACXX_GCCAAT_L003	PRIMARY	109.669
	entry_312	TCGA	TCGA-HC-7233-01	TCGA-HC-7233-01	120611_UNC15-SN850_0219_BD120UACXX_GCCAAT_L007	PRIMARY	102.047
	entry_313	TCGA	TCGA-HC-7740-01	TCGA-HC-7740-01	120710_UNC12-SN629_0215_BC0WRNACXX_TGACCA_L005	PRIMARY	#N/A
	entry_314	TCGA	TCGA-HC-8258-01	TCGA-HC-8258-01	120710_UNC12-SN629_0215_BC0WRNACXX_TGACCA_L006	PRIMARY	#N/A
	entry_315	TCGA	TCGA-HC-8258-01	TCGA-HC-8258-01	120710_UNC16-SN851_0169_AC0VVKACXX_CAGATC_L004	PRIMARY	#N/A
	entry_316	TCGA	TCGA-HC-8265-01	TCGA-HC-8265-01	120710_UNC16-SN851_0169_AC0VVKACXX_CAGATC_L007	PRIMARY	#N/A
	entry_317	TCGA	TCGA-HC-8261-01	TCGA-HC-8261-01	120710_UNC16-SN851_0169_AC0VVKACXX_TGACCA_L001	PRIMARY	#N/A
	entry_318	TCGA	TCGA-HC-8265-01	TCGA-HC-8265-01	120710_UNC16-SN851_0169_AC0VVKACXX_TGACCA_L002	PRIMARY	#N/A
	entry_319	TCGA	TCGA-EJ-5494-01	TCGA-EJ-5494-01	120713_UNC16-SN851_0171_BD1358ACXX_ACAGTG_L002	PRIMARY	108.17
	entry_320	TCGA	TCGA-EJ-5501-01	TCGA-EJ-5501-01	120713_UNC16-SN851_0171_BD1358ACXX_ACAGTG_L005	PRIMARY	101.943
	entry_321	TCGA	TCGA-EJ-7125-01	TCGA-EJ-7125-01	120713_UNC16-SN851_0171_BD1358ACXX_ACTTGA_L002	PRIMARY	117.691
	entry_322	TCGA	TCGA-EJ-7793-01	TCGA-EJ-7793-01	120806_UNC17-SN7001277_0041_BD132VACXX_ACTTGA_L007	PRIMARY	99.8885
	entry_323	TCGA	TCGA-EJ-7321-01	TCGA-EJ-7321-01	120806_UNC17-SN7001277_0041_BD132VACXX_ATCACG_L007	PRIMARY	119.743
	entry_324	TCGA	TCGA-HC-8259-01	TCGA-HC-8259-01	120814_UNC12-SN629_0220_AD13JAACXX_AGTCAA_L002	PRIMARY	117.354
	entry_325	TCGA	TCGA-HC-8262-01	TCGA-HC-8262-01	120814_UNC12-SN629_0220_AD13JAACXX_AGTTCC_L004	PRIMARY	108.896
	entry_326	TCGA	TCGA-HC-8261-01	TCGA-HC-8261-01	120814_UNC12-SN629_0220_AD13JAACXX_CAGATC_L003	PRIMARY	112.452
	entry_327	TCGA	TCGA-J4-8198-01	TCGA-J4-8198-01	120814_UNC12-SN629_0220_AD13JAACXX_CGATGT_L004	PRIMARY	103.863
	entry_328	TCGA	TCGA-HC-8256-01	TCGA-HC-8256-01	120814_UNC12-SN629_0220_AD13JAACXX_GATCAG_L006	PRIMARY	118.854
	entry_329	TCGA	TCGA-HC-8258-01	TCGA-HC-8258-01	120814_UNC12-SN629_0220_AD13JAACXX_GCCAAT_L001	PRIMARY	89.106
	entry_330	TCGA	TCGA-HC-8265-01	TCGA-HC-8265-01	120814_UNC12-SN629_0220_AD13JAACXX_GCCAAT_L008	PRIMARY	104.185
	entry_331	TCGA	TCGA-HC-8266-01	TCGA-HC-8266-01	120814_UNC12-SN629_0220_AD13JAACXX_TAGCTT_L008	PRIMARY	84.3192
	entry_332	TCGA	TCGA-HC-8260-01	TCGA-HC-8260-01	120814_UNC12-SN629_0220_AD13JAACXX_TGACCA_L003	PRIMARY	90.3423
	entry_333	TCGA	TCGA-G9-7525-01	TCGA-G9-7525-01	120814_UNC12-SN629_0220_AD13JAACXX_TTAGGC_L006	PRIMARY	115.692
	entry_334	TCGA	TCGA-G9-7510-01	TCGA-G9-7510-01	120815_UNC16-SN851_0177_BD13LJACXX_ACAGTG_L007	PRIMARY	93.1465
	entry_335	TCGA	TCGA-G9-7523-01	TCGA-G9-7523-01	120815_UNC16-SN851_0177_BD13LJACXX_AGTCAA_L008	PRIMARY	66.9401
	entry_336	TCGA	TCGA-G9-7521-01	TCGA-G9-7521-01	120815_UNC16-SN851_0177_BD13LJACXX_CGATGT_L007	PRIMARY	118.946
	entry_337	TCGA	TCGA-G9-7519-01	TCGA-G9-7519-01	120815_UNC16-SN851_0177_BD13LJACXX_CTTGTA_L006	PRIMARY	97.0014
	entry_338	TCGA	TCGA-G9-7522-01	TCGA-G9-7522-01	120815_UNC16-SN851_0177_BD13LJACXX_GCCAAT_L008	PRIMARY	95.9809
	entry_339	TCGA	TCGA-EJ-7797-01	TCGA-EJ-7797-01	120904_UNC14-SN744_0268_AC10DDACXX_GTGGCC_L004	PRIMARY	98.4939
	entry_340	TCGA	TCGA-HC-8257-01	TCGA-HC-8257-01	120904_UNC14-SN744_0268_AC10DDACXX_GTTTCG_L005	PRIMARY	118.202
	entry_341	TCGA	TCGA-HC-7740-01	TCGA-HC-7740-01	121011_UNC15-SN850_0238_AD13P9ACXX_NoIndex_L007	PRIMARY	#N/A
	entry_342	TCGA	TCGA-HC-8261-01	TCGA-HC-8261-01	121011_UNC15-SN850_0238_AD13P9ACXX_NoIndex_L008	PRIMARY	#N/A
	entry_343	TCGA	TCGA-EJ-8474-01	TCGA-EJ-8474-01	121126_UNC9-SN296_0314_BC11Y0ACXX_ACAGTG_L004	PRIMARY	110.671
	entry_344	TCGA	TCGA-EJ-8469-01	TCGA-EJ-8469-01	121126_UNC9-SN296_0314_BC11Y0ACXX_ACTTGA_L002	PRIMARY	141.789
	entry_345	TCGA	TCGA-EJ-8468-01	TCGA-EJ-8468-01	121126_UNC9-SN296_0314_BC11Y0ACXX_CAGATC_L002	PRIMARY	95.445
	entry_346	TCGA	TCGA-EJ-8470-01	TCGA-EJ-8470-01	121126_UNC9-SN296_0314_BC11Y0ACXX_GATCAG_L003	PRIMARY	108.892
	entry_347	TCGA	TCGA-EJ-8472-01	TCGA-EJ-8472-01	121126_UNC9-SN296_0314_BC11Y0ACXX_TAGCTT_L003	PRIMARY	114.241
	entry_348	TCGA	TCGA-HC-8264-01	TCGA-HC-8264-01	121127_UNC16-SN851_0192_AC0YN3ACXX_GCCAAT_L001	PRIMARY	102.656
	entry_349	TCGA	TCGA-EJ-5502-01	TCGA-EJ-5502-01	130118_UNC12-SN629_0250_BD1MC5ACXX_GCCAAT_L003	PRIMARY	80.4858
	entry_350	TCGA	TCGA-EJ-5503-01	TCGA-EJ-5503-01	130118_UNC12-SN629_0250_BD1MC5ACXX_GCCAAT_L008	PRIMARY	77.7714
	entry_351	TCGA	TCGA-FC-A4JI-01	TCGA-FC-A4JI-01	130205_UNC16-SN851_0213_AD1TC5ACXX_AGTCAA_L005	PRIMARY	174.913
	entry_352	TCGA	TCGA-HC-A48F-01	TCGA-HC-A48F-01	130205_UNC16-SN851_0213_AD1TC5ACXX_AGTTCC_L006	PRIMARY	143.05
	entry_353	TCGA	TCGA-EJ-A46F-01	TCGA-EJ-A46F-01	130205_UNC16-SN851_0213_AD1TC5ACXX_CTTGTA_L003	PRIMARY	150.204
	entry_354	TCGA	TCGA-CH-5745-01	TCGA-CH-5745-01	130221_UNC9-SN296_0338_BC1PYCACXX_CGATGT_L007	PRIMARY	92.0964
	entry_355	TCGA	TCGA-CH-5761-01	TCGA-CH-5761-01	130221_UNC9-SN296_0338_BC1PYCACXX_TTAGGC_L007	PRIMARY	152.264
	entry_356	TCGA	TCGA-G9-6351-01	TCGA-G9-6351-01	130226_UNC14-SN744_0315_AD1V5TACXX_ATCACG_L004	PRIMARY	97.4068
	entry_357	TCGA	TCGA-G9-6342-01	TCGA-G9-6342-01	130226_UNC14-SN744_0315_AD1V5TACXX_CAGATC_L003	PRIMARY	102.175
	entry_358	TCGA	TCGA-HC-7079-01	TCGA-HC-7079-01	130226_UNC14-SN744_0315_AD1V5TACXX_CAGATC_L008	PRIMARY	53.2728
	entry_359	TCGA	TCGA-G9-6333-01	TCGA-G9-6333-01	130226_UNC14-SN744_0315_AD1V5TACXX_GCCAAT_L003	PRIMARY	98.6759
	entry_360	TCGA	TCGA-HC-7077-01	TCGA-HC-7077-01	130226_UNC14-SN744_0315_AD1V5TACXX_GCCAAT_L008	PRIMARY	135.805
	entry_361	TCGA	TCGA-G9-6499-01	TCGA-G9-6499-01	130226_UNC14-SN744_0315_AD1V5TACXX_TGACCA_L007	PRIMARY	101.547
	entry_362	TCGA	TCGA-HC-7737-01	TCGA-HC-7737-01	130226_UNC14-SN744_0315_AD1V5TACXX_TTAGGC_L001	PRIMARY	93.016
	entry_363	TCGA	TCGA-G9-6369-01	TCGA-G9-6369-01	130226_UNC14-SN744_0315_AD1V5TACXX_TTAGGC_L006	PRIMARY	123.838
	entry_364	TCGA	TCGA-EJ-A46H-01	TCGA-EJ-A46H-01	130325_UNC12-SN629_0268_AC22W1ACXX_AGTTCC_L006	PRIMARY	55.5266
	entry_365	TCGA	TCGA-HC-A4ZV-01	TCGA-HC-A4ZV-01	130325_UNC12-SN629_0268_AC22W1ACXX_GATCAG_L008	PRIMARY	134.933
	entry_366	TCGA	TCGA-KC-A4BL-01	TCGA-KC-A4BL-01	130325_UNC12-SN629_0268_AC22W1ACXX_GTGGCC_L006	PRIMARY	69.4226
	entry_367	TCGA	TCGA-EJ-A46I-01	TCGA-EJ-A46I-01	130325_UNC12-SN629_0268_AC22W1ACXX_GTTTCG_L007	PRIMARY	82.7577
	entry_368	TCGA	TCGA-EJ-A46B-01	TCGA-EJ-A46B-01	130325_UNC12-SN629_0268_AC22W1ACXX_TAGCTT_L005	PRIMARY	88.0365
	entry_369	TCGA	TCGA-J9-A52B-01	TCGA-J9-A52B-01	130325_UNC16-SN851_0231_BC20VNACXX_ACTTGA_L004	PRIMARY	120.44
	entry_370	TCGA	TCGA-KK-A59Y-01	TCGA-KK-A59Y-01	130328_UNC10-SN254_0443_AD238RACXX_AGTCAA_L003	PRIMARY	127.141
	entry_371	TCGA	TCGA-EJ-A46G-01	TCGA-EJ-A46G-01	130328_UNC10-SN254_0443_AD238RACXX_CTTGTA_L004	PRIMARY	130.693
	entry_372	TCGA	TCGA-J9-A52C-01	TCGA-J9-A52C-01	130328_UNC10-SN254_0443_AD238RACXX_GATCAG_L001	PRIMARY	69.6322
	entry_373	TCGA	TCGA-EJ-A46E-01	TCGA-EJ-A46E-01	130328_UNC10-SN254_0443_AD238RACXX_GGCTAC_L002	PRIMARY	67.222
	entry_374	TCGA	TCGA-KC-A4BV-01	TCGA-KC-A4BV-01	130328_UNC10-SN254_0443_AD238RACXX_GGCTAC_L003	PRIMARY	116.053
	entry_375	TCGA	TCGA-KC-A4BN-01	TCGA-KC-A4BN-01	130328_UNC10-SN254_0443_AD238RACXX_GTTTCG_L005	PRIMARY	105.223
	entry_376	TCGA	TCGA-J9-A52E-01	TCGA-J9-A52E-01	130328_UNC10-SN254_0443_AD238RACXX_TAGCTT_L001	PRIMARY	127.577
	entry_377	TCGA	TCGA-KK-A59Z-01	TCGA-KK-A59Z-01	130424_UNC11-SN627_0294_BC236MACXX_GTTTCG_L007	PRIMARY	91.8176
	entry_378	TCGA	TCGA-EJ-A65E-01	TCGA-EJ-A65E-01	130530_UNC9-SN296_0371_BC2528ACXX_ACTTGA_L004	PRIMARY	113.99
	entry_379	TCGA	TCGA-HC-8216-01	TCGA-HC-8216-01	130530_UNC9-SN296_0371_BC2528ACXX_ACTTGA_L006	PRIMARY	112.473
	entry_380	TCGA	TCGA-HC-A631-01	TCGA-HC-A631-01	130530_UNC9-SN296_0371_BC2528ACXX_GATCAG_L007	PRIMARY	141.391
	entry_381	TCGA	TCGA-HC-A632-01	TCGA-HC-A632-01	130530_UNC9-SN296_0371_BC2528ACXX_GGCTAC_L007	PRIMARY	125.358
	entry_382	TCGA	TCGA-EJ-A65M-01	TCGA-EJ-A65M-01	130530_UNC9-SN296_0371_BC2528ACXX_GTGGCC_L005	PRIMARY	105.883
	entry_383	TCGA	TCGA-J4-8200-01	TCGA-J4-8200-01	130530_UNC9-SN296_0371_BC2528ACXX_GTGGCC_L007	PRIMARY	92.7664
	entry_384	TCGA	TCGA-FC-7961-01	TCGA-FC-7961-01	130530_UNC9-SN296_0371_BC2528ACXX_GTTTCG_L005	PRIMARY	107.095
	entry_385	TCGA	TCGA-J9-A52D-01	TCGA-J9-A52D-01	130530_UNC9-SN296_0371_BC2528ACXX_GTTTCG_L008	PRIMARY	145.078
	entry_386	TCGA	TCGA-EJ-A65G-01	TCGA-EJ-A65G-01	130530_UNC9-SN296_0371_BC2528ACXX_TAGCTT_L004	PRIMARY	106.155
	entry_387	TCGA	TCGA-HC-7817-01	TCGA-HC-7817-01	130530_UNC9-SN296_0371_BC2528ACXX_TAGCTT_L006	PRIMARY	84.3984
	entry_388	TCGA	TCGA-FC-A5OB-01	TCGA-FC-A5OB-01	130530_UNC9-SN296_0371_BC2528ACXX_TTAGGC_L005	PRIMARY	141.474
	entry_389	TCGA	TCGA-KK-A59V-01	TCGA-KK-A59V-01	130530_UNC9-SN296_0371_BC2528ACXX_TTAGGC_L008	PRIMARY	148.862
	entry_390	TCGA	TCGA-HC-8213-01	TCGA-HC-8213-01	130606_UNC9-SN296_0372_AC277JACXX_ATCACG_L006	PRIMARY	126.093
	entry_391	TCGA	TCGA-KK-A59X-01	TCGA-KK-A59X-01	130606_UNC9-SN296_0372_AC277JACXX_GATCAG_L001	PRIMARY	130.816
	entry_392	TCGA	TCGA-KK-A5A1-01	TCGA-KK-A5A1-01	130606_UNC9-SN296_0372_AC277JACXX_GGCTAC_L001	PRIMARY	133.407
	entry_393	TCGA	TCGA-G9-6354-01	TCGA-G9-6354-01	130722_UNC9-SN296_0385_AD2F28ACXX_ACTTGA_L006	PRIMARY	111.863
	entry_394	TCGA	TCGA-G9-6339-01	TCGA-G9-6339-01	130722_UNC9-SN296_0385_AD2F28ACXX_ATCACG_L006	PRIMARY	102.224
	entry_395	TCGA	TCGA-J4-A6G1-01	TCGA-J4-A6G1-01	130722_UNC9-SN296_0385_AD2F28ACXX_GATCAG_L007	PRIMARY	75.077
	entry_396	TCGA	TCGA-G9-6498-01	TCGA-G9-6498-01	130722_UNC9-SN296_0385_AD2F28ACXX_GGCTAC_L006	PRIMARY	77.1667
	entry_397	TCGA	TCGA-J4-A6G3-01	TCGA-J4-A6G3-01	130722_UNC9-SN296_0385_AD2F28ACXX_GGCTAC_L008	PRIMARY	87.1748
	entry_398	TCGA	TCGA-EJ-A65J-01	TCGA-EJ-A65J-01	130722_UNC9-SN296_0385_AD2F28ACXX_GTGGCC_L005	PRIMARY	132.457
	entry_399	TCGA	TCGA-H9-A6BX-01	TCGA-H9-A6BX-01	130722_UNC9-SN296_0385_AD2F28ACXX_GTTTCG_L007	PRIMARY	57.5989
	entry_400	TCGA	TCGA-KK-A6DY-01	TCGA-KK-A6DY-01	130722_UNC9-SN296_0385_AD2F28ACXX_GTTTCG_L008	PRIMARY	106.142
	entry_401	TCGA	TCGA-EJ-A65F-01	TCGA-EJ-A65F-01	130722_UNC9-SN296_0385_AD2F28ACXX_TAGCTT_L005	PRIMARY	124.161
	entry_402	TCGA	TCGA-J4-A67T-01	TCGA-J4-A67T-01	130722_UNC9-SN296_0385_AD2F28ACXX_TTAGGC_L007	PRIMARY	96.7834
	entry_403	TCGA	TCGA-KK-A6E0-01	TCGA-KK-A6E0-01	130722_UNC9-SN296_0385_AD2F28ACXX_TTAGGC_L008	PRIMARY	128.55
	entry_404	TCGA	TCGA-KK-A6E6-01	TCGA-KK-A6E6-01	130723_UNC9-SN296_0386_BC2E4WACXX_ACTTGA_L002	PRIMARY	105.551
	entry_405	TCGA	TCGA-KK-A6E5-01	TCGA-KK-A6E5-01	130723_UNC9-SN296_0386_BC2E4WACXX_ATCACG_L001	PRIMARY	105.019
	entry_406	TCGA	TCGA-KK-A6E1-01	TCGA-KK-A6E1-01	130723_UNC9-SN296_0386_BC2E4WACXX_GATCAG_L001	PRIMARY	143.94
	entry_407	TCGA	TCGA-KK-A6E2-01	TCGA-KK-A6E2-01	130723_UNC9-SN296_0386_BC2E4WACXX_GTGGCC_L001	PRIMARY	140.675
	entry_408	TCGA	TCGA-HC-A6HY-01	TCGA-HC-A6HY-01	130807_UNC12-SN629_0325_BD2BD7ACXX_GGCTAC_L004	PRIMARY	112.824
	entry_409	TCGA	TCGA-J4-A6M7-01	TCGA-J4-A6M7-01	130807_UNC12-SN629_0325_BD2BD7ACXX_GTTTCG_L004	PRIMARY	118.879
	entry_410	TCGA	TCGA-KK-A6E7-01	TCGA-KK-A6E7-01	130807_UNC12-SN629_0325_BD2BD7ACXX_TTAGGC_L004	PRIMARY	134.669
	entry_411	TCGA	TCGA-KK-A6E8-01	TCGA-KK-A6E8-01	130807_UNC12-SN629_0325_BD2BD7ACXX_TTAGGC_L005	PRIMARY	132.941
	entry_412	TCGA	TCGA-G9-6347-01	TCGA-G9-6347-01	130814_UNC10-SN254_0487_AC2BD1ACXX_ACAGTG_L004	PRIMARY	63.8975
	entry_413	TCGA	TCGA-HC-A6HX-01	TCGA-HC-A6HX-01	130814_UNC10-SN254_0487_AC2BD1ACXX_CAGATC_L007	PRIMARY	72.1258
	entry_414	TCGA	TCGA-G9-6379-01	TCGA-G9-6379-01	130814_UNC10-SN254_0487_AC2BD1ACXX_GCCAAT_L005	PRIMARY	73.2488
	entry_415	TCGA	TCGA-QU-A6IL-01	TCGA-QU-A6IL-01	130827_UNC15-SN850_0324_AC2B28ACXX_ACAGTG_L002	PRIMARY	116.312
	entry_416	TCGA	TCGA-EJ-A65D-01	TCGA-EJ-A65D-01	130827_UNC15-SN850_0324_AC2B28ACXX_ACTTGA_L005	PRIMARY	159.338
	entry_417	TCGA	TCGA-QU-A6IN-01	TCGA-QU-A6IN-01	130827_UNC15-SN850_0324_AC2B28ACXX_CAGATC_L002	PRIMARY	128.657
	entry_418	TCGA	TCGA-QU-A6IO-01	TCGA-QU-A6IO-01	130827_UNC15-SN850_0324_AC2B28ACXX_CTTGTA_L003	PRIMARY	98.6118
	entry_419	TCGA	TCGA-HC-A6AO-01	TCGA-HC-A6AO-01	130827_UNC15-SN850_0324_AC2B28ACXX_GATCAG_L005	PRIMARY	133.366
	entry_420	TCGA	TCGA-QU-A6IM-01	TCGA-QU-A6IM-01	130827_UNC15-SN850_0324_AC2B28ACXX_GCCAAT_L002	PRIMARY	90.4357
	entry_421	TCGA	TCGA-FC-A66V-01	TCGA-FC-A66V-01	130827_UNC15-SN850_0324_AC2B28ACXX_GGCTAC_L008	PRIMARY	76.1025
	entry_422	TCGA	TCGA-EJ-A65B-01	TCGA-EJ-A65B-01	130827_UNC15-SN850_0324_AC2B28ACXX_GTGGCC_L007	PRIMARY	91.6287
	entry_423	TCGA	TCGA-J4-A67O-01	TCGA-J4-A67O-01	130827_UNC15-SN850_0324_AC2B28ACXX_TAGCTT_L008	PRIMARY	81.5637
	entry_424	TCGA	TCGA-J4-A67N-01	TCGA-J4-A67N-01	130827_UNC15-SN850_0325_BC2AV1ACXX_ACTTGA_L004	PRIMARY	116.657
	entry_425	TCGA	TCGA-KK-A6E4-01	TCGA-KK-A6E4-01	130827_UNC15-SN850_0325_BC2AV1ACXX_ACTTGA_L006	PRIMARY	123.369
	entry_426	TCGA	TCGA-HC-A6AQ-01	TCGA-HC-A6AQ-01	130827_UNC15-SN850_0325_BC2AV1ACXX_ATCACG_L002	PRIMARY	99.2522
	entry_427	TCGA	TCGA-H9-A6BY-01	TCGA-H9-A6BY-01	130827_UNC15-SN850_0325_BC2AV1ACXX_ATCACG_L004	PRIMARY	118.74
	entry_428	TCGA	TCGA-HC-A6AL-01	TCGA-HC-A6AL-01	130827_UNC15-SN850_0325_BC2AV1ACXX_GATCAG_L001	PRIMARY	120.425
	entry_429	TCGA	TCGA-HC-A6AS-01	TCGA-HC-A6AS-01	130827_UNC15-SN850_0325_BC2AV1ACXX_GATCAG_L002	PRIMARY	84.4642
	entry_430	TCGA	TCGA-HC-A6AP-01	TCGA-HC-A6AP-01	130827_UNC15-SN850_0325_BC2AV1ACXX_GGCTAC_L001	PRIMARY	90.6282
	entry_431	TCGA	TCGA-KK-A6E3-01	TCGA-KK-A6E3-01	130827_UNC15-SN850_0325_BC2AV1ACXX_GTGGCC_L006	PRIMARY	85.7561
	entry_432	TCGA	TCGA-J4-A67K-01	TCGA-J4-A67K-01	130827_UNC15-SN850_0325_BC2AV1ACXX_GTTTCG_L003	PRIMARY	110.033
	entry_433	TCGA	TCGA-J4-A67Q-01	TCGA-J4-A67Q-01	130827_UNC15-SN850_0325_BC2AV1ACXX_GTTTCG_L005	PRIMARY	71.8989
	entry_434	TCGA	TCGA-J4-A67M-01	TCGA-J4-A67M-01	130827_UNC15-SN850_0325_BC2AV1ACXX_TAGCTT_L004	PRIMARY	82.9838
	entry_435	TCGA	TCGA-J4-A67S-01	TCGA-J4-A67S-01	130827_UNC15-SN850_0325_BC2AV1ACXX_TAGCTT_L005	PRIMARY	105.426
	entry_436	TCGA	TCGA-HC-A6AN-01	TCGA-HC-A6AN-01	130827_UNC15-SN850_0325_BC2AV1ACXX_TTAGGC_L001	PRIMARY	120.509
	entry_437	TCGA	TCGA-J4-A67L-01	TCGA-J4-A67L-01	130827_UNC15-SN850_0325_BC2AV1ACXX_TTAGGC_L003	PRIMARY	108.332
	entry_438	TCGA	TCGA-J4-A67R-01	TCGA-J4-A67R-01	130827_UNC15-SN850_0325_BC2AV1ACXX_TTAGGC_L005	PRIMARY	81.0701
	entry_439	TCGA	TCGA-QU-A6IP-01	TCGA-QU-A6IP-01	130926_SN254_0496_AD2DY9ACXX_GTGGCC_L003	PRIMARY	94.6591
	entry_440	TCGA	TCGA-FC-A6HD-01	TCGA-FC-A6HD-01	130926_SN254_0496_AD2DY9ACXX_TGACCA_L006	PRIMARY	134.242
	entry_441	TCGA	TCGA-M7-A71Z-01	TCGA-M7-A71Z-01	131008_UNC11-SN627_0326_AC2KLPACXX_AGTCAA_L003	PRIMARY	146.664
	entry_442	TCGA	TCGA-KK-A7B0-01	TCGA-KK-A7B0-01	131008_UNC11-SN627_0326_AC2KLPACXX_AGTTCC_L003	PRIMARY	88.0904
	entry_443	TCGA	TCGA-M7-A720-01	TCGA-M7-A720-01	131008_UNC11-SN627_0326_AC2KLPACXX_AGTTCC_L004	PRIMARY	75.8666
	entry_444	TCGA	TCGA-M7-A724-01	TCGA-M7-A724-01	131008_UNC11-SN627_0326_AC2KLPACXX_CGATGT_L003	PRIMARY	162.287
	entry_445	TCGA	TCGA-M7-A725-01	TCGA-M7-A725-01	131008_UNC11-SN627_0326_AC2KLPACXX_CGATGT_L005	PRIMARY	138.277
	entry_446	TCGA	TCGA-EJ-7218-01	TCGA-EJ-7218-01	131008_UNC15-SN850_0331_AC2KJ8ACXX_AGTCAA_L006	PRIMARY	115.155
	entry_447	TCGA	TCGA-KK-A7AU-01	TCGA-KK-A7AU-01	131008_UNC15-SN850_0331_AC2KJ8ACXX_AGTTCC_L003	PRIMARY	153.845
	entry_448	TCGA	TCGA-KK-A7AW-01	TCGA-KK-A7AW-01	131008_UNC15-SN850_0331_AC2KJ8ACXX_AGTTCC_L004	PRIMARY	121.919
	entry_449	TCGA	TCGA-KK-A7AZ-01	TCGA-KK-A7AZ-01	131008_UNC15-SN850_0331_AC2KJ8ACXX_AGTTCC_L006	PRIMARY	135.148
	entry_450	TCGA	TCGA-EJ-A6RC-01	TCGA-EJ-A6RC-01	131008_UNC15-SN850_0331_AC2KJ8ACXX_CTTGTA_L007	PRIMARY	78.5444
	entry_451	TCGA	TCGA-M7-A71Y-01	TCGA-M7-A71Y-01	131016_UNC10-SN254_0498_BC2KTUACXX_ATCACG_L005	PRIMARY	79.3829
	entry_452	TCGA	TCGA-EJ-7312-01	TCGA-EJ-7312-01	131016_UNC10-SN254_0498_BC2KTUACXX_GTGGCC_L003	PRIMARY	114.441
	entry_453	TCGA	TCGA-EJ-A46D-01	TCGA-EJ-A46D-01	131016_UNC10-SN254_0498_BC2KTUACXX_GTTTCG_L005	PRIMARY	89.4407
	entry_454	TCGA	TCGA-M7-A721-01	TCGA-M7-A721-01	131016_UNC10-SN254_0498_BC2KTUACXX_GTTTCG_L008	PRIMARY	101.915
	entry_455	TCGA	TCGA-KK-A7B4-01	TCGA-KK-A7B4-01	131016_UNC15-SN850_0333_AC2MBAACXX_ATCACG_L007	PRIMARY	138.564
	entry_456	TCGA	TCGA-KK-A7B1-01	TCGA-KK-A7B1-01	131016_UNC15-SN850_0333_AC2MBAACXX_ATCACG_L008	PRIMARY	100.56
	entry_457	TCGA	TCGA-EJ-7318-01	TCGA-EJ-7318-01	131016_UNC15-SN850_0333_AC2MBAACXX_GTGGCC_L006	PRIMARY	104.034
	entry_458	TCGA	TCGA-EJ-7325-01	TCGA-EJ-7325-01	131016_UNC15-SN850_0333_AC2MBAACXX_GTGGCC_L007	PRIMARY	112.632
	entry_459	TCGA	TCGA-KK-A7B2-01	TCGA-KK-A7B2-01	131021_UNC9-SN296_0409_BC2M6NACXX_ATCACG_L004	PRIMARY	80.9476
	entry_460	TCGA	TCGA-KK-A7AV-01	TCGA-KK-A7AV-01	131021_UNC9-SN296_0409_BC2M6NACXX_GTTTCG_L003	PRIMARY	95.8508
	entry_461	TCGA	TCGA-M7-A723-01	TCGA-M7-A723-01	131021_UNC9-SN296_0409_BC2M6NACXX_GTTTCG_L006	PRIMARY	84.1844
	entry_462	TCGA	TCGA-KC-A4BR-01	TCGA-KC-A4BR-01	131118_UNC15-SN850_0339_AC347DACXX_ACAGTG_L001	PRIMARY	73.8189
	entry_463	TCGA	TCGA-KC-A7F3-01	TCGA-KC-A7F3-01	131217_UNC14-SN744_0384_BC32YDACXX_GATCAG_L004	PRIMARY	98.0961
	entry_464	TCGA	TCGA-EJ-A6RA-01	TCGA-EJ-A6RA-01	131217_UNC14-SN744_0384_BC32YDACXX_GCCAAT_L003	PRIMARY	91.1503
	entry_465	TCGA	TCGA-KK-A7AY-01	TCGA-KK-A7AY-01	131217_UNC14-SN744_0384_BC32YDACXX_GGCTAC_L005	PRIMARY	119.862
	entry_466	TCGA	TCGA-EJ-A7NM-01	TCGA-EJ-A7NM-01	131217_UNC15-SN850_0343_AC330UACXX_ACAGTG_L003	PRIMARY	127.701
	entry_467	TCGA	TCGA-KC-A7FA-01	TCGA-KC-A7FA-01	131217_UNC15-SN850_0343_AC330UACXX_AGTCAA_L008	PRIMARY	111.658
	entry_468	TCGA	TCGA-HC-A76W-01	TCGA-HC-A76W-01	131217_UNC15-SN850_0343_AC330UACXX_AGTTCC_L005	PRIMARY	81.9489
	entry_469	TCGA	TCGA-EJ-A7NF-01	TCGA-EJ-A7NF-01	131217_UNC15-SN850_0343_AC330UACXX_ATCACG_L002	PRIMARY	121.192
	entry_470	TCGA	TCGA-EJ-A7NG-01	TCGA-EJ-A7NG-01	131217_UNC15-SN850_0343_AC330UACXX_ATGTCA_L002	PRIMARY	74.0056
	entry_471	TCGA	TCGA-EJ-A7NN-01	TCGA-EJ-A7NN-01	131217_UNC15-SN850_0343_AC330UACXX_CGATGT_L003	PRIMARY	106.2
	entry_472	TCGA	TCGA-EJ-A7NH-01	TCGA-EJ-A7NH-01	131217_UNC15-SN850_0343_AC330UACXX_GATCAG_L003	PRIMARY	93.4123
	entry_473	TCGA	TCGA-HC-A76X-01	TCGA-HC-A76X-01	131217_UNC15-SN850_0343_AC330UACXX_GCCAAT_L006	PRIMARY	130.346
	entry_474	TCGA	TCGA-KC-A7F6-01	TCGA-KC-A7F6-01	131217_UNC15-SN850_0343_AC330UACXX_GTCCGC_L006	PRIMARY	103.105
	entry_475	TCGA	TCGA-KC-A7F5-01	TCGA-KC-A7F5-01	131217_UNC15-SN850_0343_AC330UACXX_TTAGGC_L008	PRIMARY	145.334
	entry_476	TCGA	TCGA-KK-A7B3-01	TCGA-KK-A7B3-01	140102_UNC15-SN850_0344_AC384WACXX_ACAGTG_L002	PRIMARY	107.233
	entry_477	TCGA	TCGA-KK-A7AQ-01	TCGA-KK-A7AQ-01	140102_UNC15-SN850_0344_AC384WACXX_ACTTGA_L002	PRIMARY	116.468
	entry_478	TCGA	TCGA-SU-A7E7-01	TCGA-SU-A7E7-01	140102_UNC15-SN850_0344_AC384WACXX_ATCACG_L005	PRIMARY	97.0173
	entry_479	TCGA	TCGA-KC-A7FD-01	TCGA-KC-A7FD-01	140102_UNC15-SN850_0344_AC384WACXX_CAGATC_L001	PRIMARY	128.045
	entry_480	TCGA	TCGA-KK-A7AP-01	TCGA-KK-A7AP-01	140102_UNC15-SN850_0344_AC384WACXX_CCGTCC_L001	PRIMARY	149.454
	entry_481	TCGA	TCGA-KC-A7FE-01	TCGA-KC-A7FE-01	140102_UNC15-SN850_0344_AC384WACXX_TGACCA_L001	PRIMARY	72.2857
	entry_482	TCGA	TCGA-J9-A8CK-01	TCGA-J9-A8CK-01	140304_UNC14-SN744_0400_AC3LWGACXX_CGTACG_L006	PRIMARY	91.2285
	entry_483	TCGA	TCGA-J9-A8CM-01	TCGA-J9-A8CM-01	140304_UNC14-SN744_0400_AC3LWGACXX_GAGTGG_L007	PRIMARY	103.811
	entry_484	TCGA	TCGA-EJ-A7NK-01	TCGA-EJ-A7NK-01	140304_UNC14-SN744_0400_AC3LWGACXX_GATCAG_L005	PRIMARY	75.1646
	entry_485	TCGA	TCGA-J9-A8CL-01	TCGA-J9-A8CL-01	140304_UNC14-SN744_0400_AC3LWGACXX_GGCTAC_L007	PRIMARY	123.466
	entry_486	TCGA	TCGA-EJ-A7NJ-01	TCGA-EJ-A7NJ-01	140304_UNC14-SN744_0400_AC3LWGACXX_GTGGCC_L001	PRIMARY	88.1733
	entry_487	TCGA	TCGA-EJ-A8FN-01	TCGA-EJ-A8FN-01	140304_UNC14-SN744_0400_AC3LWGACXX_GTTTCG_L005	PRIMARY	95.5741
	entry_488	TCGA	TCGA-VN-A88L-01	TCGA-VN-A88L-01	140305_UNC13-SN749_0334_BC3L6VACXX_ACTGAT_L006	PRIMARY	103.103
	entry_489	TCGA	TCGA-VP-A87K-01	TCGA-VP-A87K-01	140305_UNC13-SN749_0334_BC3L6VACXX_ACTTGA_L008	PRIMARY	139.427
	entry_490	TCGA	TCGA-VP-A878-01	TCGA-VP-A878-01	140305_UNC13-SN749_0334_BC3L6VACXX_ATCACG_L006	PRIMARY	87.9893
	entry_491	TCGA	TCGA-VN-A88M-01	TCGA-VN-A88M-01	140305_UNC13-SN749_0334_BC3L6VACXX_ATGTCA_L007	PRIMARY	119.217
	entry_492	TCGA	TCGA-VN-A88O-01	TCGA-VN-A88O-01	140305_UNC13-SN749_0334_BC3L6VACXX_ATTCCT_L007	PRIMARY	107.436
	entry_493	TCGA	TCGA-VP-A879-01	TCGA-VP-A879-01	140305_UNC13-SN749_0334_BC3L6VACXX_GTCCGC_L003	PRIMARY	86.1089
	entry_494	TCGA	TCGA-VP-A87B-01	TCGA-VP-A87B-01	140305_UNC13-SN749_0334_BC3L6VACXX_TTAGGC_L005	PRIMARY	124.58
	entry_495	TCGA	TCGA-J9-A8CN-01	TCGA-J9-A8CN-01	140312_UNC11-SN627_0348_AC3KRYACXX_ACAGTG_L004	PRIMARY	124.13
	entry_496	TCGA	TCGA-J4-A83M-01	TCGA-J4-A83M-01	140312_UNC11-SN627_0348_AC3KRYACXX_ACTTGA_L002	PRIMARY	106.769
	entry_497	TCGA	TCGA-J4-A83K-01	TCGA-J4-A83K-01	140312_UNC11-SN627_0348_AC3KRYACXX_AGTCAA_L003	PRIMARY	93.5735
	entry_498	TCGA	TCGA-VP-A875-01	TCGA-VP-A875-01	140312_UNC11-SN627_0348_AC3KRYACXX_AGTTCC_L008	PRIMARY	145.877
	entry_499	TCGA	TCGA-J9-A8CP-01	TCGA-J9-A8CP-01	140312_UNC11-SN627_0348_AC3KRYACXX_ATGTCA_L005	PRIMARY	108.346
	entry_500	TCGA	TCGA-VN-A88P-01	TCGA-VN-A88P-01	140312_UNC11-SN627_0348_AC3KRYACXX_CAGATC_L008	PRIMARY	104.141
	entry_501	TCGA	TCGA-J4-A83N-01	TCGA-J4-A83N-01	140312_UNC11-SN627_0348_AC3KRYACXX_CCGTCC_L003	PRIMARY	113.59
	entry_502	TCGA	TCGA-J4-A83L-01	TCGA-J4-A83L-01	140312_UNC11-SN627_0348_AC3KRYACXX_CGATGT_L002	PRIMARY	91.0981
	entry_503	TCGA	TCGA-VN-A88I-01	TCGA-VN-A88I-01	140312_UNC11-SN627_0348_AC3KRYACXX_CTTGTA_L007	PRIMARY	54.6503
	entry_504	TCGA	TCGA-VP-A87C-01	TCGA-VP-A87C-01	140312_UNC11-SN627_0348_AC3KRYACXX_GATCAG_L008	PRIMARY	89.1
	entry_505	TCGA	TCGA-VP-A872-01	TCGA-VP-A872-01	140312_UNC11-SN627_0348_AC3KRYACXX_GCCAAT_L007	PRIMARY	100.364
	entry_506	TCGA	TCGA-VN-A88Q-01	TCGA-VN-A88Q-01	140312_UNC11-SN627_0348_AC3KRYACXX_GTCCGC_L003	PRIMARY	121.458
	entry_507	TCGA	TCGA-VN-A88K-01	TCGA-VN-A88K-01	140312_UNC11-SN627_0348_AC3KRYACXX_GTGAAA_L006	PRIMARY	130.148
	entry_508	TCGA	TCGA-KK-A8IJ-01	TCGA-KK-A8IJ-01	140312_UNC11-SN627_0348_AC3KRYACXX_TGACCA_L002	PRIMARY	112.281
	entry_509	TCGA	TCGA-XJ-A83G-01	TCGA-XJ-A83G-01	140312_UNC15-SN850_0357_AC3M7FACXX_GATCAG_L003	PRIMARY	115.001
	entry_510	TCGA	TCGA-XJ-A83F-01	TCGA-XJ-A83F-01	140312_UNC15-SN850_0357_AC3M7FACXX_GTTTCG_L002	PRIMARY	120.646
	entry_511	TCGA	TCGA-EJ-A8FS-01	TCGA-EJ-A8FS-01	140312_UNC15-SN850_0357_AC3M7FACXX_TTAGGC_L008	PRIMARY	128.727
	entry_512	TCGA	TCGA-VP-A87E-01	TCGA-VP-A87E-01	140318_UNC12-SN629_0354_AC3K7VACXX_ACTTGA_L002	PRIMARY	73.3553
	entry_513	TCGA	TCGA-XJ-A83H-01	TCGA-XJ-A83H-01	140318_UNC12-SN629_0354_AC3K7VACXX_AGTCAA_L003	PRIMARY	101.883
	entry_514	TCGA	TCGA-KK-A8I4-01	TCGA-KK-A8I4-01	140318_UNC12-SN629_0354_AC3K7VACXX_AGTTCC_L005	PRIMARY	89.8379
	entry_515	TCGA	TCGA-EJ-A8FO-01	TCGA-EJ-A8FO-01	140318_UNC12-SN629_0354_AC3K7VACXX_AGTTCC_L008	PRIMARY	97.307
	entry_516	TCGA	TCGA-VP-A87D-01	TCGA-VP-A87D-01	140318_UNC12-SN629_0354_AC3K7VACXX_ATCACG_L001	PRIMARY	130.302
	entry_517	TCGA	TCGA-HC-A8D0-01	TCGA-HC-A8D0-01	140318_UNC12-SN629_0354_AC3K7VACXX_ATCACG_L004	PRIMARY	83.554
	entry_518	TCGA	TCGA-HC-A8D1-01	TCGA-HC-A8D1-01	140318_UNC12-SN629_0354_AC3K7VACXX_ATCACG_L008	PRIMARY	90.8924
	entry_519	TCGA	TCGA-VP-A87H-01	TCGA-VP-A87H-01	140318_UNC12-SN629_0354_AC3K7VACXX_CCGTCC_L003	PRIMARY	111.559
	entry_520	TCGA	TCGA-J4-A83I-01	TCGA-J4-A83I-01	140318_UNC12-SN629_0354_AC3K7VACXX_CGATGT_L003	PRIMARY	124.151
	entry_521	TCGA	TCGA-EJ-A8FP-01	TCGA-EJ-A8FP-01	140318_UNC12-SN629_0354_AC3K7VACXX_CTTGTA_L005	PRIMARY	73.9793
	entry_522	TCGA	TCGA-J4-A83J-01	TCGA-J4-A83J-01	140318_UNC12-SN629_0354_AC3K7VACXX_GTGAAA_L007	PRIMARY	114.009
	entry_523	TCGA	TCGA-KK-A8I7-01	TCGA-KK-A8I7-01	140318_UNC12-SN629_0354_AC3K7VACXX_TTAGGC_L006	PRIMARY	91.4193
	entry_524	TCGA	TCGA-KK-A8IG-01	TCGA-KK-A8IG-01	140318_UNC14-SN744_0403_AC3M3WACXX_ACAGTG_L002	PRIMARY	90.6307
	entry_525	TCGA	TCGA-KK-A8IH-01	TCGA-KK-A8IH-01	140318_UNC14-SN744_0403_AC3M3WACXX_ACAGTG_L006	PRIMARY	121.242
	entry_526	TCGA	TCGA-V1-A8MJ-01	TCGA-V1-A8MJ-01	140318_UNC14-SN744_0403_AC3M3WACXX_ACTTGA_L006	PRIMARY	93.2458
	entry_527	TCGA	TCGA-VP-A876-01	TCGA-VP-A876-01	140318_UNC14-SN744_0403_AC3M3WACXX_ATCACG_L007	PRIMARY	134.237
	entry_528	TCGA	TCGA-V1-A8MF-01	TCGA-V1-A8MF-01	140318_UNC14-SN744_0403_AC3M3WACXX_CAGATC_L004	PRIMARY	96.7302
	entry_529	TCGA	TCGA-V1-A8MG-01	TCGA-V1-A8MG-01	140318_UNC14-SN744_0403_AC3M3WACXX_CAGATC_L006	PRIMARY	97.5324
	entry_530	TCGA	TCGA-KK-A8IC-01	TCGA-KK-A8IC-01	140318_UNC14-SN744_0403_AC3M3WACXX_CCGTCC_L002	PRIMARY	94.024
	entry_531	TCGA	TCGA-KK-A8IA-01	TCGA-KK-A8IA-01	140318_UNC14-SN744_0403_AC3M3WACXX_CGATGT_L001	PRIMARY	140.533
	entry_532	TCGA	TCGA-KK-A8IL-01	TCGA-KK-A8IL-01	140318_UNC14-SN744_0403_AC3M3WACXX_CGATGT_L003	PRIMARY	95.7628
	entry_533	TCGA	TCGA-XA-A8JR-01	TCGA-XA-A8JR-01	140318_UNC14-SN744_0403_AC3M3WACXX_GATCAG_L008	PRIMARY	89.7111
	entry_534	TCGA	TCGA-KK-A8II-01	TCGA-KK-A8II-01	140318_UNC14-SN744_0403_AC3M3WACXX_GCCAAT_L004	PRIMARY	145.457
	entry_535	TCGA	TCGA-V1-A8MK-01	TCGA-V1-A8MK-01	140318_UNC14-SN744_0403_AC3M3WACXX_GCCAAT_L007	PRIMARY	86.9874
	entry_536	TCGA	TCGA-KK-A8IB-01	TCGA-KK-A8IB-01	140318_UNC14-SN744_0403_AC3M3WACXX_GTGAAA_L002	PRIMARY	101.277
	entry_537	TCGA	TCGA-KK-A8IM-01	TCGA-KK-A8IM-01	140318_UNC14-SN744_0403_AC3M3WACXX_GTGAAA_L003	PRIMARY	99.6971
	entry_538	TCGA	TCGA-KK-A8I9-01	TCGA-KK-A8I9-01	140318_UNC14-SN744_0403_AC3M3WACXX_TGACCA_L001	PRIMARY	100.913
	entry_539	TCGA	TCGA-KK-A8IK-01	TCGA-KK-A8IK-01	140318_UNC14-SN744_0403_AC3M3WACXX_TGACCA_L004	PRIMARY	155.083
	entry_540	TCGA	TCGA-VN-A88N-01	TCGA-VN-A88N-01	140318_UNC14-SN744_0403_AC3M3WACXX_TGACCA_L007	PRIMARY	122.299
	entry_541	TCGA	TCGA-KK-A8I8-01	TCGA-KK-A8I8-01	140318_UNC14-SN744_0403_AC3M3WACXX_TTAGGC_L001	PRIMARY	127.021
	entry_542	TCGA	TCGA-VP-A87J-01	TCGA-VP-A87J-01	140318_UNC14-SN744_0403_AC3M3WACXX_TTAGGC_L008	PRIMARY	129.958
	entry_543	TCGA	TCGA-HC-A8CY-01	TCGA-HC-A8CY-01	140325_UNC11-SN627_0349_AC3KB8ACXX_ACAGTG_L008	PRIMARY	129.72
	entry_544	TCGA	TCGA-YL-A8HJ-01	TCGA-YL-A8HJ-01	140325_UNC11-SN627_0349_AC3KB8ACXX_ACTTGA_L002	PRIMARY	75.3926
	entry_545	TCGA	TCGA-KK-A8ID-01	TCGA-KK-A8ID-01	140325_UNC11-SN627_0349_AC3KB8ACXX_AGTCAA_L008	PRIMARY	144.55
	entry_546	TCGA	TCGA-EJ-A8FU-01	TCGA-EJ-A8FU-01	140325_UNC11-SN627_0349_AC3KB8ACXX_CAGATC_L006	PRIMARY	74.7077
	entry_547	TCGA	TCGA-KK-A8I6-01	TCGA-KK-A8I6-01	140325_UNC11-SN627_0349_AC3KB8ACXX_CAGATC_L007	PRIMARY	116.323
	entry_548	TCGA	TCGA-XQ-A8TB-01	TCGA-XQ-A8TB-01	140325_UNC11-SN627_0349_AC3KB8ACXX_CTTGTA_L004	PRIMARY	110.103
	entry_549	TCGA	TCGA-XQ-A8TA-01	TCGA-XQ-A8TA-01	140325_UNC11-SN627_0349_AC3KB8ACXX_GATCAG_L002	PRIMARY	193.298
	entry_550	TCGA	TCGA-KK-A8I5-01	TCGA-KK-A8I5-01	140325_UNC11-SN627_0349_AC3KB8ACXX_GATCAG_L008	PRIMARY	114.924
	entry_551	TCGA	TCGA-YL-A8HK-01	TCGA-YL-A8HK-01	140325_UNC11-SN627_0349_AC3KB8ACXX_GCCAAT_L004	PRIMARY	91.2765
	entry_552	TCGA	TCGA-TK-A8OK-01	TCGA-TK-A8OK-01	140325_UNC15-SN850_0358_AC3LP7ACXX_AGTCAA_L003	PRIMARY	64.6998
	entry_553	TCGA	TCGA-KK-A8IF-01	TCGA-KK-A8IF-01	140325_UNC15-SN850_0358_AC3LP7ACXX_GATCAG_L001	PRIMARY	143.839
	entry_554	TCGA	TCGA-VN-A88R-01	TCGA-VN-A88R-01	140404_UNC11-SN627_0350_BC3K66ACXX_ATCACG_L001	PRIMARY	133.964
	entry_555	TCGA	TCGA-YL-A8HM-01	TCGA-YL-A8HM-01	140404_UNC11-SN627_0350_BC3K66ACXX_ATCACG_L008	PRIMARY	150.204
	entry_556	TCGA	TCGA-X4-A8KQ-01	TCGA-X4-A8KQ-01	140404_UNC11-SN627_0350_BC3K66ACXX_GTCCGC_L001	PRIMARY	90.851
	entry_557	TCGA	TCGA-YL-A8HO-01	TCGA-YL-A8HO-01	140404_UNC11-SN627_0350_BC3K66ACXX_GTCCGC_L003	PRIMARY	82.2857
	entry_558	TCGA	TCGA-YL-A8HL-01	TCGA-YL-A8HL-01	140404_UNC11-SN627_0350_BC3K66ACXX_TTAGGC_L004	PRIMARY	134.156
	entry_559	TCGA	TCGA-V1-A8WV-01	TCGA-V1-A8WV-01	140424_UNC12-SN629_0365_AC4368ACXX_CCGTCC_L008	PRIMARY	117.973
	entry_560	TCGA	TCGA-2A-A8W3-01	TCGA-2A-A8W3-01	140424_UNC13-SN749_0344_AC3WUKACXX_AGTTCC_L004	PRIMARY	119.849
	entry_561	TCGA	TCGA-FC-A8O0-01	TCGA-FC-A8O0-01	140502_UNC12-SN629_0366_AC3UT1ACXX_ACAGTG_L007	PRIMARY	76.9387
	entry_562	TCGA	TCGA-2A-A8VO-01	TCGA-2A-A8VO-01	140502_UNC12-SN629_0366_AC3UT1ACXX_ATTCCT_L005	PRIMARY	105.903
	entry_563	TCGA	TCGA-2A-A8VT-01	TCGA-2A-A8VT-01	140502_UNC12-SN629_0366_AC3UT1ACXX_GCCAAT_L005	PRIMARY	134.379
	entry_564	TCGA	TCGA-Y6-A8TL-01	TCGA-Y6-A8TL-01	140502_UNC12-SN629_0366_AC3UT1ACXX_GTGAAA_L001	PRIMARY	99.1164
	entry_565	TCGA	TCGA-2A-A8VL-01	TCGA-2A-A8VL-01	140502_UNC12-SN629_0366_AC3UT1ACXX_TAGCTT_L003	PRIMARY	97.7383
	entry_566	TCGA	TCGA-YL-A8SH-01	TCGA-YL-A8SH-01	140506_UNC15-SN850_0363_BC3YJYACXX_ACAGTG_L008	PRIMARY	103.369
	entry_567	TCGA	TCGA-YL-A8S8-01	TCGA-YL-A8S8-01	140506_UNC15-SN850_0363_BC3YJYACXX_ACTGAT_L007	PRIMARY	118.2
	entry_568	TCGA	TCGA-V1-A8WW-01	TCGA-V1-A8WW-01	140506_UNC15-SN850_0363_BC3YJYACXX_ACTTGA_L003	PRIMARY	131.088
	entry_569	TCGA	TCGA-V1-A8MM-01	TCGA-V1-A8MM-01	140506_UNC15-SN850_0363_BC3YJYACXX_CGATGT_L004	PRIMARY	125.628
	entry_570	TCGA	TCGA-V1-A8X3-01	TCGA-V1-A8X3-01	140506_UNC15-SN850_0363_BC3YJYACXX_CGTACG_L005	PRIMARY	101.334
	entry_571	TCGA	TCGA-V1-A8MU-01	TCGA-V1-A8MU-01	140506_UNC15-SN850_0363_BC3YJYACXX_GATCAG_L004	PRIMARY	84.8388
	entry_572	TCGA	TCGA-YL-A8S9-01	TCGA-YL-A8S9-01	140506_UNC15-SN850_0363_BC3YJYACXX_GCCAAT_L008	PRIMARY	149.564
	entry_573	TCGA	TCGA-XJ-A9DI-01	TCGA-XJ-A9DI-01	140506_UNC15-SN850_0363_BC3YJYACXX_GGCTAC_L007	PRIMARY	69.7548
	entry_574	TCGA	TCGA-V1-A8ML-01	TCGA-V1-A8ML-01	140506_UNC15-SN850_0363_BC3YJYACXX_GTGGCC_L004	PRIMARY	103.452
	entry_575	TCGA	TCGA-YJ-A8SW-01	TCGA-YJ-A8SW-01	140506_UNC15-SN850_0363_BC3YJYACXX_TAGCTT_L007	PRIMARY	133.606
	entry_576	TCGA	TCGA-WW-A8ZI-01	TCGA-WW-A8ZI-01	140506_UNC15-SN850_0363_BC3YJYACXX_TGACCA_L006	PRIMARY	137.12
	entry_577	TCGA	TCGA-YL-A9WH-01	TCGA-YL-A9WH-01	140508_UNC12-SN629_0367_AC3U9RACXX_ACTTGA_L002	PRIMARY	146.72
	entry_578	TCGA	TCGA-ZG-A8QW-01	TCGA-ZG-A8QW-01	140508_UNC12-SN629_0367_AC3U9RACXX_ATTCCT_L004	PRIMARY	95.5734
	entry_579	TCGA	TCGA-YL-A8SK-01	TCGA-YL-A8SK-01	140508_UNC12-SN629_0367_AC3U9RACXX_CGATGT_L001	PRIMARY	64.6769
	entry_580	TCGA	TCGA-YL-A9WI-01	TCGA-YL-A9WI-01	140508_UNC12-SN629_0367_AC3U9RACXX_CGTACG_L002	PRIMARY	142.62
	entry_581	TCGA	TCGA-YL-A8SO-01	TCGA-YL-A8SO-01	140508_UNC12-SN629_0367_AC3U9RACXX_GAGTGG_L002	PRIMARY	106.107
	entry_582	TCGA	TCGA-YL-A8SL-01	TCGA-YL-A8SL-01	140508_UNC12-SN629_0367_AC3U9RACXX_GATCAG_L001	PRIMARY	156.517
	entry_583	TCGA	TCGA-YL-A8SJ-01	TCGA-YL-A8SJ-01	140508_UNC12-SN629_0367_AC3U9RACXX_GTGGCC_L001	PRIMARY	91.9594
	entry_584	TCGA	TCGA-YL-A8SA-01	TCGA-YL-A8SA-01	140508_UNC12-SN629_0367_AC3U9RACXX_GTTTCG_L004	PRIMARY	136.42
	entry_585	TCGA	TCGA-YL-A9WJ-01	TCGA-YL-A9WJ-01	140508_UNC12-SN629_0367_AC3U9RACXX_TGACCA_L003	PRIMARY	95.8546
	entry_586	TCGA	TCGA-XJ-A9DQ-01	TCGA-XJ-A9DQ-01	140509_UNC11-SN627_0357_BC4CGKACXX_ACAGTG_L006	PRIMARY	87.1283
	entry_587	TCGA	TCGA-ZG-A8QX-01	TCGA-ZG-A8QX-01	140509_UNC11-SN627_0357_BC4CGKACXX_ACAGTG_L008	PRIMARY	102.678
	entry_588	TCGA	TCGA-V1-A8WS-01	TCGA-V1-A8WS-01	140509_UNC11-SN627_0357_BC4CGKACXX_ACTTGA_L001	PRIMARY	127.218
	entry_589	TCGA	TCGA-ZG-A8QY-01	TCGA-ZG-A8QY-01	140509_UNC11-SN627_0357_BC4CGKACXX_AGTCAA_L008	PRIMARY	105.901
	entry_590	TCGA	TCGA-YL-A8SF-01	TCGA-YL-A8SF-01	140509_UNC11-SN627_0357_BC4CGKACXX_AGTTCC_L007	PRIMARY	119.223
	entry_591	TCGA	TCGA-YL-A8SB-01	TCGA-YL-A8SB-01	140509_UNC11-SN627_0357_BC4CGKACXX_ATCACG_L001	PRIMARY	88.1839
	entry_592	TCGA	TCGA-V1-A8WL-01	TCGA-V1-A8WL-01	140509_UNC11-SN627_0357_BC4CGKACXX_ATGTCA_L002	PRIMARY	91.504
	entry_593	TCGA	TCGA-YL-A8SC-01	TCGA-YL-A8SC-01	140509_UNC11-SN627_0357_BC4CGKACXX_CAGATC_L005	PRIMARY	134.792
	entry_594	TCGA	TCGA-YL-A8SR-01	TCGA-YL-A8SR-01	140509_UNC11-SN627_0357_BC4CGKACXX_CCGTCC_L004	PRIMARY	121.008
	entry_595	TCGA	TCGA-XJ-A9DX-01	TCGA-XJ-A9DX-01	140509_UNC11-SN627_0357_BC4CGKACXX_CTTGTA_L006	PRIMARY	141.171
	entry_596	TCGA	TCGA-YL-A8SQ-01	TCGA-YL-A8SQ-01	140509_UNC11-SN627_0357_BC4CGKACXX_GATCAG_L004	PRIMARY	113.016
	entry_597	TCGA	TCGA-XJ-A9DK-01	TCGA-XJ-A9DK-01	140509_UNC11-SN627_0357_BC4CGKACXX_GTCCGC_L005	PRIMARY	76.4462
	entry_598	TCGA	TCGA-ZG-A8QZ-01	TCGA-ZG-A8QZ-01	140509_UNC11-SN627_0357_BC4CGKACXX_GTGAAA_L008	PRIMARY	91.3548
	entry_599	TCGA	TCGA-V1-A8WN-01	TCGA-V1-A8WN-01	140509_UNC11-SN627_0357_BC4CGKACXX_TTAGGC_L006	PRIMARY	92.1171
	entry_600	TCGA	TCGA-YL-A8SP-01	TCGA-YL-A8SP-01	140509_UNC11-SN627_0357_BC4CGKACXX_TTAGGC_L007	PRIMARY	152.977
	entry_601	TCGA	TCGA-2A-A8VV-01	TCGA-2A-A8VV-01	140509_UNC12-SN629_0368_BC4241ACXX_AGTCAA_L001	PRIMARY	113.163
	entry_602	TCGA	TCGA-2A-A8VX-01	TCGA-2A-A8VX-01	140509_UNC12-SN629_0368_BC4241ACXX_ATCACG_L001	PRIMARY	134.272
	entry_603	TCGA	TCGA-2A-A8W1-01	TCGA-2A-A8W1-01	140509_UNC12-SN629_0368_BC4241ACXX_GCCAAT_L001	PRIMARY	144.353
	entry_604	TCGA	TCGA-2A-AAYF-01	TCGA-2A-AAYF-01	140815_UNC11-SN627_0374_AC5FPLACXX_ACTTGA_L002	PRIMARY	114.808
	entry_605	TCGA	TCGA-2A-AAYO-01	TCGA-2A-AAYO-01	140815_UNC11-SN627_0374_AC5FPLACXX_AGTTCC_L002	PRIMARY	102.335
	entry_606	TCGA	TCGA-TP-A8TV-01	TCGA-TP-A8TV-01	140815_UNC11-SN627_0374_AC5FPLACXX_AGTTCC_L007	PRIMARY	138.879
	entry_607	TCGA	TCGA-G9-A9S7-01	TCGA-G9-A9S7-01	140815_UNC11-SN627_0374_AC5FPLACXX_CCGTCC_L006	PRIMARY	128.242
	entry_608	TCGA	TCGA-J4-AATZ-01	TCGA-J4-AATZ-01	140815_UNC11-SN627_0374_AC5FPLACXX_CCGTCC_L007	PRIMARY	125.848
	entry_609	TCGA	TCGA-G9-A9S4-01	TCGA-G9-A9S4-01	140815_UNC11-SN627_0374_AC5FPLACXX_CTTGTA_L006	PRIMARY	132.669
	entry_610	TCGA	TCGA-2A-AAYU-01	TCGA-2A-AAYU-01	140815_UNC11-SN627_0374_AC5FPLACXX_GTGAAA_L003	PRIMARY	117.843
	entry_611	TCGA	TCGA-YL-A8SI-01	TCGA-YL-A8SI-01	140815_UNC11-SN627_0375_BC59VCACXX_ACTTGA_L004	PRIMARY	85.1729
	entry_612	TCGA	TCGA-V1-A9OL-01	TCGA-V1-A9OL-01	140815_UNC11-SN627_0375_BC59VCACXX_CCGTCC_L001	PRIMARY	137.434
	entry_613	TCGA	TCGA-V1-A9OQ-01	TCGA-V1-A9OQ-01	140815_UNC11-SN627_0375_BC59VCACXX_CGATGT_L002	PRIMARY	108.967
	entry_614	TCGA	TCGA-XK-AAIW-01	TCGA-XK-AAIW-01	140815_UNC11-SN627_0375_BC59VCACXX_CGATGT_L003	PRIMARY	169.572
	entry_615	TCGA	TCGA-XK-AAJ3-01	TCGA-XK-AAJ3-01	140815_UNC11-SN627_0375_BC59VCACXX_GCCAAT_L003	PRIMARY	125.504
	entry_616	TCGA	TCGA-ZG-A9L2-01	TCGA-ZG-A9L2-01	140815_UNC11-SN627_0375_BC59VCACXX_GCCAAT_L008	PRIMARY	100.082
	entry_617	TCGA	TCGA-V1-A9O5-01	TCGA-V1-A9O5-01	140815_UNC11-SN627_0375_BC59VCACXX_GTGAAA_L001	PRIMARY	144.947
	entry_618	TCGA	TCGA-V1-A9ZG-01	TCGA-V1-A9ZG-01	140815_UNC11-SN627_0375_BC59VCACXX_GTGAAA_L002	PRIMARY	109.265
	entry_619	TCGA	TCGA-V1-A9ZI-01	TCGA-V1-A9ZI-01	140815_UNC11-SN627_0375_BC59VCACXX_TGACCA_L002	PRIMARY	118.537
	entry_620	TCGA	TCGA-Y6-A9XI-01	TCGA-Y6-A9XI-01	140815_UNC11-SN627_0375_BC59VCACXX_TGACCA_L004	PRIMARY	126.285
	entry_621	TCGA	TCGA-ZG-A9LS-01	TCGA-ZG-A9LS-01	140815_UNC9-SN296_0431_BC5AG8ACXX_ACTTGA_L001	PRIMARY	82.2557
	entry_622	TCGA	TCGA-ZG-A9LU-01	TCGA-ZG-A9LU-01	140815_UNC9-SN296_0431_BC5AG8ACXX_AGTTCC_L001	PRIMARY	79.3486
	entry_623	TCGA	TCGA-ZG-A9L4-01	TCGA-ZG-A9L4-01	140815_UNC9-SN296_0431_BC5AG8ACXX_CTTGTA_L001	PRIMARY	102.679
	entry_624	TCGA	TCGA-ZG-A9NI-01	TCGA-ZG-A9NI-01	140815_UNC9-SN296_0431_BC5AG8ACXX_CTTGTA_L002	PRIMARY	91.9166
	entry_625	TCGA	TCGA-4L-AA1F-01	TCGA-4L-AA1F-01	140820_UNC17-D00216_0240_AC5FB2ACXX_ACAGTG_L002	PRIMARY	110.442
	entry_626	TCGA	TCGA-HC-A9TH-01	TCGA-HC-A9TH-01	140820_UNC17-D00216_0240_AC5FB2ACXX_ACTTGA_L005	PRIMARY	129.831
	entry_627	TCGA	TCGA-V1-A9OT-01	TCGA-V1-A9OT-01	140820_UNC17-D00216_0240_AC5FB2ACXX_ACTTGA_L008	PRIMARY	93.4873
	entry_628	TCGA	TCGA-V1-A9OF-01	TCGA-V1-A9OF-01	140820_UNC17-D00216_0240_AC5FB2ACXX_ATTCCT_L008	PRIMARY	121.22
	entry_629	TCGA	TCGA-MG-AAMC-01	TCGA-MG-AAMC-01	140820_UNC17-D00216_0240_AC5FB2ACXX_GAGTGG_L006	PRIMARY	131.719
	entry_630	TCGA	TCGA-V1-A9OA-01	TCGA-V1-A9OA-01	140820_UNC17-D00216_0240_AC5FB2ACXX_GAGTGG_L007	PRIMARY	72.3305
	entry_631	TCGA	TCGA-EJ-AB20-01	TCGA-EJ-AB20-01	140820_UNC17-D00216_0240_AC5FB2ACXX_GATCAG_L003	PRIMARY	45.8361
	entry_632	TCGA	TCGA-EJ-AB27-01	TCGA-EJ-AB27-01	140820_UNC17-D00216_0240_AC5FB2ACXX_GGCTAC_L003	PRIMARY	90.2719
	entry_633	TCGA	TCGA-J4-AATV-01	TCGA-J4-AATV-01	140820_UNC17-D00216_0240_AC5FB2ACXX_GGCTAC_L005	PRIMARY	73.1568
	entry_634	TCGA	TCGA-V1-A9OX-01	TCGA-V1-A9OX-01	140820_UNC17-D00216_0240_AC5FB2ACXX_GTGGCC_L008	PRIMARY	90.8241
	entry_635	TCGA	TCGA-G9-7509-01	TCGA-G9-7509-01	140820_UNC17-D00216_0240_AC5FB2ACXX_GTTTCG_L004	PRIMARY	99.9873
	entry_636	TCGA	TCGA-J4-AAU2-01	TCGA-J4-AAU2-01	140820_UNC17-D00216_0240_AC5FB2ACXX_GTTTCG_L005	PRIMARY	107.004
	entry_637	TCGA	TCGA-V1-A9O9-01	TCGA-V1-A9O9-01	140820_UNC17-D00216_0240_AC5FB2ACXX_GTTTCG_L007	PRIMARY	115.853
	entry_638	TCGA	TCGA-V1-A9O7-01	TCGA-V1-A9O7-01	140820_UNC17-D00216_0240_AC5FB2ACXX_TAGCTT_L007	PRIMARY	63.1733
	entry_639	TCGA	TCGA-HC-A9TE-01	TCGA-HC-A9TE-01	140820_UNC17-D00216_0240_AC5FB2ACXX_TTAGGC_L004	PRIMARY	106.97
	entry_640	TCGA	TCGA-XK-AAJP-01	TCGA-XK-AAJP-01	140820_UNC17-D00216_0241_BC5DBKACXX_ACTGAT_L004	PRIMARY	133.591
	entry_641	TCGA	TCGA-ZG-A9L5-01	TCGA-ZG-A9L5-01	140820_UNC17-D00216_0241_BC5DBKACXX_ACTGAT_L007	PRIMARY	148.283
	entry_642	TCGA	TCGA-V1-A9Z7-01	TCGA-V1-A9Z7-01	140820_UNC17-D00216_0241_BC5DBKACXX_ATTCCT_L001	PRIMARY	125.14
	entry_643	TCGA	TCGA-VN-A943-01	TCGA-VN-A943-01	140820_UNC17-D00216_0241_BC5DBKACXX_ATTCCT_L003	PRIMARY	141.058
	entry_644	TCGA	TCGA-VP-AA1N-01	TCGA-VP-AA1N-01	140820_UNC17-D00216_0241_BC5DBKACXX_CGATGT_L004	PRIMARY	103.166
	entry_645	TCGA	TCGA-XK-AAJR-01	TCGA-XK-AAJR-01	140820_UNC17-D00216_0241_BC5DBKACXX_CGATGT_L005	PRIMARY	106.993
	entry_646	TCGA	TCGA-YL-A9WX-01	TCGA-YL-A9WX-01	140820_UNC17-D00216_0241_BC5DBKACXX_CGATGT_L006	PRIMARY	81.5983
	entry_647	TCGA	TCGA-V1-A9ZR-01	TCGA-V1-A9ZR-01	140820_UNC17-D00216_0241_BC5DBKACXX_CGTACG_L002	PRIMARY	79.7979
	entry_648	TCGA	TCGA-YL-A9WL-01	TCGA-YL-A9WL-01	140820_UNC17-D00216_0241_BC5DBKACXX_CGTACG_L005	PRIMARY	158.498
	entry_649	TCGA	TCGA-V1-A9OY-01	TCGA-V1-A9OY-01	140820_UNC17-D00216_0241_BC5DBKACXX_GAGTGG_L001	PRIMARY	97.9194
	entry_650	TCGA	TCGA-ZG-A9LB-01	TCGA-ZG-A9LB-01	140820_UNC17-D00216_0241_BC5DBKACXX_GATCAG_L008	PRIMARY	82.607
	entry_651	TCGA	TCGA-ZG-A9KY-01	TCGA-ZG-A9KY-01	140820_UNC17-D00216_0241_BC5DBKACXX_GCCAAT_L007	PRIMARY	156.726
	entry_652	TCGA	TCGA-ZG-A9L9-01	TCGA-ZG-A9L9-01	140820_UNC17-D00216_0241_BC5DBKACXX_GCCAAT_L008	PRIMARY	116.904
	entry_653	TCGA	TCGA-XK-AAJA-01	TCGA-XK-AAJA-01	140820_UNC17-D00216_0241_BC5DBKACXX_GTGGCC_L004	PRIMARY	121.041
	entry_654	TCGA	TCGA-V1-A9ZK-01	TCGA-V1-A9ZK-01	140820_UNC17-D00216_0241_BC5DBKACXX_TAGCTT_L001	PRIMARY	97.8355
	entry_655	TCGA	TCGA-XK-AAJT-01	TCGA-XK-AAJT-01	140820_UNC17-D00216_0241_BC5DBKACXX_TGACCA_L005	PRIMARY	76.9676
	entry_656	TCGA	TCGA-YL-A9WY-01	TCGA-YL-A9WY-01	140820_UNC17-D00216_0241_BC5DBKACXX_TGACCA_L006	PRIMARY	99.4385
	entry_657	TCGA	TCGA-ZG-A9L6-01	TCGA-ZG-A9L6-01	140820_UNC17-D00216_0241_BC5DBKACXX_TGACCA_L008	PRIMARY	77.696
	entry_658	TCGA	TCGA-ZG-A9LY-01	TCGA-ZG-A9LY-01	140821_UNC11-SN627_0376_AC5FE5ACXX_ATCACG_L001	PRIMARY	94.7972
	entry_659	TCGA	TCGA-ZG-A9M4-01	TCGA-ZG-A9M4-01	140821_UNC11-SN627_0376_AC5FE5ACXX_GATCAG_L007	PRIMARY	118.386
	entry_660	TCGA	TCGA-ZG-A9LZ-01	TCGA-ZG-A9LZ-01	140821_UNC11-SN627_0376_AC5FE5ACXX_GCCAAT_L001	PRIMARY	124.903
	entry_661	TCGA	TCGA-ZG-A9MC-01	TCGA-ZG-A9MC-01	140821_UNC11-SN627_0376_AC5FE5ACXX_GGCTAC_L002	PRIMARY	63.7041
	entry_662	TCGA	TCGA-XK-AAJU-01	TCGA-XK-AAJU-01	140826_UNC9-SN296_0432_AC5CAJACXX_ACAGTG_L002	PRIMARY	77.8931
	entry_663	TCGA	TCGA-XK-AAIV-01	TCGA-XK-AAIV-01	140826_UNC9-SN296_0432_AC5CAJACXX_ACAGTG_L005	PRIMARY	125.679
	entry_664	TCGA	TCGA-TP-A8TT-01	TCGA-TP-A8TT-01	140826_UNC9-SN296_0432_AC5CAJACXX_ACTGAT_L004	PRIMARY	104.041
	entry_665	TCGA	TCGA-XK-AAK1-01	TCGA-XK-AAK1-01	140826_UNC9-SN296_0432_AC5CAJACXX_ACTTGA_L005	PRIMARY	126.268
	entry_666	TCGA	TCGA-V1-A9Z8-01	TCGA-V1-A9Z8-01	140826_UNC9-SN296_0432_AC5CAJACXX_ATCACG_L002	PRIMARY	85.5835
	entry_667	TCGA	TCGA-V1-A9OH-01	TCGA-V1-A9OH-01	140826_UNC9-SN296_0432_AC5CAJACXX_ATCACG_L004	PRIMARY	104.227
	entry_668	TCGA	TCGA-G9-A9S0-01	TCGA-G9-A9S0-01	140826_UNC9-SN296_0432_AC5CAJACXX_CGTACG_L004	PRIMARY	134.664
	entry_669	TCGA	TCGA-ZG-A9ND-01	TCGA-ZG-A9ND-01	140826_UNC9-SN296_0432_AC5CAJACXX_CGTACG_L006	PRIMARY	128.898
	entry_670	TCGA	TCGA-ZG-A9N3-01	TCGA-ZG-A9N3-01	140826_UNC9-SN296_0432_AC5CAJACXX_GTGGCC_L003	PRIMARY	136.148
	entry_671	TCGA	TCGA-ZG-A9LM-01	TCGA-ZG-A9LM-01	140826_UNC9-SN296_0432_AC5CAJACXX_TAGCTT_L003	PRIMARY	102.072
	entry_672	TCGA	TCGA-ZG-A9L1-01	TCGA-ZG-A9L1-01	140826_UNC9-SN296_0432_AC5CAJACXX_TAGCTT_L006	PRIMARY	126.289
	entry_673	TCGA	TCGA-V1-A9Z9-01	TCGA-V1-A9Z9-01	140826_UNC9-SN296_0432_AC5CAJACXX_TTAGGC_L005	PRIMARY	101.392
	entry_674	TCGA	TCGA-XK-AAIR-01	TCGA-XK-AAIR-01	141031_UNC11-SN627_0387_AC5FAKACXX_ACTTGA_L007	PRIMARY	88.8321
	entry_675	TCGA	TCGA-ZG-A9L0-01	TCGA-ZG-A9L0-01	141031_UNC11-SN627_0387_AC5FAKACXX_GATCAG_L008	PRIMARY	106.522
	entry_676	TCGA	TCGA-M7-A722-01	TCGA-M7-A722-01	141031_UNC11-SN627_0387_AC5FAKACXX_GTCCGC_L002	PRIMARY	144.494
	entry_677	TCGA	TCGA-X4-A8KS-01	TCGA-X4-A8KS-01	141031_UNC11-SN627_0387_AC5FAKACXX_GTGAAA_L003	PRIMARY	80.6307
	entry_678	TCGA	TCGA-YL-A9WK-01	TCGA-YL-A9WK-01	141031_UNC11-SN627_0387_AC5FAKACXX_GTTTCG_L005	PRIMARY	113.555
	entry_679	TCGA	TCGA-ZG-A9LN-01	TCGA-ZG-A9LN-01	141031_UNC11-SN627_0387_AC5FAKACXX_TAGCTT_L007	PRIMARY	87.8159
	entry_680	TCGA	TCGA-V1-A9O5-06	TCGA-V1-A9O5-06	140820_UNC17-D00216_0240_AC5FB2ACXX_ACAGTG_L006	CRPC	178.24
	entry_681	GSE120741	P223T	P223T	SRR7949386	PRIMARY	89.6332
	entry_682	GSE120741	P265T	P265T	SRR7949387	PRIMARY	91.1561
	entry_683	GSE120741	P252T	P252T	SRR7949388	PRIMARY	93.8893
	entry_684	GSE120741	P227T	P227T	SRR7949389	PRIMARY	95.8364
	entry_685	GSE120741	P348T	P348T	SRR7949390	PRIMARY	94.9149
	entry_686	GSE120741	P228T	P228T	SRR7949391	PRIMARY	77.0189
	entry_687	GSE120741	P423T	P423T	SRR7949392	PRIMARY	75.2082
	entry_688	GSE120741	P229T	P229T	SRR7949393	PRIMARY	99.2415
	entry_689	GSE120741	P297T	P297T	SRR7949394	PRIMARY	87.8581
	entry_690	GSE120741	P245T	P245T	SRR7949395	PRIMARY	83.5709
	entry_691	GSE120741	P268T	P268T	SRR7949396	PRIMARY	112.403
	entry_692	GSE120741	P329T	P329T	SRR7949397	PRIMARY	87.0436
	entry_693	GSE120741	P257T	P257T	SRR7949398	PRIMARY	97.8731
	entry_694	GSE120741	P276T	P276T	SRR7949399	PRIMARY	120.685
	entry_695	GSE120741	P294T	P294T	SRR7949400	PRIMARY	100.022
	entry_696	GSE120741	P300T	P300T	SRR7949401	PRIMARY	108.378
	entry_697	GSE120741	P310T	P310T	SRR7949402	PRIMARY	105.744
	entry_698	GSE120741	P534T	P534T	SRR7949403	PRIMARY	120.309
	entry_699	GSE120741	P660T	P660T	SRR7949404	PRIMARY	98.3518
	entry_700	GSE120741	P674T	P674T	SRR7949405	PRIMARY	120.329
	entry_701	GSE120741	P680T	P680T	SRR7949406	PRIMARY	107.491
	entry_702	GSE120741	P695T	P695T	SRR7949407	PRIMARY	111.081
	entry_703	GSE120741	P710T	P710T	SRR7949408	PRIMARY	106.743
	entry_704	GSE120741	P309T	P309T	SRR7949409	PRIMARY	111.582
	entry_705	GSE120741	P343T	P343T	SRR7949410	PRIMARY	108.529
	entry_706	GSE120741	P349T	P349T	SRR7949411	PRIMARY	69.5125
	entry_707	GSE120741	P426T	P426T	SRR7949412	PRIMARY	96.7461
	entry_708	GSE120741	P452T	P452T	SRR7949413	PRIMARY	53.4188
	entry_709	GSE120741	P737T	P737T	SRR7949414	PRIMARY	110.787
	entry_710	GSE120741	P747T	P747T	SRR7949415	PRIMARY	111.197
	entry_711	GSE120741	P779T	P779T	SRR7949416	PRIMARY	69.8388
	entry_712	GSE120741	P811T	P811T	SRR7949417	PRIMARY	85.1206
	entry_713	GSE120741	P823T	P823T	SRR7949418	PRIMARY	112.157
	entry_714	GSE120741	P832T	P832T	SRR7949419	PRIMARY	117.151
	entry_715	GSE120741	P327T	P327T	SRR7949420	PRIMARY	89.4276
	entry_716	GSE120741	P427T	P427T	SRR7949421	PRIMARY	102.568
	entry_717	GSE120741	P433T	P433T	SRR7949422	PRIMARY	108.798
	entry_718	GSE120741	P449T	P449T	SRR7949423	PRIMARY	108.826
	entry_719	GSE120741	P450T	P450T	SRR7949424	PRIMARY	90.3468
	entry_720	GSE120741	P456T	P456T	SRR7949425	PRIMARY	102.579
	entry_721	GSE120741	P457T	P457T	SRR7949426	PRIMARY	77.1905
	entry_722	GSE120741	P488T	P488T	SRR7949427	PRIMARY	102.077
	entry_723	GSE120741	P500T	P500T	SRR7949428	PRIMARY	100.53
	entry_724	GSE120741	P506T	P506T	SRR7949429	PRIMARY	111.023
	entry_725	GSE120741	P507T	P507T	SRR7949430	PRIMARY	116.72
	entry_726	GSE120741	P509T	P509T	SRR7949431	PRIMARY	103.695
	entry_727	GSE120741	P305T	P305T	SRR7949432	PRIMARY	89.281
	entry_728	GSE120741	P313T	P313T	SRR7949433	PRIMARY	89.3292
	entry_729	GSE120741	P324T	P324T	SRR7949434	PRIMARY	90.5716
	entry_730	GSE120741	P431T	P431T	SRR7949435	PRIMARY	118.851
	entry_731	GSE120741	P444T	P444T	SRR7949436	PRIMARY	71.0279
	entry_732	GSE120741	P464T	P464T	SRR7949437	PRIMARY	121.572
	entry_733	GSE120741	P466T	P466T	SRR7949438	PRIMARY	126.637
	entry_734	GSE120741	P531T	P531T	SRR7949439	PRIMARY	76.7365
	entry_735	GSE120741	P533T	P533T	SRR7949440	PRIMARY	118.137
	entry_736	GSE120741	P536T	P536T	SRR7949441	PRIMARY	89.1101
	entry_737	GSE120741	P717T	P717T	SRR7949442	PRIMARY	86.5147
	entry_738	GSE120741	P730T	P730T	SRR7949443	PRIMARY	83.1133
	entry_739	GSE120741	P255T	P255T	SRR7949444	PRIMARY	96.7834
	entry_740	GSE120741	P261T	P261T	SRR7949445	PRIMARY	91.6512
	entry_741	GSE120741	P301T	P301T	SRR7949446	PRIMARY	110.9
	entry_742	GSE120741	P475T	P475T	SRR7949447	PRIMARY	86.2839
	entry_743	GSE120741	P540T	P540T	SRR7949448	PRIMARY	93.9891
	entry_744	GSE120741	P555T	P555T	SRR7949449	PRIMARY	112.547
	entry_745	GSE120741	P559T	P559T	SRR7949450	PRIMARY	73.041
	entry_746	GSE120741	P593T	P593T	SRR7949451	PRIMARY	107.366
	entry_747	GSE120741	P603T	P603T	SRR7949452	PRIMARY	98.2173
	entry_748	GSE120741	P611T	P611T	SRR7949453	PRIMARY	88.225
	entry_749	GSE120741	P618T	P618T	SRR7949454	PRIMARY	92.1074
	entry_750	GSE120741	P643T	P643T	SRR7949455	PRIMARY	100.318
	entry_751	GSE120741	P298T	P298T	SRR7949456	PRIMARY	105.743
	entry_752	GSE120741	P342T	P342T	SRR7949457	PRIMARY	79.5292
	entry_753	GSE120741	P352T	P352T	SRR7949458	PRIMARY	81.7685
	entry_754	GSE120741	P355T	P355T	SRR7949459	PRIMARY	116.487
	entry_755	GSE120741	P416T	P416T	SRR7949460	PRIMARY	96.8287
	entry_756	GSE120741	P462T	P462T	SRR7949461	PRIMARY	113.031
	entry_757	GSE120741	P511T	P511T	SRR7949462	PRIMARY	104.091
	entry_758	GSE120741	P513T	P513T	SRR7949463	PRIMARY	90.0595
	entry_759	GSE120741	P541T	P541T	SRR7949464	PRIMARY	134.933
	entry_760	GSE120741	P544T	P544T	SRR7949465	PRIMARY	104.836
	entry_761	GSE120741	P552T	P552T	SRR7949466	PRIMARY	104.351
	entry_762	GSE120741	P560T	P560T	SRR7949467	PRIMARY	94.4485
	entry_763	GSE120741	P230T	P230T	SRR7949468	PRIMARY	99.3095
	entry_764	GSE120741	P254T	P254T	SRR7949469	PRIMARY	107.4
	entry_765	GSE120741	P263T	P263T	SRR7949470	PRIMARY	93.3767
	entry_766	GSE120741	P265T	P265T	SRR7949471	PRIMARY	88.1318
	entry_767	GSE120741	P272T	P272T	SRR7949472	PRIMARY	99.0057
	entry_768	GSE120741	P274T	P274T	SRR7949473	PRIMARY	99.5817
	entry_769	GSE120741	P279T	P279T	SRR7949474	PRIMARY	118.255
	entry_770	GSE120741	P262T	P262T	SRR7949475	PRIMARY	76.1784
	entry_771	GSE120741	P266T	P266T	SRR7949476	PRIMARY	97.3013
	entry_772	GSE120741	P527T	P527T	SRR7949477	PRIMARY	110.625
	entry_773	PRJNA477449	Pat30	N0_190T	SRR7411423	PRIMARY	78.0275
	entry_774	PRJNA477449	Pat29	N0_186T	SRR7411424	PRIMARY	59.802
	entry_775	PRJNA477449	Pat28	N0_185T	SRR7411425	PRIMARY	62.9774
	entry_776	PRJNA477449	Pat27	N0_182T	SRR7411426	PRIMARY	54.2383
	entry_777	PRJNA477449	Pat26	N0_179T	SRR7411427	PRIMARY	74.2002
	entry_778	PRJNA477449	Pat25	N0_172T	SRR7411428	PRIMARY	61.752
	entry_779	PRJNA477449	Pat24	N0_170T_r	SRR7411429	PRIMARY	136.273
	entry_780	PRJNA477449	Pat23	N0_153T	SRR7411430	PRIMARY	64.341
	entry_781	PRJNA477449	Pat22	N0_144T	SRR7411431	PRIMARY	103.417
	entry_782	PRJNA477449	Pat21	N0_143T	SRR7411432	PRIMARY	94.5787
	entry_783	PRJNA477449	Pat9	N0_70T	SRR7411433	PRIMARY	59.707
	entry_784	PRJNA477449	Pat10	N0_74T	SRR7411434	PRIMARY	78.7464
	entry_785	PRJNA477449	Pat7	N0_54T_r	SRR7411435	PRIMARY	62.319
	entry_786	PRJNA477449	Pat8	N0_63T	SRR7411436	PRIMARY	76.1461
	entry_787	PRJNA477449	Pat3	N0_6T	SRR7411439	PRIMARY	76.4717
	entry_788	PRJNA477449	Pat4	N0_12T	SRR7411440	PRIMARY	105.585
	entry_789	PRJNA477449	Pat1	N0_4T	SRR7411441	PRIMARY	49.0898
	entry_790	PRJNA477449	Pat2	N0_5T_r	SRR7411442	PRIMARY	104.464
	entry_791	PRJNA477449	Pat17	N0_104T	SRR7411443	PRIMARY	52.2667
	entry_792	PRJNA477449	Pat18	N0_109T	SRR7411444	PRIMARY	131.797
	entry_793	PRJNA477449	Pat15	N0_95T	SRR7411445	PRIMARY	87.419
	entry_794	PRJNA477449	Pat16	N0_102T	SRR7411446	PRIMARY	90.9091
	entry_795	PRJNA477449	Pat13	N0_85T	SRR7411447	PRIMARY	96.5325
	entry_796	PRJNA477449	Pat14	N0_88T	SRR7411448	PRIMARY	48.7693
	entry_797	PRJNA477449	Pat11	N0_79T	SRR7411449	PRIMARY	73.7357
	entry_798	PRJNA477449	Pat12	N0_80T	SRR7411450	PRIMARY	55.2377
	entry_799	PRJNA477449	Pat31	N0_203T	SRR7411451	PRIMARY	83.9033
	entry_800	PRJNA477449	Pat32	N0_206T	SRR7411452	PRIMARY	115.276
	entry_801	PRJNA477449	Pat33	N0_221T	SRR7411453	PRIMARY	67.0836
	entry_802	PRJNA477449	Pat19	N0_114T	SRR7411454	PRIMARY	99.6729
	entry_803	PRJNA477449	Pat20	N0_138T	SRR7411455	PRIMARY	67.7303
	entry_804	PRJEB21092	V12	611LT	ERR2539092	PRIMARY	103.539
	entry_805	PRJEB21092	V12	611LT	ERR2539093	PRIMARY	103.62
	entry_806	PRJEB21092	V13	867RP	ERR2539094	PRIMARY	102.069
	entry_807	PRJEB21092	V13	867RP	ERR2539095	PRIMARY	#N/A
	entry_808	PRJEB21092	V14	924LP	ERR2539096	PRIMARY	105.707
	entry_809	PRJEB21092	V14	924LP	ERR2539097	PRIMARY	#N/A
	entry_810	PRJEB21092	V15	1039LP	ERR2539098	PRIMARY	97.0527
	entry_811	PRJEB21092	V15	1039LP	ERR2539099	PRIMARY	#N/A
	entry_812	PRJEB21092	V16	1045LP	ERR2539100	PRIMARY	83.5945
	entry_813	PRJEB21092	V16	1045LP	ERR2539101	PRIMARY	#N/A
	entry_814	PRJEB21092	V18	1095LP	ERR2539104	PRIMARY	101.926
	entry_815	PRJEB21092	V18	1095LP	ERR2539105	PRIMARY	#N/A
	entry_816	PRJEB21092	V19	1136RP	ERR2539106	PRIMARY	82.2598
	entry_817	PRJEB21092	V19	1136RP	ERR2539107	PRIMARY	#N/A
	entry_818	PRJEB21092	V20	1135RP	ERR2539108	PRIMARY	96.2456
	entry_819	PRJEB21092	V20	1135RP	ERR2539109	PRIMARY	#N/A
	entry_820	PRJEB21092	V21	703LP	ERR2539110	PRIMARY	132.378
	entry_821	PRJEB21092	V21	703LP	ERR2539111	PRIMARY	#N/A
	entry_822	PRJEB21092	V22	482RT	ERR2539112	PRIMARY	65.1011
	entry_823	PRJEB21092	V22	482RT	ERR2539113	PRIMARY	#N/A
	entry_824	PRJEB21092	V23	601RP	ERR2539114	PRIMARY	109.284
	entry_825	PRJEB21092	V23	601RP	ERR2539115	PRIMARY	#N/A
	entry_826	PRJEB21092	V24	1046LP	ERR2539116	PRIMARY	110.445
	entry_827	PRJEB21092	V24	1046LP	ERR2539117	PRIMARY	#N/A
	entry_828	PRJEB21092	V25	1056LP	ERR2539118	PRIMARY	78.7752
	entry_829	PRJEB21092	V25	1056LP	ERR2539119	PRIMARY	#N/A
	entry_830	PRJEB21092	V26	1067RT	ERR2539120	PRIMARY	118.473
	entry_831	PRJEB21092	V26	1067RT	ERR2539121	PRIMARY	#N/A
	entry_832	PRJEB21092	V27	1078LP	ERR2539122	PRIMARY	113.442
	entry_833	PRJEB21092	V27	1078LP	ERR2539123	PRIMARY	#N/A
	entry_834	PRJEB21092	V28	1085LT	ERR2539124	PRIMARY	71.6702
	entry_835	PRJEB21092	V28	1085LT	ERR2539125	PRIMARY	#N/A
	entry_836	PRJEB21092	V29	1101RT	ERR2539126	PRIMARY	64.2935
	entry_837	PRJEB21092	V29	1101RT	ERR2539127	PRIMARY	#N/A
	entry_838	PRJEB21092	V30	1108LP	ERR2539128	PRIMARY	81.2406
	entry_839	PRJEB21092	V30	1108LP	ERR2539129	PRIMARY	#N/A
	entry_840	PRJEB21092	V32	997RP	ERR2539132	PRIMARY	86.0804
	entry_841	PRJEB21092	V32	997RP	ERR2539133	PRIMARY	#N/A
	entry_842	PRJEB21092	V33	1036LP	ERR2539134	PRIMARY	82.5955
	entry_843	PRJEB21092	V33	1036LP	ERR2539135	PRIMARY	#N/A
	entry_844	PRJEB21092	V34	686RP	ERR2539136	PRIMARY	97.9666
	entry_845	PRJEB21092	V34	686RP	ERR2539137	PRIMARY	#N/A
	entry_846	PRJEB21092	V35	537RP	ERR2539138	PRIMARY	83.5826
	entry_847	PRJEB21092	V35	537RP	ERR2539139	PRIMARY	#N/A
	entry_848	PRJEB21092	V36	481RP	ERR2539140	PRIMARY	80.1993
	entry_849	PRJEB21092	V36	481RP	ERR2539141	PRIMARY	#N/A
	entry_850	PRJEB21092	V37	452LP	ERR2539142	PRIMARY	94.2438
	entry_851	PRJEB21092	V37	452LP	ERR2539143	PRIMARY	#N/A
	entry_852	PRJEB21092	V38	420LP	ERR2539144	PRIMARY	83.3851
	entry_853	PRJEB21092	V38	420LP	ERR2539145	PRIMARY	#N/A
	entry_854	PRJEB21092	V39	419LP	ERR2539146	PRIMARY	87.4758
	entry_855	PRJEB21092	V39	419LP	ERR2539147	PRIMARY	#N/A
	entry_856	PRJEB21092	V40	302LP	ERR2539148	PRIMARY	76.1095
	entry_857	PRJEB21092	V40	302LP	ERR2539149	PRIMARY	#N/A
	entry_858	PRJEB21092	V41	422RP	ERR2539150	PRIMARY	98.88
	entry_859	PRJEB21092	V41	422RP	ERR2539151	PRIMARY	#N/A
	entry_860	PRJEB21092	V42	531RP	ERR2539152	PRIMARY	98.3064
	entry_861	PRJEB21092	V42	531RP	ERR2539153	PRIMARY	#N/A
	entry_862	PRJEB21092	V43	239LP	ERR2539154	PRIMARY	92.5162
	entry_863	PRJEB21092	V43	239LP	ERR2539155	PRIMARY	#N/A
	entry_864	PRJEB21092	V44	261RP	ERR2539156	PRIMARY	81.9003
	entry_865	PRJEB21092	V44	261RP	ERR2539157	PRIMARY	#N/A
	entry_866	PRJEB21092	V45	242LP	ERR2539158	PRIMARY	68.7809
	entry_867	PRJEB21092	V45	242LP	ERR2539159	PRIMARY	#N/A
	entry_868	PRJEB21092	V46	597RP	ERR2539160	PRIMARY	88.3822
	entry_869	PRJEB21092	V46	597RP	ERR2539161	PRIMARY	#N/A
	entry_870	PRJEB21092	V47	494LP	ERR2539162	PRIMARY	80.0913
	entry_871	PRJEB21092	V47	494LP	ERR2539163	PRIMARY	#N/A
	entry_872	PRJEB21092	V48	647RP	ERR2539164	PRIMARY	97.5522
	entry_873	PRJEB21092	V48	647RP	ERR2539165	PRIMARY	#N/A
	entry_874	PRJEB21092	V49	731LT	ERR2539166	PRIMARY	73.5403
	entry_875	PRJEB21092	V49	731LT	ERR2539167	PRIMARY	#N/A
	entry_876	PRJEB21092	V50	761RT	ERR2539168	PRIMARY	97.8661
	entry_877	PRJEB21092	V50	761RT	ERR2539169	PRIMARY	#N/A
	entry_878	PRJEB21092	V51	427LT	ERR2539170	PRIMARY	108.189
	entry_879	PRJEB21092	V51	427LT	ERR2539171	PRIMARY	#N/A
	entry_880	PRJEB21092	V52	308LT2	ERR2539172	PRIMARY	100.236
	entry_881	PRJEB21092	V52	308LT2	ERR2539173	PRIMARY	#N/A
	entry_882	PRJEB21092	V53	627RT	ERR2539174	PRIMARY	101.196
	entry_883	PRJEB21092	V53	627RT	ERR2539175	PRIMARY	#N/A
	entry_884	PRJEB21092	V54	243LP	ERR2539176	PRIMARY	67.855
	entry_885	PRJEB21092	V54	243LP	ERR2539177	PRIMARY	#N/A
	entry_886	PRJEB21092	V55	278RP	ERR2539178	PRIMARY	55.7949
	entry_887	PRJEB21092	V55	278RP	ERR2539179	PRIMARY	#N/A
	entry_888	PRJEB21092	V56	412RP	ERR2539180	PRIMARY	93.9947
	entry_889	PRJEB21092	V56	412RP	ERR2539181	PRIMARY	#N/A
	entry_890	PRJEB21092	V1	1022_1	ERR2539078	CRPC	170.26
	entry_891	PRJEB21092	V1	1022_1	ERR2539079	CRPC	#N/A
	entry_892	PRJEB21092	V2	933LP-LN_2	ERR2539080	CRPC	174.413
	entry_893	PRJEB21092	V2	933LP-LN_2	ERR2539081	CRPC	#N/A
	entry_894	PRJEB21092	V3	1065RT	ERR2539082	CRPC	147.224
	entry_895	PRJEB21092	V3	1065RT	ERR2539083	CRPC	#N/A
	entry_896	PRJEB21092	V4	1065RP-LN	ERR2539084	CRPC	165.764
	entry_897	PRJEB21092	V4	1065RP-LN	ERR2539085	CRPC	#N/A
	entry_898	PRJEB21092	V5	1123_2	ERR2539086	CRPC	65.453
	entry_899	PRJEB21092	V5	1123_2	ERR2539087	CRPC	#N/A
	entry_900	phs000915	MO_1128	MO_1128	SRR3018068	CRPC	180.022
	entry_901	phs000915	MO_1013	MO_1013	SRR3018197	CRPC	210.846
	entry_902	phs000915	MO_1014	MO_1014	SRR3018199	CRPC	193.918
	entry_903	phs000915	MO_1020	MO_1020	SRR3018016	CRPC	214.872
	entry_904	phs000915	MO_1040	MO_1040	SRR3018019	CRPC	158.066
	entry_905	phs000915	MO_1054	MO_1054	SRR3018024	CRPC	153.489
	entry_906	phs000915	MO_1071	MO_1071	SRR3018027	CRPC	67.3788
	entry_907	phs000915	MO_1074	MO_1074	SRR3018031	CRPC	203.627
	entry_908	phs000915	MO_1084	MO_1084	SRR3018035	CRPC	180.418
	entry_909	phs000915	MO_1094	MO_1094	SRR3018039	CRPC	220.805
	entry_910	phs000915	MO_1095	MO_1095	SRR3018044	CRPC	167.219
	entry_911	phs000915	TP_2001	TP_2001	SRR3018047	CRPC	177.254
	entry_912	phs000915	TP_2009	TP_2009	SRR3018051	CRPC	204.65
	entry_913	phs000915	TP_2010	TP_2010	SRR3018056	CRPC	177.778
	entry_914	phs000915	MO_1124	MO_1124	SRR3018061	CRPC	195.648
	entry_915	phs000915	MO_1114	MO_1114	SRR3018063	CRPC	179.034
	entry_916	phs000915	TP_2032	TP_2032	SRR3018073	CRPC	164.292
	entry_917	phs000915	TP_2020	TP_2020	SRR3018080	CRPC	178.737
	entry_918	phs000915	MO_1192	MO_1192	SRR3018084	CRPC	165.784
	entry_919	phs000915	MO_1179	MO_1179	SRR3018089	CRPC	202.898
	entry_920	phs000915	MO_1184	MO_1184	SRR3018092	CRPC	193.053
	entry_921	phs000915	MO_1215	MO_1215	SRR3018099	CRPC	227.493
	entry_922	phs000915	MO_1241	MO_1241	SRR3018103	CRPC	198.966
	entry_923	phs000915	MO_1176	MO_1176	SRR3018109	CRPC	184.303
	entry_924	phs000915	MO_1262	MO_1262	SRR3018111	CRPC	165.662
	entry_925	phs000915	MO_1202	MO_1202	SRR3018115	CRPC	193.463
	entry_926	phs000915	MO_1221	MO_1221	SRR3018119	CRPC	#N/A
	entry_927	phs000915	MO_1232	MO_1232	SRR3018123	CRPC	209.224
	entry_928	phs000915	MO_1244	MO_1244	SRR3018127	CRPC	191.412
	entry_929	phs000915	MO_1249	MO_1249	SRR3018131	CRPC	178.136
	entry_930	phs000915	MO_1219	MO_1219	SRR3018141	CRPC	#N/A
	entry_931	phs000915	TP_2054	TP_2054	SRR3018145	CRPC	188.73
	entry_932	phs000915	MO_1337	MO_1337	SRR3018149	CRPC	188.149
	entry_933	phs000915	MO_1316	MO_1316	SRR3018153	CRPC	171.798
	entry_934	phs000915	MO_1118	MO_1118	SRR3018157	CRPC	240.709
	entry_935	phs000915	MO_1161	MO_1161	SRR3018162	CRPC	194.911
	entry_936	phs000915	MO_1336	MO_1336	SRR3018166	CRPC	168.552
	entry_937	phs000915	MO_1277	MO_1277	SRR3018169	CRPC	177.295
	entry_938	phs000915	TP_2060	TP_2060	SRR3018174	CRPC	199.654
	entry_939	phs000915	MO_1339	MO_1339	SRR3018177	CRPC	170.087
	entry_940	phs000915	TP_2061	TP_2061	SRR3018182	CRPC	210.963
	entry_941	phs000915	TP_2064	TP_2064	SRR3018185	CRPC	170.358
	entry_942	phs000915	MO_1410	MO_1410	SRR3018189	CRPC	216.977
	entry_943	phs000915	MO_1008	MO_1008	SRR3018011	CRPC	178.685
	entry_944	phs000915	MO_1084	MO_1084	SRR3018036	CRPC	#N/A
	entry_945	phs000915	MO_1094	MO_1094	SRR3018040	CRPC	#N/A
	entry_946	phs000915	MO_1095	MO_1095	SRR3018045	CRPC	#N/A
	entry_947	phs000915	MO_1114	MO_1114	SRR3018064	CRPC	#N/A
	entry_948	phs000915	MO_1118	MO_1118	SRR3018158	CRPC	#N/A
	entry_949	phs000915	MO_1124	MO_1124	SRR3018060	CRPC	#N/A
	entry_950	phs000915	MO_1130	MO_1130	SRR3018071	CRPC	188.019
	entry_951	phs000915	MO_1161	MO_1161	SRR3018163	CRPC	#N/A
	entry_952	phs000915	MO_1162	MO_1162	SRR3018097	CRPC	182.246
	entry_953	phs000915	MO_1176	MO_1176	SRR3018108	CRPC	#N/A
	entry_954	phs000915	MO_1179	MO_1179	SRR3018090	CRPC	#N/A
	entry_955	phs000915	MO_1184	MO_1184	SRR3018093	CRPC	#N/A
	entry_956	phs000915	MO_1192	MO_1192	SRR3018085	CRPC	#N/A
	entry_957	phs000915	MO_1202	MO_1202	SRR3018116	CRPC	#N/A
	entry_958	phs000915	MO_1215	MO_1215	SRR3018100	CRPC	#N/A
	entry_959	phs000915	MO_1219	MO_1219	SRR3018142	CRPC	#N/A
	entry_960	phs000915	MO_1221	MO_1221	SRR3018120	CRPC	#N/A
	entry_961	phs000915	MO_1232	MO_1232	SRR3018124	CRPC	#N/A
	entry_962	phs000915	MO_1241	MO_1241	SRR3018104	CRPC	#N/A
	entry_963	phs000915	MO_1244	MO_1244	SRR3018128	CRPC	#N/A
	entry_964	phs000915	MO_1249	MO_1249	SRR3018132	CRPC	#N/A
	entry_965	phs000915	MO_1262	MO_1262	SRR3018112	CRPC	#N/A
	entry_966	phs000915	MO_1263	MO_1263	SRR3018135	CRPC	199.206
	entry_967	phs000915	MO_1277	MO_1277	SRR3018170	CRPC	#N/A
	entry_968	phs000915	MO_1316	MO_1316	SRR3018155	CRPC	#N/A
	entry_969	phs000915	MO_1336	MO_1336	SRR3018165	CRPC	#N/A
	entry_970	phs000915	MO_1337	MO_1337	SRR3018150	CRPC	#N/A
	entry_971	phs000915	MO_1339	MO_1339	SRR3018178	CRPC	#N/A
	entry_972	phs000915	MO_1410	MO_1410	SRR3018191	CRPC	#N/A
	entry_973	phs000915	MO_1015	MO_1015	SRR3018014	CRPC	187.428
	entry_974	phs000915	TP_2001	TP_2001	SRR3018048	CRPC	#N/A
	entry_975	phs000915	TP_2009	TP_2009	SRR3018052	CRPC	#N/A
	entry_976	phs000915	TP_2010	TP_2010	SRR3018057	CRPC	#N/A
	entry_977	phs000915	TP_2020	TP_2020	SRR3018081	CRPC	#N/A
	entry_978	phs000915	TP_2032	TP_2032	SRR3018074	CRPC	#N/A
	entry_979	phs000915	TP_2034	TP_2034	SRR3018139	CRPC	184.763
	entry_980	phs000915	TP_2054	TP_2054	SRR3018147	CRPC	#N/A
	entry_981	phs000915	TP_2060	TP_2060	SRR3018173	CRPC	#N/A
	entry_982	phs000915	TP_2061	TP_2061	SRR3018181	CRPC	#N/A
	entry_983	phs000915	TP_2064	TP_2064	SRR3018187	CRPC	#N/A
	entry_984	phs000915	MO_1040	MO_1040	SRR3018021	CRPC	#N/A
	entry_985	phs000915	MO_1054	MO_1054	SRR3018025	CRPC	#N/A
	entry_986	phs000915	MO_1071	MO_1071	SRR3018029	CRPC	#N/A
	entry_987	phs000915	MO_1074	MO_1074	SRR3018032	CRPC	#N/A
	entry_988	phs000915	MO_1012	MO_1012	SRR3018194	CRPC	12.7029
	entry_989	phs000915	MO_1096	MO_1096	SRR3018078	CRPC	196.76
	entry_990	phs000915	TP_2077	TP_2077	SRR8311582	CRPC	170.11
	entry_991	phs000915	TP_2078	TP_2078	SRR8311583	CRPC	170.781
	entry_992	phs000915	TP_2077	TP_2077	SRR8311588	CRPC	#N/A
	entry_993	phs000915	TP_2078	TP_2078	SRR8311589	CRPC	#N/A
	entry_994	phs000915	TP_2079	TP_2079	SRR8311618	CRPC	27.3626
	entry_995	phs000915	MO_1469	MO_1469	SRR8311621	CRPC	229.446
	entry_996	phs000915	MO_1469	MO_1469	SRR8311622	CRPC	#N/A
	entry_997	phs000915	TP_2081	TP_2081	SRR8311625	CRPC	183.92
	entry_998	phs000915	TP_2081	TP_2081	SRR8311626	CRPC	#N/A
	entry_999	phs000915	MO_1473	MO_1473	SRR8311643	CRPC	183.388
	entry_1000	phs000915	TP_2093	TP_2093	SRR8311650	CRPC	183.401
	entry_1001	phs000915	TP_2093	TP_2093	SRR8311651	CRPC	#N/A
	entry_1002	phs000915	TP_2096	TP_2096	SRR8311654	CRPC	173.009
	entry_1003	phs000915	TP_2096	TP_2096	SRR8311660	CRPC	#N/A
	entry_1004	phs000915	MO_1492	MO_1492	SRR8311689	CRPC	176.133
	entry_1005	phs000915	MO_1492	MO_1492	SRR8311690	CRPC	#N/A
	entry_1006	phs000915	MO_1490	MO_1490	SRR8311691	CRPC	189.339
	entry_1007	phs000915	MO_1499	MO_1499	SRR8311696	CRPC	179.918
	entry_1008	phs000915	MO_1510	MO_1510	SRR8311701	CRPC	184.133
	entry_1009	phs000915	MO_1511	MO_1511	SRR8311702	CRPC	176.375
	entry_1010	phs000915	MO_1514	MO_1514	SRR8311703	CRPC	169.156
	entry_1011	phs000915	MO_1510	MO_1510	SRR8311704	CRPC	#N/A
	entry_1012	phs000915	MO_1511	MO_1511	SRR8311705	CRPC	#N/A
	entry_1013	phs000915	MO_1514	MO_1514	SRR8311706	CRPC	#N/A
	entry_1014	phs000915	MO_1517	MO_1517	SRR8311709	CRPC	171.048
	entry_1015	phs000915	MO_1482	MO_1482	SRR8311743	CRPC	223.009
	entry_1016	phs000915	MO_1482	MO_1482	SRR8311744	CRPC	#N/A
	entry_1017	phs000915	MO_1541	MO_1541	SRR8311747	CRPC	#N/A
	entry_1018	phs000915	MO_1543	MO_1543	SRR8311748	CRPC	181.753
	entry_1019	phs000915	MO_1553	MO_1553	SRR8311790	CRPC	175.79
	entry_1020	phs000915	MO_1556	MO_1556	SRR8311793	CRPC	169.709
	entry_1021	phs000915	MO_1556	MO_1556	SRR8311794	CRPC	#N/A
	entry_1022	phs000915	MO_1176	MO_1176	SRR8311950	CRPC	#N/A
	entry_1023	phs000915	MO_1219	MO_1219	SRR8311964	CRPC	195.142
	entry_1024	phs000915	MO_1221	MO_1221	SRR8311965	CRPC	175.776
	entry_1025	phs000915	MO_1420	MO_1420	SRR8312064	CRPC	188.959
	entry_1026	phs000915	MO_1421	MO_1421	SRR8312065	CRPC	201.968
	entry_1027	phs000915	MO_1420	MO_1420	SRR8312066	CRPC	#N/A
	entry_1028	phs000915	MO_1421	MO_1421	SRR8312067	CRPC	#N/A
	entry_1029	phs000915	TP_2069	TP_2069	SRR8312072	CRPC	178.797
	entry_1030	phs000915	TP_2069	TP_2069	SRR8312073	CRPC	#N/A
	entry_1031	phs000915	MO_1447	MO_1447	SRR8312088	CRPC	174.63
	entry_1032	phs000915	MO_1447	MO_1447	SRR8312095	CRPC	#N/A
	entry_1033	phs000915	MO_1460	MO_1460	SRR8312110	CRPC	241.817
	entry_1034	phs000915	MO_1460	MO_1460	SRR8312111	CRPC	#N/A
	entry_1035	phs000673	MO_1008	MO_1008	SRR4306108	CRPC	186.733
	entry_1036	phs000673	MO_1066	MO_1066	SRR4306269	CRPC	174.206
	entry_1037	phs000673	MO_1093	MO_1093	SRR4306325	CRPC	215.412
	entry_1038	phs000673	MO_1112	MO_1112	SRR4306366	CRPC	177.721
	entry_1039	phs000673	MO_1132	MO_1132	SRR4306414	CRPC	206.133
	entry_1040	phs000673	MO_1200	MO_1200	SRR4306612	CRPC	223.037
	entry_1041	phs000673	MO_1201	MO_1201	SRR4306615	CRPC	168.757
	entry_1042	phs000673	MO_1240	MO_1240	SRR4306732	CRPC	166.338
	entry_1043	phs000673	MO_1260	MO_1260	SRR4306780	CRPC	176.641
	entry_1044	phs000673	MO_1316	MO_1316	SRR4306942	CRPC	#N/A
	entry_1045	phs000673	MO_1437	MO_1437	SRR4307283	CRPC	240.571
	entry_1046	phs000673	MO_1443	MO_1443	SRR4307298	CRPC	195.914
	entry_1047	phs000673	MO_1446	MO_1446	SRR4307306	CRPC	230.972
	entry_1048	phs000673	MO_1472	MO_1472	SRR4307369	CRPC	181.584
	entry_1049	phs000673	MO_1492	MO_1492	SRR4307442	CRPC	#N/A
	entry_1050	phs000673	MO_1496	MO_1496	SRR4307457	CRPC	173.692
	entry_1051	phs000673	MO_1541	MO_1541	SRR4307563	CRPC	198.478
	entry_1052	phs000673	TP_2037	TP_2037	SRR4307696	CRPC	199.97
	entry_1053	phs000673	TP_2080	TP_2080	SRR4307799	CRPC	102.334
	entry_1054	phs000673	TP_2090	TP_2090	SRR4307817	CRPC	203.057
	entry_1055	phs000673	TP_2156	TP_2156	SRR4307881	CRPC	225.048
	entry_1056	phs000673	MO_1234	MO_1234	SRR7216228	CRPC	161.826
	entry_1057	phs000673	MO_1584	MO_1584	SRR7216231	CRPC	175.09
	entry_1058	phs000673	MO_1608	MO_1608	SRR7216234	CRPC	175.722
	entry_1059	phs000673	MO_1635	MO_1635	SRR7216237	CRPC	192.101
	entry_1060	phs000673	MO_1637	MO_1637	SRR7216240	CRPC	188.606
	entry_1061	phs000673	MO_1644	MO_1644	SRR7216243	CRPC	194.442
	entry_1062	phs000673	MO_1649	MO_1649	SRR7216246	CRPC	174.333
	entry_1063	phs000673	MO_1670	MO_1670	SRR7216249	CRPC	171.584
	entry_1064	phs000673	MO_1674	MO_1674	SRR7216252	CRPC	173.107
	entry_1065	phs000673	MO_1752	MO_1752	SRR7216255	CRPC	195.021
	entry_1066	phs000673	MO_1788	MO_1788	SRR7216258	CRPC	210.268
	entry_1067	phs000673	MO_1811	MO_1811	SRR7216261	CRPC	187.543
	entry_1068	phs000673	MO_1812	MO_1812	SRR7216264	CRPC	189.465
	entry_1069	phs000673	MO_1814	MO_1814	SRR7216267	CRPC	194.981
	entry_1070	phs000673	MO_1901	MO_1901	SRR7216270	CRPC	211.792
	entry_1071	phs000673	MO_1909	MO_1909	SRR7216273	CRPC	174.759
	entry_1072	phs000673	MO_1941	MO_1941	SRR7216276	CRPC	204.609
	entry_1073	phs000673	TP_2249	TP_2249	SRR7216279	CRPC	191.32
	entry_1074	phs000673	TP_2278	TP_2278	SRR7216282	CRPC	191.925
	entry_1075	phs000909	WCMC90	WCMC90_2_C	SRR3146714	CRPC	9.74539
	entry_1076	phs000909	WCMC0	WCMC0_5_N	SRR3146718	NEPC	245.572
	entry_1077	phs000909	WCMC210	WCMC210_1_N	SRR3146736	NEPC	226.057
	entry_1078	phs000909	WCMC90	WCMC90_4_C	SRR3146747	CRPC	221.686
	entry_1079	phs000909	WCMC172	WCMC172_1_C	SRR3146759	CRPC	206.426
	entry_1080	phs000909	WCMC159	WCMC159_5_C	SRR3146764	CRPC	207.708
	entry_1081	phs000909	WCMC252	WCMC252_1_N	SRR3146769	NEPC	253.218
	entry_1082	phs000909	WCMC163	WCMC163_1_N	SRR3146770	NEPC	241.429
	entry_1083	phs000909	WCMC9	WCMC9_1_C	SRR3146785	CRPC	188.73
	entry_1084	phs000909	WCMC4240	WCMC4240_1_N	SRR3146797	NEPC	235.884
	entry_1085	phs000909	WCMC7520	WCMC7520_1_N	SRR3146802	NEPC	181.191
	entry_1086	phs000909	WCMC164	WCMC164_1_C	SRR3146803	CRPC	207.196
	entry_1087	phs000909	WCMC131	WCMC131_1_C	SRR3146824	CRPC	228.946
	entry_1088	phs000909	WCMC0	WCMC0_8_N	SRR3146826	NEPC	240.988
	entry_1089	phs000909	WCMC159	WCMC159_1_C	SRR3146843	CRPC	213.667
	entry_1090	phs000909	WCMC162	WCMC162_1_C	SRR3146848	CRPC	207.065
	entry_1091	phs000909	WCMC89	WCMC89_1_C	SRR3146852	CRPC	171.393
	entry_1092	phs000909	WCMC59	WCMC59_1_C	SRR3146854	CRPC	201.275
	entry_1093	phs000909	WCMC14	WCMC14_1_C	SRR3146857	CRPC	37.9329
	entry_1094	phs000909	WCMC91	WCMC91_1_C	SRR3146859	CRPC	185.457
	entry_1095	phs000909	WCMC159	WCMC159_3_C	SRR3146861	CRPC	204.69
	entry_1096	phs000909	WCMC189	WCMC189_1_C	SRR3146870	CRPC	213.435
	entry_1097	phs000909	WCMC159	WCMC159_2_C	SRR3146875	CRPC	211.058
	entry_1098	phs000909	WCMC2	WCMC2_1_C	SRR3146878	CRPC	192.564
	entry_1099	phs000909	WCMC161	WCMC161_1_C	SRR3146881	CRPC	186.975
	entry_1100	phs000909	WCMC9	WCMC9_2_C	SRR3146882	CRPC	40.0826
	entry_1101	phs000909	WCMC169	WCMC169_1_C	SRR3146885	CRPC	229.845
	entry_1102	phs000909	WCMC12	WCMC12_2_N	SRR3146891	NEPC	227.903
	entry_1103	phs000909	WCMC158	WCMC158_1_C	SRR3146892	CRPC	209.468
	entry_1104	phs000909	WCMC195	WCMC195_1_C	SRR3146894	CRPC	181.658
	entry_1105	phs000909	WCMC90	WCMC90_1_C	SRR3146897	CRPC	229.704
	entry_1106	phs000909	WCMC90	WCMC90_3_C	SRR3146899	CRPC	229.193
	entry_1107	phs000909	WCMC90	WCMC90_5_C	SRR3146902	CRPC	207.929
	entry_1108	phs000909	WCMC170	WCMC170_1_C	SRR3146908	CRPC	227.199
	entry_1109	phs000909	WCMC4	WCMC4_1_C	SRR3146910	CRPC	47.4905
	entry_1110	phs000909	WCMC11	WCMC11_1_C	SRR3146913	CRPC	66.3761
	entry_1111	phs000909	WCMC119	WCMC119_1_C	SRR3146914	CRPC	178.41
	entry_1112	phs000909	WCMC63	WCMC63_1_C	SRR3146927	CRPC	168.63
	entry_1113	phs000909	WCMC139	WCMC139_1_C	SRR3146939	CRPC	198.478
	entry_1114	phs000909	WCMC0	WCMC0_6_N	SRR3146941	NEPC	242.062
	entry_1115	phs000909	WCMC159	WCMC159_6_C	SRR3146944	CRPC	218.583
	entry_1116	phs000909	WCMC0	WCMC0_1_N	SRR3146945	NEPC	235.076
	entry_1117	phs000909	WCMC212	WCMC212_1_N	SRR3146950	NEPC	229.515
	entry_1118	phs000909	WCMC0	WCMC0_9_N	SRR3146957	NEPC	237.416
	entry_1119	phs000909	WCMC0	WCMC0_10_N	SRR3146961	NEPC	233.039
	entry_1120	phs000909	WCMC187	WCMC187_1_C	SRR3146974	CRPC	80.8875
	entry_1121	phs000909	WCMC192	WCMC192_1_N	SRR3146977	NEPC	234.934
	entry_1122	phs000909	WCMC188	WCMC188_1_C	SRR3146980	CRPC	185.692
	entry_1123	phs000909	WCMC155	WCMC155_1_N	SRR3146981	NEPC	257.807
	entry_1124	GSE118435	03-192	03-192C3_LN	SRR7686452	CRPC	236.553
	entry_1125	GSE118435	11-028	11-028L3_LUNG	SRR7686453	CRPC	243.015
	entry_1126	GSE118435	12-005	12-005H6_LIVER	SRR7686454	CRPC	207.54
	entry_1127	GSE118435	12-005	12-005K3_RENAL	SRR7686455	CRPC	199.298
	entry_1128	GSE118435	12-011	12-011I8_LN	SRR7686456	CRPC	188.755
	entry_1129	GSE118435	12-011	12-011J3_BLADDER	SRR7686457	CRPC	186.538
	entry_1130	GSE118435	12-021	12-021FF6_BONE	SRR7686458	CRPC	242.692
	entry_1131	GSE118435	12-021	12-021H6_LIVER	SRR7686459	CRPC	247.819
	entry_1132	GSE118435	12-021	12-021J3_PLEURAL	SRR7686460	CRPC	229.337
	entry_1133	GSE118435	13-012	13-012M3_LUNG	SRR7686461	CRPC	193.581
	entry_1134	GSE118435	13-084	13-084H5_LIVER	SRR7686462	CRPC	251.591
	entry_1135	GSE118435	13-099	13-099H7_LIVER	SRR7686463	CRPC	236.972
	entry_1136	GSE118435	13-099	13-099J2_LUNG	SRR7686464	CRPC	222.559
	entry_1137	GSE118435	13-101	13-101H1_LN	SRR7686465	CRPC	181.518
	entry_1138	GSE118435	13-101	13-101K3_LN	SRR7686466	CRPC	182.65
	entry_1139	GSE118435	13-104	13-104AA2_BONE	SRR7686467	CRPC	185.978
	entry_1140	GSE118435	13-104	13-104K7_LN	SRR7686468	CRPC	171.863
	entry_1141	GSE118435	13-122	13-122H1_PELVIC_MASS	SRR7686469	CRPC	192.316
	entry_1142	GSE118435	14-039	14-039E3_LUNG	SRR7686470	CRPC	225.458
	entry_1143	GSE118435	14-039	14-039K4_LIVER	SRR7686471	CRPC	229.915
	entry_1144	GSE118435	14-043	14-043H6_LIVER	SRR7686472	CRPC	190.974
	entry_1145	GSE118435	14-053	14-053AA3_BONE	SRR7686473	CRPC	196.158
	entry_1146	GSE118435	14-053	14-053H3_LIVER	SRR7686474	CRPC	201.79
	entry_1147	GSE118435	14-053	14-053O7_LN	SRR7686475	CRPC	187.667
	entry_1148	GSE118435	14-077	14-077N15_LIVER	SRR7686476	CRPC	206.973
	entry_1149	GSE118435	14-091	14-091E1_LUNG	SRR7686477	CRPC	209.406
	entry_1150	GSE118435	15-003	15-003H1_LIVER	SRR7686478	CRPC	215.245
	entry_1151	GSE118435	15-010	15-010H1_LIVER	SRR7686479	CRPC	252.234
	entry_1152	GSE118435	15-010	15-010K4_LN	SRR7686480	CRPC	195.906
	entry_1153	GSE118435	15-023	15-023AA1_BONE	SRR7686481	CRPC	211.845
	entry_1154	GSE118435	15-023	15-023K2_SPLEEN	SRR7686482	CRPC	198.427
	entry_1155	GSE118435	15-023	15-023L2_LN	SRR7686483	CRPC	191.155
	entry_1156	GSE118435	15-069	15-069K1_LIVER	SRR7686484	CRPC	182.777
	entry_1157	GSE118435	15-069	15-069P5_LN	SRR7686485	CRPC	179.251
	entry_1158	GSE118435	15-090	15-090H1_LIVER	SRR7686486	CRPC	198.321
	entry_1159	GSE118435	15-090	15-090KK1_BONE	SRR7686487	CRPC	185.252
	entry_1160	GSE118435	15-096	15-096FF1_BONE	SRR7686488	CRPC	191.003
	entry_1161	GSE118435	16-052	16-052H1_LIVER	SRR7686489	CRPC	236.19
	entry_1162	GSE118435	16-052	16-052K1_LN	SRR7686490	CRPC	202.899
	entry_1163	GSE118435	16-071	16-071H10_LIVER	SRR7686491	CRPC	259.701
	entry_1164	GSE118435	16-071	16-071I2_LUNG	SRR7686492	CRPC	241.759
	entry_1165	GSE126078	03-027	03-027P3_LIVER	SRR8528517	CRPC	203.467
	entry_1166	GSE126078	03-139	03-139E5_RETROPERITONEAL	SRR8528518	CRPC	159.691
	entry_1167	GSE126078	03-139	03-139M5_RETROPERITONEAL	SRR8528519	CRPC	166.731
	entry_1168	GSE126078	03-163	03-163S5_LIVER	SRR8528520	CRPC	215.256
	entry_1169	GSE126078	04-050	04-050P1_LN	SRR8528522	CRPC	184.394
	entry_1170	GSE126078	04-050	04-050S1_LN	SRR8528523	CRPC	190.765
	entry_1171	GSE126078	05-011	05-011D5_LN	SRR8528524	CRPC	185.444
	entry_1172	GSE126078	05-011	05-011G2_LUNG	SRR8528525	CRPC	178.378
	entry_1173	GSE126078	05-144	05-144E6_LIVER	SRR8528526	NEPC	228.038
	entry_1174	GSE126078	05-144	05-144V3_ADRENAL	SRR8528527	NEPC	230.84
	entry_1175	GSE126078	05-165	05-165K1_LUNG	SRR8528528	CRPC	193.531
	entry_1176	GSE126078	05-165	05-165O1_ADRENAL	SRR8528529	CRPC	193.316
	entry_1177	GSE126078	05-214	05-214E2_LN	SRR8528530	CRPC	182.85
	entry_1178	GSE126078	05-217	05-217F4_LN	SRR8528531	CRPC	162.698
	entry_1179	GSE126078	05-217	05-217I3_LN	SRR8528532	CRPC	163.184
	entry_1180	GSE126078	06-127	06-127G3_LN	SRR8528533	CRPC	179.442
	entry_1181	GSE126078	06-131	06-131TT1_BONE	SRR8528534	CRPC	196.721
	entry_1182	GSE126078	07-042	07-042K2_LN	SRR8528535	CRPC	171.438
	entry_1183	GSE126078	07-042	07-042L3_ADRENAL	SRR8528536	CRPC	182.391
	entry_1184	GSE126078	08-020	08-020I2_DIAPHRAM	SRR8528537	CRPC	165.266
	entry_1185	GSE126078	08-020	08-020T1_LN	SRR8528538	CRPC	173.175
	entry_1186	GSE126078	08-093	08-093H3_LN	SRR8528539	CRPC	191.856
	entry_1187	GSE126078	10-013	10-013K4_DIAPHRAM	SRR8528540	CRPC	165.829
	entry_1188	GSE126078	10-013	10-013L2_LN	SRR8528541	CRPC	167.819
	entry_1189	GSE126078	10-039	10-039G1_LN	SRR8528542	CRPC	169.509
	entry_1190	GSE126078	10-056	10-056J1_LN	SRR8528543	CRPC	188.971
	entry_1191	GSE126078	10-056	10-056K1_LIVER	SRR8528544	CRPC	181.249
	entry_1192	GSE126078	11-028	11-028G3_ADRENAL	SRR8528545	CRPC	246.021
	entry_1193	GSE126078	11-028	11-028H1_LIVER	SRR8528546	CRPC	249.277
	entry_1194	GSE126078	12-005	12-005I5_LIVER	SRR8528549	CRPC	196.564
	entry_1195	GSE126078	12-021	12-021I1_LUNG	SRR8528555	CRPC	238.761
	entry_1196	GSE126078	13-012	13-012L2_LIVER	SRR8528556	CRPC	206.568
	entry_1197	GSE126078	13-042	13-042M3_LN	SRR8528558	CRPC	180.719
	entry_1198	GSE126078	13-104	13-104I3_LN	SRR8528565	CRPC	178.37
	entry_1199	GSE126078	13-117	13-117H7_LIVER	SRR8528567	CRPC	237.131
	entry_1200	GSE126078	14-031	14-031H2_LIVER	SRR8528569	CRPC	217.553
	entry_1201	GSE126078	14-031	14-031L2_PLEURAL	SRR8528570	CRPC	191.47
	entry_1202	GSE126078	14-043	14-043CC3_BONE	SRR8528573	CRPC	187.38
	entry_1203	GSE126078	14-053	14-053K7_LN	SRR8528577	CRPC	189.662
	entry_1204	GSE126078	14-096	14-096J1_LEFT_POSTERIOR	SRR8528580	CRPC	211.232
	entry_1205	GSE126078	14-105	14-105J1_LIVER	SRR8528581	CRPC	229.143
	entry_1206	GSE126078	15-096	15-096L2_PERIAORTIC	SRR8528593	CRPC	181.86
	entry_1207	GSE126078	15-096	15-096M1_PERIAORTIC_DIAPHRAGM	SRR8528594	CRPC	178.342
	entry_1208	GSE126078	16-080	16-080L2_LIVER	SRR8528599	NEPC	252.238
	entry_1209	GSE126078	16-101	16-101J6_LIVER	SRR8528600	CRPC	196.387
	entry_1210	GSE126078	16-101	16-101N2_PARIETAL_DIAPHRAGM	SRR8528601	CRPC	195.977
	entry_1211	GSE126078	17-007	17-007H1_LIVER	SRR8528602	CRPC	205.352
	entry_1212	GSE126078	17-017	17-017H8_LIVER	SRR8528603	CRPC	258.103
	entry_1213	GSE126078	17-017	17-017N1_LUNG	SRR8528604	NEPC	238.113
	entry_1214	GSE126078	17-022	17-022K1_LIVER	SRR8528605	CRPC	221.612
	entry_1215	GSE126078	17-033	17-033H7_TAIL_OF_PANCREAS	SRR8528606	CRPC	196.824
	entry_1216	GSE126078	17-033	17-033J1_PANCREAS	SRR8528607	CRPC	196.176
	entry_1217	GSE126078	17-036	17-036H10_LIVER	SRR8528608	CRPC	185.168
	entry_1218	GSE126078	17-036	17-036L3_LN	SRR8528609	CRPC	182.231
	entry_1219	GSE126078	17-036	17-036N6_LN	SRR8528610	CRPC	178.324
	entry_1220	GSE126078	17-042	17-042H2_BONE	SRR8528611	CRPC	195.54
	entry_1221	GSE126078	17-043	17-043I1_LN	SRR8528612	CRPC	214.443
	entry_1222	GSE126078	17-043	17-043J1_PERIRECTAL_OMENTAL	SRR8528613	CRPC	212.634
	entry_1223	GSE126078	17-043	17-043K1_PELVIC_PERITONEAL	SRR8528614	CRPC	211.828

## Sheet: Figure1-c
	ENSEMBL	SYMBOL	ENTREZ	Pearson's r	pvalue	FDR
	ENSG00000106462	EZH2	2146	0.819158	8.77909e-137	1.05042e-133
	ENSG00000143228	NUF2	83540	0.812288	3.68193e-134	3.87678e-131
	ENSG00000186185	KIF18B	146909	0.804526	2.17519e-131	1.9744e-128
	ENSG00000076382	SPAG5	10615	0.803136	7.81802e-133	7.91515e-130
	ENSG00000183856	IQGAP3	128239	0.799645	1.12443e-127	8.70539e-125
	ENSG00000087586	AURKA	6790	0.794396	8.05056e-121	4.41489e-118
	ENSG00000135451	TROAP	10024	0.790239	6.74606e-123	4.03583e-120
	ENSG00000134690	CDCA8	55143	0.789401	4.36157e-122	2.44276e-119
	ENSG00000175063	UBE2C	11065	0.785062	1.01745e-114	3.99735e-112
	ENSG00000077152	UBE2T	29089	0.784942	6.54783e-116	2.73585e-113
	ENSG00000115163	CENPA	1058	0.784812	2.8629e-116	1.23541e-113
	ENSG00000100526	CDKN3	1033	0.78378	1.19398e-114	4.62194e-112
	ENSG00000145386	CCNA2	890	0.783671	2.85195e-123	1.74586e-120
	ENSG00000135476	ESPL1	9700	0.780989	4.58063e-118	2.23289e-115
	ENSG00000142945	KIF2C	11004	0.775843	1.1731e-110	3.63287e-108
	ENSG00000154920	EME1	146956	0.775632	1.75692e-112	5.79416e-110
	ENSG00000066279	ASPM	259266	0.774497	5.61195e-116	2.38263e-113
	ENSG00000118193	KIF14	9928	0.773717	1.37418e-116	6.23664e-114
	ENSG00000051341	POLQ	10721	0.773187	4.28177e-115	1.70771e-112
	ENSG00000109805	NCAPG	64151	0.773064	1.19177e-116	5.50368e-114
	ENSG00000088325	TPX2	22974	0.772442	5.44329e-114	2.01808e-111
	ENSG00000158402	CDC25C	995	0.771567	5.94806e-113	2.06014e-110
	ENSG00000126787	DLGAP5	9787	0.770477	1.42981e-115	5.88078e-113
	ENSG00000013810	TACC3	10460	0.769315	3.59924e-110	1.07662e-107
	ENSG00000091651	ORC6	23594	0.769145	2.24604e-110	6.7957e-108
	ENSG00000075218	GTSE1	51512	0.76891	7.13961e-113	2.44073e-110
	ENSG00000164611	PTTG1	9232	0.768123	8.09954e-108	2.15358e-105
	ENSG00000165304	MELK	9833	0.766891	8.5567e-112	2.74681e-109
	ENSG00000161800	RACGAP1	29127	0.766465	3.39306e-113	1.19087e-110
	ENSG00000146670	CDCA5	113130	0.766085	3.56377e-108	9.77178e-106
	ENSG00000117399	CDC20	991	0.763455	2.44644e-105	5.5998e-103
	ENSG00000090889	KIF4A	24137	0.763119	4.98374e-109	1.39561e-106
	ENSG00000169679	BUB1	699	0.761398	1.00837e-108	2.79404e-106
	ENSG00000169607	CKAP2L	150468	0.761317	1.34916e-109	3.86021e-107
	ENSG00000174371	EXO1	9156	0.760432	5.0945e-108	1.3825e-105
	ENSG00000102384	CENPI	2491	0.760136	1.79984e-110	5.50898e-108
	ENSG00000117724	CENPF	1063	0.757836	4.95232e-107	1.25312e-104
	ENSG00000144395	CCDC150	284992	0.757551	4.99857e-107	1.25312e-104
	ENSG00000112984	KIF20A	10112	0.757497	6.13902e-108	1.64895e-105
	ENSG00000123485	HJURP	55355	0.757149	2.79544e-107	7.14411e-105
	ENSG00000170312	CDK1	983	0.757014	2.56825e-107	6.62784e-105
	ENSG00000134057	CCNB1	891	0.75492	1.89471e-105	4.49318e-103
	ENSG00000166851	PLK1	5347	0.754144	4.4108e-106	1.07505e-103
	ENSG00000197299	BLM	641	0.754091	7.99192e-104	1.65647e-101
	ENSG00000137807	KIF23	9493	0.753971	6.70553e-106	1.61935e-103
	ENSG00000196550	FAM72A	729533	0.753678	1.5623e-99	2.60282e-97
	ENSG00000129810	SGO1	151648	0.753569	7.20108e-103	1.4041e-100
	ENSG00000156970	BUB1B	701	0.753111	1.566e-107	4.08136e-105
	ENSG00000165480	SKA3	221150	0.752934	6.13344e-104	1.28135e-101
	ENSG00000138778	CENPE	1062	0.752287	3.10558e-104	6.75604e-102
	ENSG00000122966	CIT	11113	0.751759	9.63517e-101	1.67965e-98
	ENSG00000085999	RAD54L	8438	0.751745	2.10531e-105	4.90426e-103
	ENSG00000109674	NEIL3	55247	0.751735	5.64916e-105	1.28192e-102
	ENSG00000101412	E2F1	1869	0.75166	9.88642e-99	1.58683e-96
	ENSG00000117650	NEK2	4751	0.751252	1.28655e-102	2.49014e-100
	ENSG00000065328	MCM10	55388	0.749663	1.74578e-102	3.35432e-100
	ENSG00000121621	KIF18A	81930	0.748317	2.42411e-105	5.59735e-103
	ENSG00000151725	CENPU	79682	0.746145	1.44482e-104	3.16932e-102
	ENSG00000109685	NSD2	7468	0.745731	3.58225e-104	7.72915e-102
	ENSG00000131747	TOP2A	7153	0.744182	3.93468e-103	7.7874e-101
	ENSG00000075702	WDR62	284403	0.743605	1.33675e-97	1.99928e-95
	ENSG00000040275	SPDL1	54908	0.742973	1.55089e-105	3.71129e-103
	ENSG00000178999	AURKB	9212	0.742837	3.05731e-98	4.79033e-96
	ENSG00000101057	MYBL2	4605	0.742657	4.52818e-101	8.05374e-99
	ENSG00000137812	KNL1	57082	0.742372	1.1132e-99	1.86641e-97
	ENSG00000127564	PKMYT1	9088	0.741458	4.18384e-101	7.54324e-99
	ENSG00000071539	TRIP13	9319	0.741355	4.4673e-97	6.60633e-95
	ENSG00000171848	RRM2	6241	0.741277	1.70702e-100	2.95617e-98
	ENSG00000148773	MKI67	4288	0.74082	2.01286e-103	4.07573e-101
	ENSG00000093009	CDC45	8318	0.73984	4.06792e-96	5.85136e-94
	ENSG00000089685	BIRC5	332	0.739344	1.43223e-96	2.09448e-94
	ENSG00000111206	FOXM1	2305	0.738307	1.22348e-98	1.9401e-96
	ENSG00000188610	FAM72B	653820	0.735928	3.58484e-90	4.28926e-88
	ENSG00000187741	FANCA	2175	0.735904	4.74044e-99	7.75047e-97
	ENSG00000196584	XRCC2	7516	0.735638	7.06777e-100	1.20808e-97
	ENSG00000011426	ANLN	54443	0.733066	1.03796e-99	1.75142e-97
	ENSG00000140534	TICRR	90381	0.732572	7.91916e-98	1.20495e-95
	ENSG00000186871	ERCC6L	54821	0.732082	7.24701e-98	1.10909e-95
	ENSG00000184661	CDCA2	157313	0.732076	2.48831e-98	3.92215e-96
	ENSG00000161888	SPC24	147841	0.732021	5.8619e-96	8.38603e-94
	ENSG00000138180	CEP55	55165	0.731094	3.53023e-97	5.25007e-95
	ENSG00000123219	CENPK	64105	0.730895	1.14465e-98	1.82611e-96
	ENSG00000035499	DEPDC1B	55789	0.730803	4.66997e-99	7.68297e-97
	ENSG00000068489	PRR11	55771	0.730576	9.59964e-94	1.27622e-91
	ENSG00000146410	MTFR2	113115	0.729615	8.7132e-95	1.19457e-92
	ENSG00000111665	CDCA3	83461	0.727899	2.44661e-96	3.55813e-94
	ENSG00000162062	TEDC2	80178	0.726231	2.2921e-91	2.88684e-89
	ENSG00000168078	PBK	55872	0.725241	1.69673e-95	2.36313e-93
	ENSG00000175305	CCNE2	9134	0.725113	9.99993e-95	1.36388e-92
	ENSG00000097046	CDC7	8317	0.723656	1.45458e-95	2.03664e-93
	ENSG00000276043	UHRF1	29128	0.722241	6.32677e-96	8.95374e-94
	ENSG00000138160	KIF11	3832	0.721444	1.19896e-92	1.5547e-90
	ENSG00000104147	OIP5	11339	0.720444	5.41043e-89	6.21915e-87
	ENSG00000139354	GAS2L3	283431	0.719408	6.05963e-92	7.78086e-90
	ENSG00000171241	SHCBP1	79801	0.718974	5.41893e-90	6.42534e-88
	ENSG00000088305	DNMT3B	1789	0.718188	1.00755e-89	1.17875e-87
	ENSG00000121152	NCAPH	23397	0.718167	2.37401e-89	2.75292e-87
	ENSG00000094804	CDC6	990	0.717575	6.91633e-91	8.58767e-89
	ENSG00000142731	PLK4	10733	0.715846	5.05233e-93	6.68304e-91
	ENSG00000184445	KNTC1	9735	0.715098	7.07691e-90	8.35361e-88
	ENSG00000129195	PIMREG	54478	0.715085	2.67049e-86	2.77847e-84
	ENSG00000108106	UBE2S	27338	0.713419	5.9341e-84	5.6391e-82
	ENSG00000160298	C21orf58	54058	0.713103	4.8288e-87	5.12534e-85
	ENSG00000163918	RFC4	5984	0.712914	1.57316e-88	1.78066e-86
	ENSG00000182481	KPNA2	3838	0.712325	2.09523e-83	1.94199e-81
	ENSG00000215784	FAM72D	728833	0.711449	1.86871e-86	1.95199e-84
	ENSG00000159147	DONSON	29980	0.710549	1.77515e-88	1.99689e-86
	ENSG00000173894	CBX2	84733	0.709888	7.58612e-88	8.32039e-86
	ENSG00000012048	BRCA1	672	0.709758	7.2662e-88	8.03648e-86
	ENSG00000085840	ORC1	4998	0.708508	1.29048e-85	1.31664e-83
	ENSG00000181544	FANCB	2187	0.708337	1.20605e-87	1.30645e-85
	ENSG00000101003	GINS1	9837	0.707263	1.70358e-85	1.7314e-83
	ENSG00000160949	TONSL	4796	0.706657	1.07852e-87	1.17801e-85
	ENSG00000157456	CCNB2	9133	0.706122	1.78498e-84	1.72742e-82
	ENSG00000072571	HMMR	3161	0.705903	6.63097e-84	6.27867e-82
	ENSG00000143476	DTL	51514	0.705598	5.92181e-87	6.26023e-85
	ENSG00000137135	ARHGEF39	84904	0.704704	2.88383e-86	2.98862e-84
	ENSG00000100479	POLE2	5427	0.703175	2.13386e-87	2.28332e-85
	ENSG00000111602	TIMELESS	8914	0.701938	8.53466e-84	8.0235e-82
	ENSG00000129173	E2F8	79733	0.701741	1.58791e-86	1.66528e-84
	ENSG00000165490	DDIAS	220042	0.701225	2.52701e-85	2.52922e-83
	ENSG00000105011	ASF1B	55723	0.701005	4.19269e-84	4.01325e-82
	ENSG00000106327	TFR2	7036	0.6998	1.09026e-83	1.02132e-81
	ENSG00000198554	WDHD1	11169	0.699553	1.78452e-84	1.72742e-82
	ENSG00000125319	HROB	78995	0.699408	5.77049e-81	5.0464e-79
	ENSG00000113368	LMNB1	4001	0.697597	1.14878e-87	1.24956e-85
	ENSG00000092853	CLSPN	63967	0.697318	2.18397e-85	2.19422e-83
	ENSG00000165661	QSOX2	169714	0.697109	1.1634e-84	1.13845e-82
	ENSG00000139734	DIAPH3	81624	0.697	1.95307e-82	1.7851e-80
	ENSG00000176208	ATAD5	79915	0.695897	2.90763e-80	2.50123e-78
	ENSG00000130695	CEP85	64793	0.694884	4.21816e-83	3.88233e-81
	ENSG00000144580	CNOT9	9125	0.691093	2.02784e-83	1.88618e-81
	ENSG00000103995	CEP152	22995	0.691027	2.98636e-82	2.71069e-80
	ENSG00000122952	ZWINT	11130	0.689076	4.433e-77	3.55761e-75
	ENSG00000167513	CDT1	81620	0.688948	4.31649e-81	3.81285e-79
	ENSG00000121211	MND1	84057	0.686628	3.87945e-78	3.20122e-76
	ENSG00000127423	AUNIP	79000	0.68579	5.26715e-81	4.62157e-79
	ENSG00000117632	STMN1	3925	0.683755	1.44545e-75	1.10929e-73
	ENSG00000183763	TRAIP	10293	0.682675	6.74831e-77	5.39927e-75
	ENSG00000213347	MXD3	83463	0.682545	1.90214e-82	1.7446e-80
	ENSG00000112742	TTK	7272	0.681995	1.49805e-79	1.27204e-77
	ENSG00000183765	CHEK2	11200	0.678723	8.00987e-78	6.54794e-76
	ENSG00000122483	CCDC18	343099	0.676414	3.88276e-76	3.03281e-74
	ENSG00000127586	CHTF18	63922	0.675665	1.82237e-76	1.43195e-74
	ENSG00000074276	CDHR2	54825	0.673329	4.37141e-72	3.02017e-70
	ENSG00000164087	POC1A	25886	0.673006	1.67376e-75	1.27705e-73
	ENSG00000143643	TTC13	79573	0.672924	1.58255e-75	1.21097e-73
	ENSG00000130309	COLGALT1	79709	0.672176	2.49664e-77	2.02836e-75
	ENSG00000213551	DNAJC9	23234	0.671202	6.30849e-78	5.17315e-76
	ENSG00000197472	ZNF695	57116	0.670486	4.93883e-76	3.83501e-74
	ENSG00000139372	TDG	6996	0.669977	1.04631e-74	7.73654e-73
	ENSG00000140525	FANCI	55215	0.669728	1.89269e-78	1.57662e-76
	ENSG00000156509	FBXO43	286151	0.669546	2.97414e-74	2.18073e-72
	ENSG00000165891	E2F7	144455	0.667561	7.4083e-76	5.71873e-74
	ENSG00000140451	PIF1	80119	0.665652	3.43029e-73	2.45368e-71
	ENSG00000257167	TMPO-AS1	100128191	0.665425	4.02469e-71	2.69572e-69
	ENSG00000137804	NUSAP1	51203	0.664933	4.90826e-75	3.67046e-73
	ENSG00000136492	BRIP1	83990	0.663767	1.13851e-73	8.25594e-72
	ENSG00000221829	FANCG	2189	0.663446	4.47293e-72	3.08223e-70
	ENSG00000179528	LBX2	85474	0.663194	6.37905e-67	3.64242e-65
	ENSG00000173207	CKS1B	1163	0.663065	2.67443e-69	1.68823e-67
	ENSG00000172167	MTBP	27085	0.66277	6.53259e-75	4.85756e-73
	ENSG00000162063	CCNF	899	0.662006	2.52296e-71	1.71165e-69
	ENSG00000171320	ESCO2	157570	0.661875	1.57072e-73	1.1266e-71
	ENSG00000104738	MCM4	4173	0.66157	2.66021e-72	1.84762e-70
	ENSG00000123136	DDX39A	10212	0.661542	4.48029e-73	3.18743e-71
	ENSG00000008300	CELSR3	1951	0.660067	9.38088e-72	6.43054e-70
	ENSG00000138092	CENPO	79172	0.659198	1.61416e-68	9.8128e-67
	ENSG00000135119	RNFT2	84900	0.658511	1.49906e-67	8.73004e-66
	ENSG00000125454	SLC25A19	60386	0.657662	3.75932e-67	2.15123e-65
	ENSG00000185480	PARPBP	55010	0.657067	2.92363e-71	1.9733e-69
	ENSG00000104899	AMH	268	0.655445	1.30317e-69	8.30588e-68
	ENSG00000177602	HASPIN	83903	0.65423	3.99781e-70	2.59838e-68
	ENSG00000172432	GTPBP2	54676	0.652699	2.36205e-70	1.54667e-68
	ENSG00000164104	HMGB2	3148	0.652414	1.59312e-69	1.00807e-67
	ENSG00000096063	SRPK1	6732	0.651973	4.15465e-72	2.87797e-70
	ENSG00000185842	DNAH14	127602	0.650902	2.80433e-68	1.68151e-66
	ENSG00000146918	NCAPG2	54892	0.649721	8.99177e-71	5.97703e-69
	ENSG00000105173	CCNE1	898	0.649627	1.01052e-67	5.9111e-66
	ENSG00000163535	SGO2	151246	0.649272	1.44933e-68	8.87228e-67
	ENSG00000163781	TOPBP1	11073	0.648841	1.39233e-71	9.47039e-70
	ENSG00000134222	PSRC1	84722	0.648809	5.96423e-69	3.72029e-67
	ENSG00000144554	FANCD2	2177	0.648136	4.87021e-69	3.05235e-67
	ENSG00000169258	GPRIN1	114787	0.647961	9.74162e-69	6.01945e-67
	ENSG00000125450	NUP85	79902	0.647551	1.01533e-69	6.487e-68
	ENSG00000228716	DHFR	1719	0.645857	1.8119e-70	1.19536e-68
	ENSG00000131470	PSMC3IP	29893	0.645164	2.80711e-65	1.54262e-63
	ENSG00000104267	CA2	760	0.643458	6.08956e-70	3.92881e-68
	ENSG00000144136	SLC20A1	6574	0.643068	4.89144e-66	2.7337e-64
	ENSG00000176887	SOX11	6664	0.642753	1.71641e-68	1.04104e-66
	ENSG00000113810	SMC4	10051	0.642331	2.68033e-67	1.54386e-65
	ENSG00000138658	ZGRF1	55345	0.642318	4.83145e-68	2.85794e-66
	ENSG00000198837	DENND4B	9909	0.641921	7.47884e-67	4.23367e-65
	ENSG00000111445	RFC5	5985	0.641788	9.91473e-68	5.81259e-66
	ENSG00000119231	SENP5	205564	0.64092	1.21166e-63	6.26613e-62
	ENSG00000164109	MAD2L1	4085	0.640197	1.23214e-65	6.81376e-64
	ENSG00000189057	FAM111B	374393	0.64007	4.2562e-68	2.5405e-66
	ENSG00000106689	LHX2	9355	0.639822	7.71242e-65	4.20319e-63
	ENSG00000167900	TK1	7083	0.639711	9.59245e-64	4.98032e-62
	ENSG00000143847	PPFIA4	8497	0.638898	2.87738e-64	1.51786e-62
	ENSG00000101224	CDC25B	994	0.637595	6.84542e-63	3.44535e-61
	ENSG00000165244	ZNF367	195828	0.637088	1.41724e-66	7.97134e-65
	ENSG00000123975	CKS2	1164	0.636689	7.56762e-64	3.96029e-62
	ENSG00000105486	LIG1	3978	0.635704	1.15492e-66	6.52384e-65
	ENSG00000105618	PRPF31	26121	0.635414	6.44153e-68	3.78483e-66
	ENSG00000138346	DNA2	1763	0.635383	1.17341e-64	6.31652e-63
	ENSG00000119969	HELLS	3070	0.634646	1.06984e-63	5.54358e-62
	ENSG00000156787	TBC1D31	93594	0.634552	6.97638e-66	3.88244e-64
	ENSG00000062822	POLD1	5424	0.634075	5.3395e-66	2.97779e-64
	ENSG00000109255	NMU	10874	0.6338	1.0557e-62	5.28311e-61
	ENSG00000174871	CNIH2	254263	0.633308	4.16464e-63	2.11225e-61
	ENSG00000119640	ACYP1	97	0.633275	5.40483e-62	2.65432e-60
	ENSG00000265806	MIR4292	100422860	0.631816	1.97139e-64	1.05046e-62
	ENSG00000111247	RAD51AP1	10635	0.631238	1.39216e-63	7.1714e-62
	ENSG00000092470	WDR76	79968	0.63068	7.95601e-63	3.98907e-61
	ENSG00000054967	RELT	84957	0.630252	2.63981e-62	1.31357e-60
	ENSG00000139880	CDH24	64403	0.62977	2.64015e-63	1.34684e-61
	ENSG00000213186	TRIM59	286827	0.629119	6.81853e-59	2.9914e-57
	ENSG00000178295	GEN1	348654	0.629044	1.26385e-60	5.93016e-59
	ENSG00000176890	TYMS	7298	0.62902	1.56015e-65	8.59157e-64
	ENSG00000129484	PARP2	10038	0.628743	5.19603e-61	2.46442e-59
	ENSG00000158106	RHPN1	114822	0.627458	1.03838e-58	4.5404e-57
	ENSG00000164284	GRPEL2	134266	0.627412	8.78343e-64	4.56929e-62
	ENSG00000160766	GBAP1	2630	0.627259	1.27521e-60	5.97286e-59
	ENSG00000006634	DBF4	10926	0.626498	2.15809e-61	1.03853e-59
	ENSG00000131188	PRR7	80758	0.626359	4.84961e-60	2.22786e-58
	ENSG00000184402	SS18L1	26039	0.625657	1.58973e-64	8.54011e-63
	ENSG00000131584	ACAP3	116983	0.625628	1.05354e-61	5.09785e-60
	ENSG00000149554	CHEK1	1111	0.625297	3.36826e-62	1.66035e-60
	ENSG00000163029	SMC6	79677	0.625113	5.78341e-63	2.92763e-61
	ENSG00000077514	POLD3	10714	0.62448	8.53632e-61	4.02691e-59
	ENSG00000133247	KMT5C	84787	0.624347	3.42134e-61	1.64044e-59
	ENSG00000160013	PTGIR	5739	0.624088	1.4732e-58	6.36765e-57
	ENSG00000213420	GPC2	221914	0.623625	4.69214e-61	2.24566e-59
	ENSG00000112877	CEP72	55722	0.623242	1.95464e-58	8.42097e-57
	ENSG00000147996	CBWD5	220869	0.622415	2.32217e-58	9.92311e-57
	ENSG00000138399	FASTKD1	79675	0.621659	6.85378e-62	3.34716e-60
	ENSG00000102225	CDK16	5127	0.619864	4.93574e-61	2.35369e-59
	ENSG00000123473	STIL	6491	0.619713	8.67066e-65	4.71565e-63
	ENSG00000259895	LOC729652	729652	0.619362	4.85947e-61	2.32152e-59
	ENSG00000101189	MRGBP	55257	0.619118	9.82768e-58	4.08679e-56
	ENSG00000110583	NAA40	79829	0.618921	1.84852e-60	8.62739e-59
	ENSG00000106089	STX1A	6804	0.618893	1.65826e-57	6.84173e-56
	ENSG00000186638	KIF24	347240	0.618854	1.2962e-58	5.63965e-57
	ENSG00000158169	FANCC	2176	0.618485	2.33963e-60	1.08809e-58
	ENSG00000112941	TENT4A	11044	0.617454	5.83628e-59	2.56904e-57
	ENSG00000163872	YEATS2	55689	0.616291	3.07285e-60	1.42406e-58
	ENSG00000151014	NOCT	25819	0.615863	3.87342e-60	1.78564e-58
	ENSG00000174827	PDZK1	5174	0.61575	1.06932e-57	4.42572e-56
	ENSG00000104218	CSPP1	79848	0.615018	5.20752e-60	2.38811e-58
	ENSG00000100162	CENPM	79019	0.614806	1.7845e-61	8.6032e-60
	ENSG00000170779	CDCA4	55038	0.614749	2.20354e-58	9.44686e-57
	ENSG00000197587	DMBX1	127343	0.613794	4.58713e-57	1.85479e-55
	ENSG00000147874	HAUS6	54801	0.613674	2.27849e-58	9.75233e-57
	ENSG00000132780	NASP	4678	0.612578	7.98085e-56	3.1031e-54
	ENSG00000149636	DSN1	79980	0.612194	8.37718e-55	3.1592e-53
	ENSG00000153048	CARHSP1	23589	0.611402	3.88234e-59	1.72045e-57
	ENSG00000149926	TLCD3B	83723	0.611305	8.236e-58	3.44121e-56
	ENSG00000130816	DNMT1	1786	0.611143	1.3563e-58	5.89141e-57
	ENSG00000090565	RAB11FIP3	9727	0.609682	6.95885e-58	2.93084e-56
	ENSG00000165689	ENTR1	10807	0.609557	7.09859e-58	2.98492e-56
	ENSG00000119772	DNMT3A	1788	0.609452	8.68931e-62	4.22789e-60
	ENSG00000263513	FAM72C	554282	0.607627	3.11993e-51	1.02402e-49
	ENSG00000175643	RMI2	116028	0.607165	3.6125e-53	1.29026e-51
	ENSG00000132436	FIGNL1	63979	0.607151	1.52991e-59	6.88407e-58
	ENSG00000120539	MASTL	84930	0.606735	1.02847e-57	4.26337e-56
	ENSG00000145604	SKP2	6502	0.605157	1.78472e-57	7.32903e-56
	ENSG00000235601	BARX1-DT	101928040	0.604263	1.9252e-51	6.39862e-50
	ENSG00000115290	GRB14	2888	0.603865	2.18657e-58	9.3894e-57
	ENSG00000167550	RHEBL1	121268	0.603734	2.65487e-52	9.12327e-51
	ENSG00000116161	CACYBP	27101	0.602411	1.74368e-57	7.17169e-56
	ENSG00000187951	LOC100288637	100288637	0.602297	4.42715e-54	1.61855e-52
	ENSG00000156170	NDUFAF6	137682	0.601646	7.60869e-57	3.06244e-55
	ENSG00000129071	MBD4	8930	0.601308	1.7362e-57	7.15211e-56
	ENSG00000131876	SNRPA1	6627	0.601155	5.00877e-58	2.12312e-56
	ENSG00000230143	FLOT1	10211	0.600936	6.43654e-54	2.34018e-52
	ENSG00000006432	MAP3K9	4293	0.600849	1.26848e-55	4.88874e-54
	ENSG00000114346	ECT2	1894	0.600531	2.05399e-58	8.83452e-57
	ENSG00000169045	HNRNPH1	3187	0.59963	3.20954e-56	1.26854e-54
	ENSG00000113648	MACROH2A1	9555	0.599385	1.67724e-56	6.68938e-55
	ENSG00000153044	CENPH	64946	0.599196	3.39333e-58	1.44535e-56
	ENSG00000174353	TRIM74	378108	0.59894	1.10973e-54	4.16712e-53
	ENSG00000187730	GABRD	2563	0.598853	1.24239e-54	4.65199e-53
	ENSG00000011332	DPF1	8193	0.598797	7.85991e-50	2.41138e-48
	ENSG00000149187	CELF1	10658	0.598673	5.12822e-59	2.26493e-57
	ENSG00000080839	RBL1	5933	0.598392	7.35002e-53	2.59349e-51
	ENSG00000116014	KISS1R	84634	0.598064	9.28055e-54	3.36955e-52
	ENSG00000156802	ATAD2	29028	0.597751	5.49836e-58	2.32317e-56
	ENSG00000102098	SCML2	10389	0.597321	6.81616e-56	2.666e-54
	ENSG00000234616	JRK	8629	0.596999	1.35192e-55	5.20272e-54
	ENSG00000166508	MCM7	4176	0.596929	2.16285e-56	8.61313e-55
	ENSG00000120802	TMPO	7112	0.596467	8.47868e-58	3.53699e-56
	ENSG00000157193	LRP8	7804	0.596181	7.09991e-53	2.5086e-51
	ENSG00000161996	WDR90	197335	0.595837	1.28574e-56	5.16712e-55
	ENSG00000163507	CIP2A	57650	0.595532	2.54623e-53	9.14385e-52
	ENSG00000147889	CDKN2A	1029	0.595382	1.63049e-48	4.74771e-47
	ENSG00000204822	MRPL53	116540	0.594906	4.93615e-56	1.94512e-54
	ENSG00000131351	HAUS8	93323	0.594819	9.63365e-49	2.83021e-47
	ENSG00000112029	FBXO5	26271	0.594039	1.15135e-53	4.17453e-52
	ENSG00000123908	AGO2	27161	0.593532	7.48081e-55	2.82927e-53
	ENSG00000141562	NARF	26502	0.5933	6.69222e-52	2.25845e-50
	ENSG00000164466	SFXN1	94081	0.593264	2.20352e-55	8.43071e-54
	ENSG00000130600	H19	283120	0.592798	5.47418e-56	2.15392e-54
	ENSG00000138315	OIT3	170392	0.592767	2.75315e-52	9.44867e-51
	ENSG00000183506	PI4KAP2	375133	0.592299	1.06311e-55	4.10927e-54
	ENSG00000149679	CABLES2	81928	0.591275	4.02665e-54	1.47418e-52
	ENSG00000164941	INTS8	55656	0.591122	7.9969e-52	2.69529e-50
	ENSG00000075413	MARK3	4140	0.590662	1.26729e-52	4.43601e-51
	ENSG00000267698	LOC101927572	101927572	0.590578	2.47166e-49	7.42711e-48
	ENSG00000111364	DDX55	57696	0.58979	4.05253e-57	1.64115e-55
	ENSG00000121933	TMIGD3	57413	0.589261	1.04864e-51	3.51635e-50
	ENSG00000127957	PMS2P3	5387	0.589247	3.26876e-51	1.07019e-49
	ENSG00000087266	SH3BP2	6452	0.588858	1.027e-51	3.44817e-50
	ENSG00000184207	PGP	283871	0.588596	6.17695e-49	1.83103e-47
	ENSG00000146574	CCZ1B	221960	0.588588	2.02117e-52	6.99124e-51
	ENSG00000160299	PCNT	5116	0.588525	3.1909e-52	1.09083e-50
	ENSG00000162068	NTN3	4917	0.588053	3.4742e-52	1.18614e-50
	ENSG00000181938	GINS3	64785	0.587849	1.7074e-54	6.33013e-53
	ENSG00000128944	KNSTRN	90417	0.587333	2.21592e-51	7.31866e-50
	ENSG00000111981	ULBP1	80329	0.587192	2.22142e-52	7.67381e-51
	ENSG00000277909	SPC25	57405	0.587168	6.53465e-56	2.5597e-54
	ENSG00000122674	CCZ1	51622	0.587137	3.91559e-52	1.33338e-50
	ENSG00000124920	MYRF	745	0.586611	1.91717e-51	6.37998e-50
	ENSG00000184702	SEPTIN5	5413	0.586584	1.90395e-52	6.60311e-51
	ENSG00000136982	DSCC1	79075	0.586571	8.61309e-53	3.03511e-51
	ENSG00000112242	E2F3	1871	0.586525	6.06873e-53	2.15003e-51
	ENSG00000129355	CDKN2D	1032	0.586093	4.95658e-48	1.40595e-46
	ENSG00000126215	XRCC3	7517	0.585882	1.75724e-52	6.10234e-51
	ENSG00000082898	XPO1	7514	0.585625	1.56423e-54	5.81571e-53
	ENSG00000141568	FOXK2	3607	0.58519	8.43718e-55	3.17728e-53
	ENSG00000103326	CAPN15	6650	0.585023	3.23706e-54	1.19007e-52
	ENSG00000204149	AGAP6	414189	0.584707	1.83444e-50	5.81084e-49
	ENSG00000171557	FGG	2266	0.584544	1.3293e-54	4.97034e-53
	ENSG00000196418	ZNF124	7678	0.584155	2.21992e-51	7.32269e-50
	ENSG00000120963	ZNF706	51123	0.584136	7.75263e-55	2.92787e-53
	ENSG00000108511	HOXB6	3216	0.5841	1.37944e-49	4.20267e-48
	ENSG00000141570	CBX8	57332	0.583882	6.23751e-52	2.11041e-50
	ENSG00000138316	ADAMTS14	140766	0.583679	2.95959e-50	9.31881e-49
	ENSG00000114770	ABCC5	10057	0.58361	1.13052e-52	3.96254e-51
	ENSG00000009830	POMT2	29954	0.582966	3.43335e-49	1.02817e-47
	ENSG00000135747	ZNF670-ZNF695	100533111	0.582736	1.37151e-46	3.67267e-45
	ENSG00000120334	CENPL	91687	0.582634	4.58942e-49	1.36815e-47
	ENSG00000104889	RNASEH2A	10535	0.582295	4.9494e-47	1.35008e-45
	ENSG00000121060	TRIM25	7706	0.582222	3.25172e-55	1.23692e-53
	ENSG00000225697	SLC26A6	65010	0.582167	1.69335e-54	6.28689e-53
	ENSG00000196421	C20orf204	284739	0.582057	6.8433e-48	1.93279e-46
	ENSG00000245614	DDX11-AS1	100506660	0.581693	1.79424e-49	5.43497e-48
	ENSG00000249115	HAUS5	23354	0.581605	1.01298e-52	3.56481e-51
	ENSG00000259153	LOC100506411	100506411	0.581574	2.04628e-51	6.78389e-50
	ENSG00000198700	IPO9	55705	0.581538	1.12471e-54	4.21736e-53
	ENSG00000187775	DNAH17	8632	0.580899	1.19411e-47	3.32619e-46
	ENSG00000152256	PDK1	5163	0.580886	6.40593e-49	1.89677e-47
	ENSG00000257596	SCAT2	112935960	0.5808	1.84706e-49	5.58212e-48
	ENSG00000147536	GINS4	84296	0.580583	1.3772e-50	4.38886e-49
	ENSG00000184787	UBE2G2	7327	0.580388	2.76544e-49	8.30043e-48
	ENSG00000163041	H3-3A	3020	0.579693	1.50669e-53	5.44789e-52
	ENSG00000233654	LOC105376748	105376748	0.579377	2.3665e-50	7.4872e-49
	ENSG00000150636	CCDC102B	79839	0.579055	6.835e-50	2.09939e-48
	ENSG00000118369	USP35	57558	0.57847	7.44812e-51	2.38803e-49
	ENSG00000079134	THOC1	9984	0.578363	3.14e-53	1.12455e-51
	ENSG00000285043	LOC112694756	112694756	0.578359	2.38116e-47	6.57016e-46
	ENSG00000106603	COA1	55744	0.578234	1.37678e-52	4.79377e-51
	ENSG00000188312	CENPP	401541	0.578141	3.50209e-52	1.19411e-50
	ENSG00000070669	ASNS	440	0.578124	2.13461e-51	7.05896e-50
	ENSG00000149503	INCENP	3619	0.578046	1.31468e-52	4.5836e-51
	ENSG00000261556	SMG1P7	100506060	0.577959	3.58506e-50	1.12613e-48
	ENSG00000151849	CENPJ	55835	0.577864	3.81441e-51	1.24266e-49
	ENSG00000256525	POLG2	11232	0.577793	1.91834e-52	6.64428e-51
	ENSG00000167702	KIFC2	90990	0.577707	3.97839e-51	1.29448e-49
	ENSG00000116213	WRAP73	49856	0.577608	2.30133e-51	7.58172e-50
	ENSG00000080823	MOK	5891	0.577295	3.6575e-51	1.1945e-49
	ENSG00000051825	MPHOSPH9	10198	0.577062	2.05379e-53	7.40573e-52
	ENSG00000182685	BRICD5	283870	0.576622	2.04704e-46	5.40465e-45
	ENSG00000131697	NPHP4	261734	0.576566	1.07143e-48	3.14067e-47
	ENSG00000125871	MGME1	92667	0.575954	4.33316e-50	1.35205e-48
	ENSG00000165548	TMEM63C	57156	0.575756	8.53621e-49	2.51341e-47
	ENSG00000184949	FAM227A	646851	0.575624	9.85266e-50	3.01221e-48
	ENSG00000265112	MIR3153	100422936	0.574282	4.2395e-51	1.37773e-49
	ENSG00000160957	RECQL4	9401	0.574064	7.80377e-48	2.19934e-46
	ENSG00000104885	DOT1L	84444	0.573738	1.70709e-51	5.69528e-50
	ENSG00000198814	GK	2710	0.573149	3.99611e-50	1.25077e-48
	ENSG00000168779	SHOX2	6474	0.572741	2.61665e-44	6.37171e-43
	ENSG00000000460	C1orf112	55732	0.572501	8.97229e-48	2.52057e-46
	ENSG00000089775	ZBTB25	7597	0.572326	2.1398e-46	5.64236e-45
	ENSG00000126231	PROZ	8858	0.572242	1.56891e-49	4.76338e-48
	ENSG00000183426	NPIPA1	9284	0.572006	2.36457e-52	8.13627e-51
	ENSG00000084110	HAL	3034	0.571978	4.91654e-51	1.5899e-49
	ENSG00000131187	F12	2161	0.571837	2.72731e-48	7.81185e-47
	ENSG00000113504	SLC12A7	10723	0.571734	1.54897e-51	5.17432e-50
	ENSG00000156469	MTERF3	51001	0.57151	1.33426e-50	4.25717e-49
	ENSG00000120075	HOXB5	3215	0.571373	3.73596e-44	9.02217e-43
	ENSG00000166803	PCLAF	9768	0.571218	5.68623e-49	1.68938e-47
	ENSG00000244734	HBB	3043	0.570741	1.61372e-50	5.11783e-49
	ENSG00000117360	PRPF3	9129	0.57038	6.40158e-50	1.97086e-48
	ENSG00000240498	CDKN2B-AS1	100048912	0.570307	3.56604e-42	7.84857e-41
	ENSG00000141391	PRELID3A	10650	0.570284	5.20093e-50	1.61444e-48
	ENSG00000258947	TUBB3	10381	0.569858	3.52493e-47	9.69558e-46
	ENSG00000198000	NOL8	55035	0.569338	6.25928e-50	1.92931e-48
	ENSG00000189159	JPT1	51155	0.569305	3.04304e-48	8.69727e-47
	ENSG00000181350	LRRC75A	388341	0.569198	1.4944e-46	3.9936e-45
	ENSG00000139618	BRCA2	675	0.569045	2.31088e-48	6.66258e-47
	ENSG00000106344	RBM28	55131	0.568976	5.66498e-50	1.75434e-48
	ENSG00000106086	PLEKHA8	84725	0.568814	1.68693e-48	4.90121e-47
	ENSG00000109881	CCDC34	91057	0.568325	2.60188e-51	8.56117e-50
	ENSG00000100941	PNN	5411	0.568147	3.71855e-51	1.21293e-49
	ENSG00000125351	UPF3B	65109	0.568113	3.386e-46	8.84222e-45
	ENSG00000151466	SCLT1	132320	0.568062	5.57905e-51	1.80193e-49
	ENSG00000176619	LMNB2	84823	0.568032	5.6648e-47	1.53568e-45
	ENSG00000071626	DAZAP1	26528	0.567988	7.43995e-51	2.38803e-49
	ENSG00000214135	LOC220729	220729	0.56704	1.02144e-45	2.62572e-44
	ENSG00000132646	PCNA	5111	0.566957	3.58051e-46	9.34091e-45
	ENSG00000145016	RUBCN	9711	0.566932	6.95242e-46	1.79949e-44
	ENSG00000101361	NOP56	10528	0.566392	2.1638e-42	4.83512e-41
	ENSG00000163689	C3orf67	200844	0.566249	3.92623e-45	9.89944e-44
	ENSG00000266028	SRGAP2	23380	0.56586	9.48216e-44	2.22459e-42
	ENSG00000024526	DEPDC1	55635	0.565491	2.02543e-47	5.60036e-46
	ENSG00000175894	TSPEAR	54084	0.564664	2.02044e-40	4.11961e-39
	ENSG00000147206	NXF3	56000	0.564144	4.06289e-43	9.33224e-42
	ENSG00000136824	SMC2	10592	0.563806	3.46459e-49	1.03634e-47
	ENSG00000136937	NCBP1	4686	0.563583	5.97443e-48	1.69102e-46
	ENSG00000183137	CEP57L1	285753	0.563518	9.41431e-45	2.3247e-43
	ENSG00000013573	DDX11	1663	0.563232	2.23226e-47	6.16577e-46
	ENSG00000162004	CCDC78	124093	0.563102	1.11425e-48	3.26257e-47
	ENSG00000171208	NETO2	81831	0.562947	4.49773e-45	1.12756e-43
	ENSG00000164045	CDC25A	993	0.562695	3.38152e-46	8.8393e-45
	ENSG00000129988	LBP	3929	0.562647	1.32596e-47	3.68955e-46
	ENSG00000178772	CPN2	1370	0.562181	1.52407e-46	4.06548e-45
	ENSG00000163444	TMEM183A	92703	0.561909	1.25354e-45	3.21921e-44
	ENSG00000166845	C18orf54	162681	0.561518	9.68394e-46	2.49423e-44
	ENSG00000267201	LINC01775	101928602	0.561189	6.15187e-44	1.46283e-42
	ENSG00000051596	THOC3	84321	0.561037	1.91826e-48	5.54883e-47
	ENSG00000131668	BARX1	56033	0.560969	1.04847e-47	2.93605e-46
	ENSG00000130299	GTPBP3	84705	0.56085	3.52678e-50	1.10915e-48
	ENSG00000167210	LOXHD1	125336	0.560637	1.26427e-46	3.38894e-45
	ENSG00000153395	LPCAT1	79888	0.560569	8.53823e-48	2.40376e-46
	ENSG00000119760	SUPT7L	9913	0.560539	3.2899e-48	9.37229e-47
	ENSG00000141577	CEP131	22994	0.560447	1.66788e-43	3.88871e-42
	ENSG00000100813	ACIN1	22985	0.560422	1.46389e-47	4.06476e-46
	ENSG00000164663	USP49	25862	0.560301	9.8103e-46	2.52431e-44
	ENSG00000164283	ESM1	11082	0.559943	7.11587e-46	1.83999e-44
	ENSG00000213468	FIRRE	286467	0.559916	2.14137e-46	5.64236e-45
	ENSG00000087206	UIMC1	51720	0.559704	5.79419e-47	1.56753e-45
	ENSG00000187961	KLHL17	339451	0.559677	6.19479e-47	1.67247e-45
	ENSG00000163463	KRTCAP2	200185	0.559561	3.86128e-47	1.05656e-45
	ENSG00000148384	INPP5E	56623	0.559418	2.53748e-48	7.28399e-47
	ENSG00000130477	UNC13A	23025	0.558759	6.20072e-46	1.60651e-44
	ENSG00000153310	FAM49B	51571	0.558562	5.78725e-49	1.71745e-47
	ENSG00000212135	SNORD67	692108	0.558555	4.15484e-50	1.29891e-48
	ENSG00000205238	SPDYE2	441273	0.558523	8.72946e-45	2.16167e-43
	ENSG00000225872	LINC01529	644050	0.558511	5.12385e-44	1.22502e-42
	ENSG00000171560	FGA	2243	0.557825	1.39326e-47	3.87273e-46
	ENSG00000181016	LSMEM1	286006	0.557339	3.6587e-47	1.00321e-45
	ENSG00000071054	MAP4K4	9448	0.557146	1.50877e-48	4.39816e-47
	ENSG00000148187	MRRF	92399	0.556705	4.76788e-46	1.23894e-44
	ENSG00000072274	TFRC	7037	0.556676	2.26077e-49	6.81821e-48
	ENSG00000146872	TLK2	11011	0.556262	4.15317e-45	1.04317e-43
	ENSG00000203896	LIME1	54923	0.556257	6.48405e-47	1.74519e-45
	ENSG00000171564	FGB	2244	0.556097	4.27451e-47	1.16841e-45
	ENSG00000230316	FEZF1-AS1	154860	0.555961	1.61353e-47	4.47083e-46
	ENSG00000132300	PTCD3	55037	0.555403	5.18878e-47	1.41391e-45
	ENSG00000248256	OCIAD1-AS1	100861517	0.554906	5.67345e-45	1.41423e-43
	ENSG00000239857	GET4	51608	0.554642	5.83751e-46	1.5139e-44
	ENSG00000198720	ANKRD13B	124930	0.554525	4.74477e-46	1.23416e-44
	ENSG00000160193	WDR4	10785	0.554415	4.06196e-46	1.0576e-44
	ENSG00000197961	ZNF121	7675	0.554045	3.64673e-43	8.40569e-42
	ENSG00000180998	GPR137C	283554	0.553451	1.90431e-46	5.04298e-45
	ENSG00000125885	MCM8	84515	0.553155	1.89013e-46	5.01045e-45
	ENSG00000182446	NPLOC4	55666	0.553111	2.44243e-46	6.42278e-45
	ENSG00000176953	NFATC2IP	84901	0.552668	1.8328e-48	5.30745e-47
	ENSG00000099625	CBARP	255057	0.55235	1.0698e-44	2.63427e-43
	ENSG00000060339	CCAR1	55749	0.552281	3.33249e-45	8.43473e-44
	ENSG00000132182	NUP210	23225	0.552119	2.81874e-47	7.76938e-46
	ENSG00000061656	SPAG4	6676	0.551685	3.83937e-45	9.69902e-44
	ENSG00000175354	PTPN2	5771	0.551536	4.85962e-45	1.21712e-43
	ENSG00000177084	POLE	5426	0.550925	4.24897e-48	1.20784e-46
	ENSG00000148848	ADAM12	8038	0.550691	2.12542e-45	5.42126e-44
	ENSG00000158079	PTPDC1	138639	0.550609	1.9352e-40	3.94885e-39
	ENSG00000263080	LOC105371083	105371083	0.550064	3.15999e-42	6.97237e-41
	ENSG00000099901	RANBP1	5902	0.550061	2.35254e-42	5.23907e-41
	ENSG00000119041	GTF3C3	9330	0.549634	6.43448e-47	1.7354e-45
	ENSG00000004455	AK2	204	0.549584	5.78845e-47	1.56753e-45
	ENSG00000152253	SPC25	57405	0.549564	1.95509e-43	4.54627e-42
	ENSG00000176919	C8G	733	0.549483	5.94662e-44	1.41531e-42
	ENSG00000010539	ZNF200	7752	0.549292	1.48743e-48	4.34074e-47
	ENSG00000225855	RUSC1-AS1	284618	0.549031	2.96356e-45	7.53718e-44
	ENSG00000162065	TBC1D24	57465	0.549031	1.2956e-45	3.32397e-44
	ENSG00000159086	PAXBP1	94104	0.548928	6.56271e-45	1.62972e-43
	ENSG00000175264	CHST1	8534	0.548786	1.78128e-46	4.73145e-45
	ENSG00000185485	SDHAP1	255812	0.548526	2.87006e-43	6.6329e-42
	ENSG00000182173	TSEN54	283989	0.5484	5.64828e-45	1.40929e-43
	ENSG00000183150	GPR19	2842	0.548169	1.65785e-41	3.55081e-40
	ENSG00000213937	CLDN9	9080	0.54788	4.78546e-43	1.09728e-41
	ENSG00000101187	SLCO4A1	28231	0.547729	3.28209e-45	8.31516e-44
	ENSG00000274602	PI4KAP1	728233	0.547656	1.09815e-40	2.26897e-39
	ENSG00000278243	TSTA3	7264	0.54742	2.49335e-42	5.54329e-41
	ENSG00000198003	CCDC151	115948	0.547388	2.91868e-43	6.73932e-42
	ENSG00000124571	XPO5	57510	0.54734	3.66195e-44	8.85969e-43
	ENSG00000005961	ITGA2B	3674	0.547273	1.55604e-44	3.81021e-43
	ENSG00000188566	NDOR1	27158	0.547216	3.5132e-45	8.88357e-44
	ENSG00000160051	IQCC	55721	0.547006	4.50306e-44	1.0825e-42
	ENSG00000275491	LINC01730	101929125	0.546182	5.32325e-39	1.01172e-37
	ENSG00000131153	GINS2	51659	0.546155	3.13576e-45	7.95974e-44
	ENSG00000269713	NBPF9	400818	0.546058	2.79132e-45	7.10599e-44
	ENSG00000100344	PNPLA3	80339	0.546009	8.47619e-44	1.9957e-42
	ENSG00000116497	S100PBP	64766	0.545997	2.92852e-41	6.20673e-40
	ENSG00000185798	WDR53	348793	0.545977	2.54801e-41	5.41772e-40
	ENSG00000144381	HSPD1	3329	0.545831	3.16459e-43	7.30075e-42
	ENSG00000196670	ZFP62	643836	0.54564	4.36326e-44	1.05118e-42
	ENSG00000004939	SLC4A1	6521	0.545499	1.16314e-44	2.85609e-43
	ENSG00000274026	FAM27E3	100131997	0.545341	9.7566e-43	2.2026e-41
	ENSG00000113739	STC2	8614	0.545065	3.91166e-43	8.99273e-42
	ENSG00000133742	CA1	759	0.54485	5.64003e-45	1.40856e-43
	ENSG00000141956	PRDM15	63977	0.544515	1.64531e-43	3.83948e-42
	ENSG00000138083	SIX3	6496	0.544237	7.6262e-44	1.8004e-42
	ENSG00000118520	ARG1	383	0.544159	3.09877e-46	8.1325e-45
	ENSG00000260097	SPDYE6	729597	0.543979	4.45702e-40	8.88131e-39
	ENSG00000135637	CCDC142	84865	0.543962	1.49138e-44	3.65527e-43
	ENSG00000257017	HP	3240	0.543935	2.19204e-43	5.08827e-42
	ENSG00000135245	HILPDA	29923	0.543788	3.02934e-45	7.69705e-44
	ENSG00000188234	AGAP4	119016	0.543479	8.97954e-43	2.0324e-41
	ENSG00000173653	RCE1	9986	0.543451	7.24106e-43	1.64884e-41
	ENSG00000142748	FCN3	8547	0.54331	9.55596e-44	2.23991e-42
	ENSG00000141858	SAMD1	90378	0.543046	8.9866e-44	2.11209e-42
	ENSG00000197153	H3C12	8356	0.542205	1.8264e-44	4.45564e-43
	ENSG00000198805	PNP	4860	0.542176	3.52874e-41	7.44287e-40
	ENSG00000171456	ASXL1	171023	0.542158	3.24931e-45	8.24005e-44
	ENSG00000188152	NUTM2G	441457	0.541851	6.86929e-38	1.24105e-36
	ENSG00000151655	ITIH2	3698	0.541718	2.77041e-43	6.41386e-42
	ENSG00000187531	SIRT7	51547	0.541708	2.35205e-41	5.0093e-40
	ENSG00000179284	DAND5	199699	0.5416	1.32778e-38	2.47179e-37
	ENSG00000134815	DHX34	9704	0.541466	7.61199e-44	1.79866e-42
	ENSG00000178752	ERFE	151176	0.541399	3.99513e-46	1.04122e-44
	ENSG00000105613	MAST1	22983	0.541354	8.56901e-42	1.85648e-40
	ENSG00000158578	ALAS2	212	0.540827	9.04027e-45	2.23653e-43
	ENSG00000161904	LEMD2	221496	0.540558	3.37804e-42	7.44725e-41
	ENSG00000196873	CBWD3	445571	0.540335	7.18216e-42	1.56116e-40
	ENSG00000135540	NHSL1	57224	0.540328	7.40107e-43	1.68382e-41
	ENSG00000188536	HBA2	3040	0.540326	7.97292e-44	1.87888e-42
	ENSG00000174799	CEP135	9662	0.540309	2.74629e-45	6.99813e-44
	ENSG00000145545	SRD5A1	6715	0.539815	4.98983e-44	1.19515e-42
	ENSG00000010244	ZNF207	7756	0.539728	3.5322e-40	7.08675e-39
	ENSG00000124602	UNC5CL	222643	0.539661	2.42192e-40	4.91536e-39
	ENSG00000182308	DCAF4L1	285429	0.539644	4.57284e-39	8.72252e-38
	ENSG00000260589	STAM-AS1	102723166	0.539527	9.13219e-41	1.89281e-39
	ENSG00000101194	SLC17A9	63910	0.539522	1.70478e-43	3.97124e-42
	ENSG00000170633	RNF34	80196	0.53943	9.04456e-41	1.87612e-39
	ENSG00000132330	SCLY	51540	0.539318	1.87224e-40	3.82335e-39
	ENSG00000260942	CAPN10-DT	101752400	0.538848	2.39564e-43	5.55109e-42
	ENSG00000151006	PRSS53	339105	0.538666	1.29115e-42	2.8999e-41
	ENSG00000196366	C9orf163	158055	0.538626	3.70184e-44	8.94799e-43
	ENSG00000101040	ZMYND8	23613	0.538444	5.4784e-42	1.20173e-40
	ENSG00000203760	CENPW	387103	0.538175	3.10344e-41	6.57215e-40
	ENSG00000182199	SHMT2	6472	0.537599	3.84501e-45	9.70395e-44
	ENSG00000144485	HES6	55502	0.537084	8.08433e-43	1.83452e-41
	ENSG00000205704	LINC00634	339674	0.536872	5.18403e-43	1.18454e-41
	ENSG00000141505	ASGR1	432	0.536468	1.06353e-42	2.39481e-41
	ENSG00000164061	BSN	8927	0.536362	6.90646e-41	1.43942e-39
	ENSG00000237686	LOC101929705	101929705	0.536333	8.23774e-43	1.86772e-41
	ENSG00000111581	NUP107	57122	0.536172	9.29971e-45	2.29856e-43
	ENSG00000268658	LINC00664	400680	0.535905	2.21239e-39	4.26644e-38
	ENSG00000148399	DPH7	92715	0.53589	4.36545e-42	9.59197e-41
	ENSG00000125459	MSTO1	55154	0.535687	5.36952e-42	1.17883e-40
	ENSG00000125895	TMEM74B	55321	0.535579	1.13966e-38	2.12679e-37
	ENSG00000172965	MIR4435-2HG	541471	0.535159	2.09465e-39	4.04828e-38
	ENSG00000185361	TNFAIP8L1	126282	0.534938	6.9365e-42	1.509e-40
	ENSG00000100416	TRMU	55687	0.534919	4.98883e-44	1.19515e-42
	ENSG00000168496	FEN1	2237	0.534782	2.46687e-40	4.99888e-39
	ENSG00000183647	ZNF530	348327	0.534755	5.69407e-42	1.24593e-40
	ENSG00000183971	NPW	283869	0.534685	7.56402e-42	1.6428e-40
	ENSG00000241360	PDXP	57026	0.53459	7.59739e-40	1.5014e-38
	ENSG00000243449	C4orf48	401115	0.534587	1.3476e-40	2.76483e-39
	ENSG00000130812	ANGPTL6	83854	0.534405	6.11656e-42	1.33615e-40
	ENSG00000266017	MIR4477B	100616194	0.534395	4.44959e-40	8.87322e-39
	ENSG00000196262	PPIA	5478	0.534366	2.39821e-39	4.61463e-38
	ENSG00000126214	KLC1	3831	0.53427	5.79504e-39	1.09743e-37
	ENSG00000277363	SRCIN1	80725	0.534135	1.19743e-39	2.35049e-38
	ENSG00000196968	FUT11	170384	0.534116	2.35212e-41	5.0093e-40
	ENSG00000094631	HDAC6	10013	0.533602	6.7706e-43	1.54439e-41
	ENSG00000249592	LOC100129917	100129917	0.533484	5.47173e-41	1.14584e-39
	ENSG00000207923	MIR559	693144	0.533462	4.84868e-40	9.64715e-39
	ENSG00000169131	ZNF354A	6940	0.533381	1.42778e-44	3.50265e-43
	ENSG00000175985	PLEKHD1	400224	0.533343	2.77425e-41	5.88449e-40
	ENSG00000048140	TSPAN17	26262	0.533328	1.39511e-43	3.26142e-42
	ENSG00000167968	DNASE1L2	1775	0.533088	2.70476e-42	5.9981e-41
	ENSG00000260428	SCX	642658	0.533037	1.42921e-36	2.40852e-35
	ENSG00000087495	PHACTR3	116154	0.533037	7.53133e-39	1.41909e-37
	ENSG00000101084	RAB5IF	55969	0.532836	9.431e-39	1.76818e-37
	ENSG00000261798	LOC101929536	101929536	0.532782	2.58587e-42	5.74413e-41
	ENSG00000135116	HRK	8739	0.532411	1.12566e-37	2.00478e-36
	ENSG00000183666	GUSBP1	728411	0.532347	1.42618e-41	3.07212e-40
	ENSG00000207547	MIR25	407014	0.532265	5.14552e-43	1.17676e-41
	ENSG00000174529	TMEM81	388730	0.532207	2.30452e-41	4.91587e-40
	ENSG00000109758	HGFAC	3083	0.532027	2.26555e-42	5.05391e-41
	ENSG00000234545	FAM133B	257415	0.531927	1.89357e-39	3.67313e-38
	ENSG00000108848	LUC7L3	51747	0.531613	1.18662e-42	2.66742e-41
	ENSG00000130713	EXOSC2	23404	0.531051	1.38819e-45	3.55807e-44
	ENSG00000261039	LINC02544	101929504	0.530803	8.47112e-38	1.52105e-36
	ENSG00000230825	LOC101927354	101927354	0.530725	1.61129e-39	3.13713e-38
	ENSG00000272899	ATP6V1FNB	100130705	0.530569	9.31531e-38	1.66807e-36
	ENSG00000162032	SPSB3	90864	0.530412	4.18382e-38	7.64265e-37
	ENSG00000175455	CCDC14	64770	0.530227	1.91773e-42	4.29254e-41
	ENSG00000160401	CFAP157	286207	0.529778	2.95435e-38	5.4269e-37
	ENSG00000132016	C19orf57	79173	0.529771	1.44284e-41	3.10547e-40
	ENSG00000135638	EMX1	2016	0.52967	7.03812e-37	1.20145e-35
	ENSG00000188486	H2AX	3014	0.529514	4.1257e-40	8.25235e-39
	ENSG00000255717	SNHG1	23642	0.529416	4.36476e-44	1.05118e-42
	ENSG00000165644	COMTD1	118881	0.52933	3.6883e-42	8.11086e-41
	ENSG00000131828	PDHA1	5160	0.529158	1.16474e-40	2.39902e-39
	ENSG00000221164	SNORA11F	109617000	0.529087	2.15027e-38	3.96647e-37
	ENSG00000223768	LINC00205	642852	0.528917	3.57397e-41	7.52621e-40
	ENSG00000278916	CEP83-DT	144486	0.528851	7.79002e-39	1.46679e-37
	ENSG00000101391	CDK5RAP1	51654	0.528142	6.2311e-40	1.23324e-38
	ENSG00000120798	NR2C1	7181	0.527987	9.3923e-43	2.12218e-41
	ENSG00000245149	RNF139-AS1	101927612	0.527898	8.37766e-42	1.81652e-40
	ENSG00000279331	RBM12B-AS1	55472	0.527619	4.77954e-37	8.22837e-36
	ENSG00000105261	OVOL3	728361	0.52735	5.22733e-40	1.03848e-38
	ENSG00000161860	SYCE2	256126	0.52686	6.1779e-42	1.34843e-40
	ENSG00000172932	ANKRD13D	338692	0.526783	6.47795e-42	1.41158e-40
	ENSG00000084774	CAD	790	0.526353	8.36067e-42	1.81433e-40
	ENSG00000164362	TERT	7015	0.526048	1.14003e-38	2.12679e-37
	ENSG00000266235	MIR3176	100423037	0.52603	2.22915e-42	4.97693e-41
	ENSG00000167524	RSKR	124923	0.525991	4.30482e-38	7.85824e-37
	ENSG00000108309	RUNDC3A	10900	0.525911	1.03824e-38	1.93965e-37
	ENSG00000173825	TIGD3	220359	0.52591	2.01452e-35	3.20799e-34
	ENSG00000186583	SPATC1	375686	0.525734	1.44966e-42	3.24761e-41
	ENSG00000102125	TAZ	6901	0.524866	8.62011e-38	1.54569e-36
	ENSG00000268403	LOC644656	644656	0.524804	2.1323e-41	4.5559e-40
	ENSG00000166881	NEMP1	23306	0.524682	1.10286e-42	2.48125e-41
	ENSG00000229780	UBE2Q1-AS1	100874097	0.524504	1.44472e-40	2.95949e-39
	ENSG00000104356	POP1	10940	0.524425	5.52197e-39	1.04798e-37
	ENSG00000266124	MIR5587	100847028	0.524186	1.04822e-39	2.06066e-38
	ENSG00000263956	NBPF11	200030	0.523664	3.9552e-39	7.56632e-38
	ENSG00000125447	GGA3	23163	0.523453	1.60759e-41	3.45442e-40
	ENSG00000144021	CIAO1	9391	0.523377	1.25083e-39	2.45165e-38
	ENSG00000090520	DNAJB11	51726	0.522995	3.15694e-41	6.67471e-40
	ENSG00000060718	COL11A1	1301	0.522995	2.15388e-36	3.59294e-35
	ENSG00000002016	RAD52	5893	0.522807	2.33874e-39	4.50349e-38
	ENSG00000132680	KHDC4	22889	0.52242	3.84183e-41	8.07091e-40
	ENSG00000162873	KLHDC8A	55220	0.522212	2.13317e-38	3.9377e-37
	ENSG00000115368	WDR75	84128	0.5218	1.71824e-41	3.67717e-40
	ENSG00000183281	PLGLB1	5343	0.520991	1.67675e-39	3.25976e-38
	ENSG00000105821	DNAJC2	27000	0.520853	1.19364e-39	2.34479e-38
	ENSG00000259439	LINC01833	107985879	0.520605	6.30136e-38	1.14315e-36
	ENSG00000109670	FBXW7	55294	0.52045	3.67624e-41	7.7292e-40
	ENSG00000173531	MST1	4485	0.520226	3.16388e-40	6.36233e-39
	ENSG00000113649	TCERG1	10915	0.520211	1.27257e-39	2.49055e-38
	ENSG00000211454	AKR7L	246181	0.520208	2.91442e-37	5.09067e-36
	ENSG00000235142	LINC02532	100422737	0.519983	2.53624e-38	4.66863e-37
	ENSG00000185697	MYBL1	4603	0.51962	1.62746e-37	2.87129e-36
	ENSG00000170092	SPDYE5	442590	0.519318	1.00498e-33	1.44796e-32
	ENSG00000164610	RP9	6100	0.519297	1.76339e-38	3.26425e-37
	ENSG00000070061	ELP1	8518	0.519142	2.0145e-42	4.50532e-41
	ENSG00000229873	OGFR-AS1	101409261	0.519015	2.77481e-40	5.59983e-39
	ENSG00000160072	ATAD3B	83858	0.518816	1.98985e-39	3.85423e-38
	ENSG00000136872	ALDOB	229	0.518619	1.64861e-41	3.53391e-40
	ENSG00000103253	HAGHL	84264	0.518549	4.1349e-40	8.26445e-39
	ENSG00000049541	RFC2	5982	0.518487	4.64847e-39	8.86038e-38
	ENSG00000162482	AKR7A3	22977	0.518336	2.05094e-39	3.96672e-38
	ENSG00000006118	TMEM132A	54972	0.517624	3.24875e-36	5.38858e-35
	ENSG00000176749	CDK5R1	8851	0.517407	1.08948e-35	1.76157e-34
	ENSG00000138411	HECW2	57520	0.517365	3.79586e-40	7.60993e-39
	ENSG00000174915	PTDSS2	81490	0.517303	1.25691e-40	2.58481e-39
	ENSG00000185633	NDUFA4L2	56901	0.517224	4.81064e-40	9.57871e-39
	ENSG00000198610	AKR1C4	1109	0.517034	2.19474e-39	4.2355e-38
	ENSG00000135218	CD36	948	0.516816	4.23504e-40	8.45819e-39
	ENSG00000133740	E2F5	1875	0.516532	6.75773e-39	1.27607e-37
	ENSG00000142544	CTU1	90353	0.516452	2.28641e-40	4.6511e-39
	ENSG00000160117	ANKLE1	126549	0.516332	1.26666e-39	2.48082e-38
	ENSG00000146678	IGFBP1	3484	0.516307	1.01489e-39	1.99813e-38
	ENSG00000123080	CDKN2C	1031	0.516227	4.00053e-35	6.23851e-34
	ENSG00000136122	BORA	79866	0.516077	2.65451e-40	5.36671e-39
	ENSG00000163794	UCN	7349	0.515945	5.71632e-40	1.13392e-38
	ENSG00000170522	ELOVL6	79071	0.515867	3.9628e-39	7.57537e-38
	ENSG00000106404	CLDN15	24146	0.515761	7.26682e-38	1.30854e-36
	ENSG00000007933	FMO3	2328	0.515744	1.19777e-38	2.23292e-37
	ENSG00000160883	HK3	3101	0.515634	8.95601e-39	1.68152e-37
	ENSG00000147118	ZNF182	7569	0.515432	1.52811e-39	2.97959e-38
	ENSG00000280213	UCKL1-AS1	100113386	0.515356	3.92307e-37	6.79835e-36
	ENSG00000258643	BCL2L2-PABPN1	100529063	0.515238	2.79939e-39	5.38264e-38
	ENSG00000179832	MROH1	727957	0.5152	1.21812e-36	2.05674e-35
	ENSG00000184863	RBM33	155435	0.515156	7.35657e-40	1.4549e-38
	ENSG00000164983	TMEM65	157378	0.514456	1.22624e-40	2.52372e-39
	ENSG00000223705	NSUN5P1	155400	0.514412	5.3719e-39	1.02023e-37
	ENSG00000163950	SLBP	7884	0.514313	5.60992e-38	1.02052e-36
	ENSG00000037965	HOXC8	3224	0.514248	2.29218e-35	3.62166e-34
	ENSG00000196990	FAM163B	642968	0.514083	6.8199e-38	1.23382e-36
	ENSG00000021852	C8B	732	0.514018	4.85335e-39	9.23751e-38
	ENSG00000092208	GEMIN2	8487	0.514008	2.18115e-40	4.44384e-39
	ENSG00000162188	GNG3	2785	0.513573	9.33424e-37	1.58213e-35
	ENSG00000131127	ZNF141	7700	0.513496	6.70993e-34	9.75293e-33
	ENSG00000167194	C16orf92	146378	0.513288	4.27479e-35	6.6465e-34
	ENSG00000104522	TSTA3	7264	0.51313	8.97032e-40	1.77006e-38
	ENSG00000275873	LMNTD2	256329	0.513027	6.08471e-39	1.15146e-37
	ENSG00000080986	NDC80	10403	0.512957	6.71818e-35	1.03236e-33
	ENSG00000159055	MIS18A	54069	0.512911	4.8079e-39	9.15763e-38
	ENSG00000113555	PCDH12	51294	0.512796	1.88819e-39	3.66541e-38
	ENSG00000198216	CACNA1E	777	0.512608	1.64004e-32	2.2173e-31
	ENSG00000065665	SEC61A2	55176	0.512469	5.6371e-38	1.02476e-36
	ENSG00000205129	C4orf47	441054	0.512315	6.98742e-35	1.07123e-33
	ENSG00000172482	AGXT	189	0.511561	5.75311e-41	1.20381e-39
	ENSG00000239306	RBM14	10432	0.51124	2.9954e-40	6.02813e-39
	ENSG00000240230	COX19	90639	0.510706	3.85787e-38	7.05703e-37
	ENSG00000037474	NSUN2	54888	0.510514	3.96976e-40	7.94646e-39
	ENSG00000197063	MAFG	4097	0.510514	1.67877e-36	2.81466e-35
	ENSG00000163806	SPDYA	245711	0.510484	6.57056e-38	1.18953e-36
	ENSG00000235033	DAAM2-AS1	100505635	0.510216	1.62115e-36	2.72327e-35
	ENSG00000080618	CPB2	1361	0.510205	9.38081e-40	1.84967e-38
	ENSG00000284738	LOC101928059	101928059	0.510151	6.57219e-37	1.12484e-35
	ENSG00000169683	LRRC45	201255	0.510085	9.13683e-35	1.39264e-33
	ENSG00000164406	LEAP2	116842	0.510031	5.72979e-38	1.04089e-36
	ENSG00000268655	LOC101059948	101059948	0.50995	1.11762e-35	1.80596e-34
	ENSG00000158571	PFKFB1	5207	0.509925	3.40085e-39	6.52007e-38
	ENSG00000277053	GTF2IP1	2970	0.509359	1.54698e-39	3.01415e-38
	ENSG00000180806	HOXC9	3225	0.509355	2.60966e-37	4.56439e-36
	ENSG00000129292	PHF20L1	51105	0.509293	8.14185e-38	1.46292e-36
	ENSG00000177595	PIDD1	55367	0.509194	6.86062e-38	1.24033e-36
	ENSG00000198625	MDM4	4194	0.508847	3.69201e-37	6.41483e-36
	ENSG00000103269	RHBDL1	9028	0.508714	2.23713e-35	3.54319e-34
	ENSG00000151388	ADAMTS12	81792	0.508691	3.41134e-35	5.32602e-34
	ENSG00000114268	PFKFB4	5210	0.508658	2.34956e-36	3.90945e-35
	ENSG00000234585	CCT6P3	643180	0.508497	2.47449e-34	3.7009e-33
	ENSG00000003509	NDUFAF7	55471	0.508496	2.04782e-37	3.59126e-36
	ENSG00000123843	C4BPB	725	0.508367	3.19691e-38	5.86426e-37
	ENSG00000185347	TEDC1	283643	0.508333	1.22217e-31	1.56856e-30
	ENSG00000166900	STX3	6809	0.508211	3.53762e-39	6.77243e-38
	ENSG00000162650	ATXN7L2	127002	0.508138	7.03009e-38	1.26923e-36
	ENSG00000090932	DLL3	10683	0.508087	2.0043e-37	3.51727e-36
	ENSG00000087157	PGS1	9489	0.507842	1.11964e-36	1.89411e-35
	ENSG00000160688	FLAD1	80308	0.507708	2.80509e-38	5.15992e-37
	ENSG00000159650	UROC1	131669	0.507678	5.36851e-37	9.21823e-36
	ENSG00000164620	RELL2	285613	0.507437	1.64087e-36	2.75463e-35
	ENSG00000165704	HPRT1	3251	0.507425	1.92139e-37	3.37853e-36
	ENSG00000138074	SLC5A6	8884	0.507411	5.55835e-37	9.52608e-36
	ENSG00000168005	SPINDOC	144097	0.507209	3.37084e-39	6.46725e-38
	ENSG00000173588	CEP83	51134	0.507179	6.86457e-36	1.12303e-34
	ENSG00000131591	C1orf159	54991	0.507105	7.56054e-38	1.3594e-36
	ENSG00000164076	CAMKV	79012	0.50696	2.26123e-36	3.76486e-35
	ENSG00000136011	STAB2	55576	0.506952	1.36158e-37	2.41352e-36
	ENSG00000157111	TMEM171	134285	0.506409	1.1577e-36	1.95598e-35
	ENSG00000149091	DGKZ	8525	0.505941	3.34587e-35	5.23e-34
	ENSG00000176102	CSTF3	1479	0.50582	9.68142e-37	1.63887e-35
	ENSG00000176915	ANKLE2	23141	0.505711	1.11327e-37	1.98406e-36
	ENSG00000204044	SLC12A5-AS1	109729184	0.505684	8.08341e-33	1.11285e-31
	ENSG00000276368	H2AC14	8331	0.505679	1.42676e-37	2.52514e-36
	ENSG00000201512	SNORA71C	677839	0.505649	2.2371e-38	4.12375e-37
	ENSG00000136881	BAAT	570	0.505607	8.9164e-40	1.76074e-38
	ENSG00000173457	PPP1R14B	26472	0.505606	1.01875e-32	1.39163e-31
	ENSG00000206140	TMEM191C	645426	0.505096	8.82898e-37	1.49939e-35
	ENSG00000258890	CEP95	90799	0.505003	1.84679e-37	3.25388e-36
	ENSG00000233101	HOXB-AS3	404266	0.504848	5.25493e-34	7.6933e-33
	ENSG00000091127	PUS7	54517	0.50476	1.24248e-38	2.31464e-37
	ENSG00000227963	RBM15-AS1	440600	0.504688	4.1511e-34	6.12041e-33
	ENSG00000150967	ABCB9	23457	0.504614	2.23449e-36	3.72269e-35
	ENSG00000015520	NPC1L1	29881	0.504127	1.99472e-36	3.33378e-35
	ENSG00000270231	NBPF8	728841	0.504041	3.5901e-38	6.57635e-37
	ENSG00000215644	GCGR	2642	0.50403	8.31806e-37	1.41445e-35
	ENSG00000115756	HPCAL1	3241	0.50384	1.02715e-34	1.56107e-33
	ENSG00000273572	CDHR5	53841	0.503767	6.73978e-37	1.15277e-35
	ENSG00000124222	STX16	8675	0.503613	1.83449e-38	3.39349e-37
	ENSG00000180210	F2	2147	0.503364	8.60238e-38	1.54356e-36
	ENSG00000101868	POLA1	5422	0.503233	5.92338e-36	9.72077e-35
	ENSG00000176390	CRLF3	51379	0.502945	6.08119e-33	8.41173e-32
	ENSG00000236901	MIR600HG	81571	0.502885	3.82531e-37	6.63445e-36
	ENSG00000233954	UQCRHL	440567	0.50285	2.62058e-35	4.12951e-34
	ENSG00000250073	LOC101929340	101929340	0.502812	6.07873e-35	9.38477e-34
	ENSG00000146909	NOM1	64434	0.502653	1.93595e-37	3.40187e-36
	ENSG00000117601	SERPINC1	462	0.502401	4.16385e-39	7.94816e-38
	ENSG00000163736	PPBP	5473	0.502313	4.10825e-37	7.11457e-36
	ENSG00000064607	SUGP2	10147	0.502307	9.36509e-39	1.75707e-37
	ENSG00000005302	MSL3	10943	0.502252	4.52164e-37	7.79969e-36
	ENSG00000164694	FNDC1	84624	0.502131	1.49538e-35	2.40017e-34
	ENSG00000147174	GCNA	93953	0.50199	4.206e-34	6.19555e-33
	ENSG00000092607	TBX15	6913	0.501854	1.86114e-37	3.27697e-36
	ENSG00000074855	ANO8	57719	0.501796	8.15315e-37	1.3873e-35
	ENSG00000175874	CREG2	200407	0.501785	1.26507e-32	1.71829e-31
	ENSG00000132693	CRP	1401	0.501597	4.68208e-36	7.70772e-35
	ENSG00000188981	MSANTD1	345222	0.501543	9.52163e-35	1.44877e-33
	ENSG00000143033	MTF2	22823	0.501227	4.13363e-34	6.09919e-33
	ENSG00000233450	KIFC1	3833	0.50118	4.74632e-38	8.65218e-37
	ENSG00000231439	WASIR2	100132169	0.500981	1.93444e-35	3.08794e-34
	ENSG00000198089	SFI1	9814	0.500614	8.79459e-33	1.20573e-31
	ENSG00000145198	VWA5B2	90113	0.500611	5.06318e-36	8.32468e-35
	ENSG00000169856	ONECUT1	3175	0.50048	3.58218e-35	5.58943e-34
	ENSG00000179111	HES7	84667	0.500467	2.24321e-33	3.18146e-32
	ENSG00000114999	TTL	150465	0.499904	8.52448e-31	1.0312e-29
	ENSG00000228486	C2orf92	728537	0.499793	1.13306e-32	1.54536e-31
	ENSG00000180834	MAP6D1	79929	0.499781	2.12567e-34	3.18644e-33
	ENSG00000261236	BOP1	23246	0.499775	5.00303e-36	8.23092e-35
	ENSG00000187953	PMS2CL	441194	0.499689	1.80446e-36	3.01962e-35
	ENSG00000162971	TYW5	129450	0.499639	3.4118e-34	5.05966e-33
	ENSG00000116830	TTF2	8458	0.499592	9.9413e-39	1.85988e-37
	ENSG00000161692	DBF4B	80174	0.499437	8.25281e-33	1.13441e-31
	ENSG00000134333	LDHA	3939	0.499421	6.03736e-36	9.89547e-35
	ENSG00000138109	CYP2C9	1559	0.499419	3.97727e-36	6.56387e-35
	ENSG00000136527	TRA2B	6434	0.499224	1.35845e-37	2.40961e-36
	ENSG00000170091	NSG2	51617	0.498989	4.59678e-34	6.75983e-33
	ENSG00000199266	SNORA60	677837	0.498631	9.06918e-36	1.47181e-34
	ENSG00000185684	EP400P1	347918	0.498429	4.32866e-37	7.4815e-36
	ENSG00000067365	METTL22	79091	0.498365	2.66569e-35	4.19672e-34
	ENSG00000180509	KCNE1	3753	0.498285	4.10062e-34	6.05388e-33
	ENSG00000261136	LOC105370941	105370941	0.498179	1.64292e-33	2.34653e-32
	ENSG00000182504	CEP97	79598	0.498171	2.75535e-33	3.88687e-32
	ENSG00000228049	POLR2J2	246721	0.498112	3.75867e-34	5.56778e-33
	ENSG00000244414	CFHR1	3078	0.498045	8.12916e-36	1.32265e-34
	ENSG00000178297	TMPRSS9	360200	0.497968	3.94841e-33	5.51082e-32
	ENSG00000107147	KCNT1	57582	0.497687	6.96894e-37	1.19042e-35
	ENSG00000228271	LINC02048	105374289	0.49759	3.84704e-32	5.09385e-31
	ENSG00000197182	MIRLET7BHG	400931	0.497532	7.29879e-35	1.11831e-33
	ENSG00000285437	POLR2J3	548644	0.497522	1.24148e-30	1.48813e-29
	ENSG00000259158	ADAM20P1	317760	0.497405	7.81215e-32	1.01651e-30
	ENSG00000042088	TDP1	55775	0.497297	4.2511e-35	6.61358e-34
	ENSG00000136352	NKX2-1	7080	0.497244	5.37786e-34	7.86015e-33
	ENSG00000243444	PALM2AKAP2	445815	0.497193	2.70024e-33	3.81322e-32
	ENSG00000256690	LOC105369332	105369332	0.49711	2.26262e-34	3.38596e-33
	ENSG00000106399	RPA3	6119	0.496939	3.53375e-36	5.85025e-35
	ENSG00000116785	CFHR3	10878	0.496917	5.84899e-36	9.60467e-35
	ENSG00000136270	TBRG4	9238	0.496797	3.11694e-37	5.44079e-36
	ENSG00000026036	RTEL1-TNFRSF6B	100533107	0.496559	1.26079e-36	2.12742e-35
	ENSG00000272034	SNORD14A	26822	0.496485	1.14798e-37	2.04316e-36
	ENSG00000234912	SNHG20	654434	0.496353	1.39623e-35	2.24652e-34
	ENSG00000141569	TRIM65	201292	0.496292	1.49282e-37	2.63728e-36
	ENSG00000151287	TEX30	93081	0.496187	1.73475e-35	2.77592e-34
	ENSG00000100292	HMOX1	3162	0.495949	1.60072e-36	2.69239e-35
	ENSG00000187266	EPOR	2057	0.495823	3.83179e-34	5.66891e-33
	ENSG00000141485	SLC13A5	284111	0.495804	1.28611e-34	1.94565e-33
	ENSG00000157131	C8A	731	0.495799	7.25375e-36	1.18523e-34
	ENSG00000197279	ZNF165	7718	0.495703	2.11753e-35	3.3639e-34
	ENSG00000136378	ADAMTS7	11173	0.495365	2.16773e-34	3.24765e-33
	ENSG00000137185	ZSCAN9	7746	0.495252	6.03e-36	9.88957e-35
	ENSG00000131015	ULBP2	80328	0.495237	1.33106e-35	2.14558e-34
	ENSG00000180061	TMEM150B	284417	0.495233	3.35428e-35	5.24004e-34
	ENSG00000153086	ACMSD	130013	0.495223	2.02538e-35	3.22334e-34
	ENSG00000157999	ANKRD61	100310846	0.495082	8.96069e-35	1.36738e-33
	ENSG00000269858	EGLN2	112398	0.495036	8.89271e-37	1.50924e-35
	ENSG00000112118	MCM3	4172	0.494869	3.26413e-34	4.84612e-33
	ENSG00000166526	ZNF3	7551	0.494776	8.02167e-36	1.30665e-34
	ENSG00000251365	LINC02236	109729133	0.494749	6.81569e-35	1.04551e-33
	ENSG00000161654	LSM12	124801	0.494601	8.35393e-37	1.41963e-35
	ENSG00000127831	VIL1	7429	0.494557	1.28568e-34	1.94565e-33
	ENSG00000136231	IGF2BP3	10643	0.494475	4.69209e-33	6.52801e-32
	ENSG00000172901	LVRN	206338	0.494461	1.85102e-29	2.06897e-28
	ENSG00000204316	MRPL38	64978	0.494444	7.15372e-36	1.16961e-34
	ENSG00000250365	LOC101927124	101927124	0.494414	2.78726e-33	3.92978e-32
	ENSG00000138308	PLA2G12B	84647	0.494344	1.63013e-33	2.32953e-32
	ENSG00000223609	HBD	3045	0.494299	8.68944e-36	1.41106e-34
	ENSG00000070476	ZXDC	79364	0.494252	3.09321e-35	4.85235e-34
	ENSG00000128610	FEZF1	389549	0.494033	2.99467e-35	4.70339e-34
	ENSG00000176165	FOXG1	2290	0.493999	5.69968e-35	8.82027e-34
	ENSG00000100314	CABP7	164633	0.493434	1.15191e-36	1.94744e-35
	ENSG00000071246	VASH1	22846	0.493137	7.91248e-37	1.34809e-35
	ENSG00000225091	SNORA71A	26777	0.493108	8.63919e-36	1.40376e-34
	ENSG00000162222	TTC9C	283237	0.493068	2.25376e-33	3.19471e-32
	ENSG00000225484	NUTM2B-AS1	101060691	0.493056	3.36604e-33	4.72555e-32
	ENSG00000165810	BTNL9	153579	0.492677	9.4638e-36	1.53491e-34
	ENSG00000250133	HOXC-AS2	100874364	0.492581	4.69032e-32	6.17316e-31
	ENSG00000187626	ZKSCAN4	387032	0.49258	2.50439e-34	3.73926e-33
	ENSG00000168137	SETD5	55209	0.49257	1.67518e-36	2.81043e-35
	ENSG00000114771	AADAC	13	0.492563	3.82961e-36	6.33208e-35
	ENSG00000180198	RCC1	1104	0.492519	2.05305e-35	3.26541e-34
	ENSG00000175868	CALCB	797	0.492407	2.81919e-31	3.5321e-30
	ENSG00000196502	SULT1A1	6817	0.49228	4.55575e-33	6.34502e-32
	ENSG00000236499	LINC00896	150197	0.492226	1.15027e-33	1.65006e-32
	ENSG00000138035	PNPT1	87178	0.492013	1.70462e-36	2.85437e-35
	ENSG00000121957	GPSM2	29899	0.491969	2.47278e-35	3.90468e-34
	ENSG00000252481	SCARNA13	677768	0.491758	2.90911e-33	4.095e-32
	ENSG00000177943	MAMDC4	158056	0.491569	9.98133e-36	1.61586e-34
	ENSG00000204653	ASPDH	554235	0.491494	6.21173e-35	9.57888e-34
	ENSG00000273032	DGCR5	26220	0.491473	6.62108e-35	1.01863e-33
	ENSG00000214226	C17orf67	339210	0.491151	3.36822e-30	3.91097e-29
	ENSG00000081721	DUSP12	11266	0.490917	1.98902e-34	2.985e-33
	ENSG00000103540	CCP110	9738	0.490906	3.46309e-32	4.60631e-31
	ENSG00000284254	HNRNPH1	3187	0.490769	2.0137e-35	3.20799e-34
	ENSG00000070814	TCOF1	6949	0.490533	8.56986e-35	1.31001e-33
	ENSG00000197779	ZNF81	347344	0.490523	3.60967e-32	4.78918e-31
	ENSG00000004777	ARHGAP33	115703	0.49049	9.67144e-36	1.56762e-34
	ENSG00000143127	ITGA10	8515	0.490481	2.46261e-33	3.48325e-32
	ENSG00000173110	HSPA6	3310	0.490289	5.89691e-31	7.21638e-30
	ENSG00000075618	FSCN1	6624	0.490256	5.86323e-35	9.0627e-34
	ENSG00000266507	MIR4479	100616480	0.49021	1.43864e-31	1.83654e-30
	ENSG00000244687	UBE2V1	7335	0.49006	1.33348e-30	1.59551e-29
	ENSG00000164707	SLC13A4	26266	0.490036	1.92309e-31	2.43489e-30
	ENSG00000135045	C9orf40	55071	0.489988	8.46413e-32	1.09808e-30
	ENSG00000176383	B3GNT4	79369	0.489967	4.58944e-29	5.00654e-28
	ENSG00000178127	NDUFV2	4729	0.489757	6.11369e-34	8.90596e-33
	ENSG00000196312	MFSD14C	84278	0.489701	2.63782e-29	2.92113e-28
	ENSG00000135740	SLC9A5	6553	0.489626	2.23811e-33	3.17594e-32
	ENSG00000133275	CSNK1G2	1455	0.489575	2.08868e-32	2.80655e-31
	ENSG00000108242	CYP2C18	1562	0.489557	1.61205e-34	2.42896e-33
	ENSG00000111412	C12orf49	79794	0.489517	5.19267e-35	8.04986e-34
	ENSG00000138587	MNS1	55329	0.489484	6.86251e-36	1.12303e-34
	ENSG00000144045	DQX1	165545	0.489436	4.11508e-35	6.41178e-34
	ENSG00000163882	POLR2H	5437	0.489416	1.89081e-35	3.02013e-34
	ENSG00000136237	RAPGEF5	9771	0.489271	7.56096e-35	1.15781e-33
	ENSG00000145495	MARCHF6	10299	0.489265	7.95913e-32	1.03512e-30
	ENSG00000171695	LKAAEAR1	198437	0.489216	2.46442e-29	2.73718e-28
	ENSG00000204764	RANBP17	64901	0.488967	3.59876e-36	5.95413e-35
	ENSG00000144029	MRPS5	64969	0.488871	4.57619e-31	5.64211e-30
	ENSG00000143921	ABCG8	64241	0.488838	4.15266e-34	6.12041e-33
	ENSG00000196363	WDR5	11091	0.488635	1.12986e-31	1.45293e-30
	ENSG00000170323	FABP4	2167	0.488485	1.27053e-31	1.62824e-30
	ENSG00000134830	C5AR2	27202	0.488314	1.47759e-31	1.88442e-30
	ENSG00000165501	LRR1	122769	0.488311	3.28219e-32	4.37453e-31
	ENSG00000284260	RUFY1	80230	0.487732	7.8906e-34	1.14186e-32
	ENSG00000221978	CCNL2	81669	0.487704	2.50712e-36	4.16898e-35
	ENSG00000172732	MUS81	80198	0.487636	7.54674e-34	1.09451e-32
	ENSG00000282228	PAM16	51025	0.487633	2.66976e-35	4.2006e-34
	ENSG00000106392	C1GALT1	56913	0.487471	4.5135e-36	7.43484e-35
	ENSG00000160973	FOXH1	8928	0.487468	8.78979e-33	1.2057e-31
	ENSG00000147789	ZNF7	7553	0.487258	7.80865e-34	1.13062e-32
	ENSG00000167701	GPT	2875	0.487229	1.47214e-36	2.47928e-35
	ENSG00000176244	ACBD7	414149	0.487147	1.18815e-34	1.80368e-33
	ENSG00000111596	CNOT2	4848	0.487063	1.44908e-33	2.07192e-32
	ENSG00000120254	MTHFD1L	25902	0.486944	8.80961e-35	1.3451e-33
	ENSG00000163155	LYSMD1	388695	0.486662	1.01324e-33	1.45905e-32
	ENSG00000258667	HIF1A-AS3	105370526	0.486535	8.06949e-31	9.77961e-30
	ENSG00000213918	DNASE1	1773	0.486498	2.7569e-31	3.45571e-30
	ENSG00000100557	CCDC198	55195	0.486463	5.8841e-32	7.69434e-31
	ENSG00000179364	PACS2	23241	0.486463	2.82187e-31	3.53373e-30
	ENSG00000145192	AHSG	197	0.486422	6.45814e-34	9.39213e-33
	ENSG00000155561	NUP205	23165	0.486372	2.88402e-33	4.06185e-32
	ENSG00000236882	LINC01554	202299	0.485933	2.97517e-35	4.67555e-34
	ENSG00000203799	CCDC162P	221262	0.485867	1.55565e-32	2.10537e-31
	ENSG00000233602	ERI3-IT1	100874278	0.485853	5.59419e-33	7.75848e-32
	ENSG00000073605	GSDMB	55876	0.485746	1.11912e-35	1.80728e-34
	ENSG00000173621	LRFN4	78999	0.485724	1.2439e-33	1.78145e-32
	ENSG00000106484	MEST	4232	0.485597	2.67692e-34	3.98781e-33
	ENSG00000274805	MIR6768	102465460	0.485562	8.70698e-34	1.25862e-32
	ENSG00000159708	LRRC36	55282	0.48544	1.52855e-30	1.82146e-29
	ENSG00000148019	CEP78	84131	0.485377	3.37732e-33	4.73888e-32
	ENSG00000056736	IL17RB	55540	0.485345	1.12183e-31	1.44401e-30
	ENSG00000282458	WASH5P	375690	0.485318	4.27622e-32	5.63943e-31
	ENSG00000113889	KNG1	3827	0.48515	5.85254e-34	8.53971e-33
	ENSG00000010292	NCAPD2	9918	0.485137	3.21797e-35	5.03907e-34
	ENSG00000167011	NAT16	375607	0.484693	5.08636e-31	6.23897e-30
	ENSG00000146094	DOK3	79930	0.484392	6.456e-35	9.94896e-34
	ENSG00000073754	CD5L	922	0.484215	6.59988e-33	9.11961e-32
	ENSG00000077935	SMC1B	27127	0.484162	3.53864e-33	4.9573e-32
	ENSG00000132703	APCS	325	0.484161	3.1646e-34	4.70101e-33
	ENSG00000187045	TMPRSS6	164656	0.484028	1.80454e-30	2.13775e-29
	ENSG00000237491	LINC01409	105378580	0.483984	1.76743e-32	2.38586e-31
	ENSG00000095002	MSH2	4436	0.483863	7.79774e-33	1.07579e-31
	ENSG00000128564	VGF	7425	0.483766	2.54698e-34	3.80069e-33
	ENSG00000232434	AJM1	389813	0.483731	3.37497e-32	4.49592e-31
	ENSG00000134453	RBM17	84991	0.483695	8.38719e-32	1.08864e-30
	ENSG00000163673	DCLK3	85443	0.483617	9.59985e-31	1.15704e-29
	ENSG00000251474	RPL32P3	132241	0.483559	1.65624e-33	2.36428e-32
	ENSG00000167280	ENGASE	64772	0.483503	2.49277e-34	3.72401e-33
	ENSG00000198113	TOR4A	54863	0.483318	5.24177e-31	6.42062e-30
	ENSG00000176912	TYMSOS	494514	0.483206	3.05206e-31	3.80755e-30
	ENSG00000213066	FGFR1OP	11116	0.483162	2.28299e-31	2.87262e-30
	ENSG00000145214	DGKQ	1609	0.483074	1.83864e-32	2.47816e-31
	ENSG00000160999	SH2B2	10603	0.48306	7.9845e-35	1.22195e-33
	ENSG00000099937	SERPIND1	3053	0.48298	3.51905e-33	4.93248e-32
	ENSG00000113600	C9	735	0.482901	2.88216e-34	4.28386e-33
	ENSG00000137563	GGH	8836	0.482863	6.22817e-34	9.06269e-33
	ENSG00000100629	CEP128	145508	0.482859	1.2937e-34	1.956e-33
	ENSG00000153207	AHCTF1	25909	0.482593	1.18789e-32	1.61596e-31
	ENSG00000141480	ARRB2	409	0.482486	5.18351e-30	5.94275e-29
	ENSG00000182108	DEXI	28955	0.482455	2.73103e-31	3.42491e-30
	ENSG00000117009	KMO	8564	0.48198	4.61148e-32	6.07548e-31
	ENSG00000167525	PROCA1	147011	0.481699	8.64044e-33	1.18583e-31
	ENSG00000146263	MMS22L	253714	0.481595	6.6619e-32	8.68985e-31
	ENSG00000175216	CKAP5	9793	0.481282	9.38365e-35	1.42943e-33
	ENSG00000023839	ABCC2	1244	0.481216	3.26381e-32	4.35225e-31
	ENSG00000118785	SPP1	6696	0.481162	1.9144e-32	2.57896e-31
	ENSG00000214198	TTC41P	253724	0.481126	2.83274e-26	2.6063e-25
	ENSG00000055044	NOP58	51602	0.481065	3.11221e-35	4.87925e-34
	ENSG00000160917	CPSF4	10898	0.481038	9.20615e-34	1.32858e-32
	ENSG00000184307	ZDHHC23	254887	0.481036	3.92019e-33	5.47724e-32
	ENSG00000276825	DRD4	1815	0.480998	4.00386e-34	5.91767e-33
	ENSG00000117385	P3H1	64175	0.48098	3.6324e-31	4.5038e-30
	ENSG00000248323	LUCAT1	100505994	0.480895	3.86801e-32	5.11904e-31
	ENSG00000102078	SLC25A14	9016	0.480887	3.34306e-31	4.15483e-30
	ENSG00000226800	CACTIN-AS1	404665	0.480662	8.95043e-33	1.22646e-31
	ENSG00000185730	ZNF696	79943	0.480643	1.32838e-34	2.00614e-33
	ENSG00000172171	TEFM	79736	0.48062	2.07614e-29	2.3147e-28
	ENSG00000184492	FOXD4L1	200350	0.480581	3.41002e-29	3.75102e-28
	ENSG00000100749	VRK1	7443	0.48046	2.02207e-33	2.87713e-32
	ENSG00000055957	ITIH1	3697	0.480446	7.32665e-34	1.06317e-32
	ENSG00000163482	STK36	27148	0.480397	8.97274e-35	1.36842e-33
	ENSG00000237596	LOC644135	644135	0.480359	2.18463e-31	2.7528e-30
	ENSG00000148835	TAF5	6877	0.480314	1.15929e-31	1.48931e-30
	ENSG00000161036	LRWD1	222229	0.480168	4.24049e-31	5.23311e-30
	ENSG00000174943	KCTD13	253980	0.48009	5.19594e-34	7.6154e-33
	ENSG00000029993	HMGB3	3149	0.48001	5.59831e-33	7.7601e-32
	ENSG00000216895	LOC100506302	100506302	0.479879	3.99435e-28	4.12812e-27
	ENSG00000146731	CCT6A	908	0.479751	3.69623e-34	5.47837e-33
	ENSG00000151131	C12orf45	121053	0.479716	3.2512e-30	3.77843e-29
	ENSG00000167771	RCOR2	283248	0.479697	3.93972e-33	5.5016e-32
	ENSG00000167619	TMEM145	284339	0.479607	8.56483e-31	1.03561e-29
	ENSG00000101019	UQCC1	55245	0.479543	4.37581e-30	5.03869e-29
	ENSG00000187808	SOWAHD	347454	0.479532	2.06509e-33	2.93359e-32
	ENSG00000111669	TPI1	7167	0.479369	1.82237e-31	2.31182e-30
	ENSG00000107807	TLX1	3195	0.479306	1.23721e-31	1.58709e-30
	ENSG00000110245	APOC3	345	0.479239	5.36608e-34	7.85166e-33
	ENSG00000136206	SPDYE1	285955	0.479209	1.36887e-29	1.53986e-28
	ENSG00000254206	NPIPB11	728888	0.479195	5.57261e-32	7.29427e-31
	ENSG00000125633	CCDC93	54520	0.479166	6.55027e-32	8.54848e-31
	ENSG00000284548	METTL9	51108	0.479118	1.43266e-31	1.82979e-30
	ENSG00000217801	LOC100288175	100288175	0.479093	3.45673e-32	4.60017e-31
	ENSG00000018280	SLC11A1	6556	0.47908	2.80088e-32	3.74632e-31
	ENSG00000260027	HOXB7	3217	0.478839	1.33987e-27	1.34053e-26
	ENSG00000125977	EIF2S2	8894	0.47883	2.8355e-31	3.54747e-30
	ENSG00000021488	SLC7A9	11136	0.47869	2.22604e-32	2.98959e-31
	ENSG00000267374	MIR924HG	647946	0.478668	1.40271e-31	1.79241e-30
	ENSG00000171606	ZNF274	10782	0.478547	9.99245e-33	1.36569e-31
	ENSG00000198901	PRC1	9055	0.478524	4.25448e-30	4.90326e-29
	ENSG00000135407	AVIL	10677	0.478389	8.35251e-32	1.08467e-30
	ENSG00000062582	MRPS24	64951	0.478361	4.68378e-31	5.76127e-30
	ENSG00000087087	SRRT	51593	0.478353	2.04063e-32	2.74478e-31
	ENSG00000115042	FAHD2A	51011	0.478284	1.53788e-30	1.83175e-29
	ENSG00000105675	ATP4A	495	0.478159	3.0254e-30	3.52535e-29
	ENSG00000221968	FADS3	3995	0.478112	3.5557e-33	4.97854e-32
	ENSG00000205208	C4orf46	201725	0.478002	8.63688e-32	1.11939e-30
	ENSG00000158874	APOA2	336	0.477966	2.84312e-33	4.0064e-32
	ENSG00000089505	CMTM1	113540	0.477794	3.8473e-31	4.76128e-30
	ENSG00000006576	PHTF2	57157	0.477786	2.05924e-31	2.59978e-30
	ENSG00000215126	CBWD6	644019	0.477624	4.61462e-31	5.68416e-30
	ENSG00000119547	ONECUT2	9480	0.477495	5.91828e-33	8.19069e-32
	ENSG00000158062	UBXN11	91544	0.477432	1.26964e-31	1.62789e-30
	ENSG00000206573	THUMPD3-AS1	440944	0.477429	9.52423e-32	1.23258e-30
	ENSG00000008130	NADK	65220	0.477348	7.35738e-32	9.5828e-31
	ENSG00000196123	KIAA0895L	653319	0.477297	4.6109e-34	6.77681e-33
	ENSG00000166788	SAAL1	113174	0.477213	1.40629e-32	1.90518e-31
	ENSG00000106133	NSUN5P2	260294	0.477205	3.93061e-32	5.19926e-31
	ENSG00000246366	LACTB2-AS1	286190	0.476871	8.06269e-29	8.66217e-28
	ENSG00000170144	HNRNPA3	220988	0.476814	1.68407e-33	2.4027e-32
	ENSG00000171121	KCNMB3	27094	0.476797	3.02928e-33	4.2596e-32
	ENSG00000196369	SRGAP2B	647135	0.476762	3.4342e-32	4.57251e-31
	ENSG00000115363	EVA1A	84141	0.476626	1.18537e-32	1.61336e-31
	ENSG00000221944	TIGD1	200765	0.47662	1.37035e-33	1.96149e-32
	ENSG00000033030	ZCCHC8	55596	0.476515	2.70102e-34	4.02143e-33
	ENSG00000142549	IGLON5	402665	0.476459	1.46763e-28	1.54715e-27
	ENSG00000123610	TNFAIP6	7130	0.476245	2.84722e-31	3.56044e-30
	ENSG00000228705	LINC00659	100652730	0.476172	2.42776e-29	2.69759e-28
	ENSG00000188092	GPR89B	51463	0.476005	1.37589e-30	1.64476e-29
	ENSG00000213139	CRYGS	1427	0.475922	1.26529e-30	1.5153e-29
	ENSG00000223959	AFG3L1P	172	0.475868	1.18977e-33	1.70486e-32
	ENSG00000279491	LOC399900	399900	0.475799	7.76034e-31	9.42664e-30
	ENSG00000214725	CDIPTOSP	440356	0.475723	6.41885e-27	6.13966e-26
	ENSG00000124181	PLCG1	5335	0.475713	1.24739e-32	1.69515e-31
	ENSG00000215424	MCM3AP-AS1	114044	0.475619	2.80359e-29	3.09949e-28
	ENSG00000185519	FAM131C	348487	0.475518	2.70821e-30	3.16837e-29
	ENSG00000122257	RBBP6	5930	0.475496	9.72791e-33	1.33022e-31
	ENSG00000029559	IBSP	3381	0.475411	2.04251e-32	2.74592e-31
	ENSG00000113360	DROSHA	29102	0.475283	4.88143e-35	7.57628e-34
	ENSG00000225163	LINC00618	145249	0.475225	8.58574e-30	9.7541e-29
	ENSG00000270392	PFN1P2	767846	0.475225	2.99836e-32	4.00639e-31
	ENSG00000075292	ZNF638	27332	0.475147	3.74929e-32	4.97192e-31
	ENSG00000278311	GGNBP2	79893	0.474631	4.95823e-34	7.27917e-33
	ENSG00000268043	NBPF12	149013	0.474605	7.46705e-31	9.07876e-30
	ENSG00000068971	PPP2R5B	5526	0.474565	2.82318e-31	3.53373e-30
	ENSG00000152463	OLAH	55301	0.474421	5.99834e-26	5.4129e-25
	ENSG00000156876	SASS6	163786	0.474416	2.64777e-30	3.10317e-29
	ENSG00000170906	NDUFA3	4696	0.474397	2.68041e-31	3.36464e-30
	ENSG00000145321	GC	2638	0.474371	1.96672e-31	2.48894e-30
	ENSG00000284874	SEPT5-GP1BB	100526833	0.474189	1.7836e-34	2.68252e-33
	ENSG00000080031	PTPRH	5794	0.474104	1.79474e-29	2.00692e-28
	ENSG00000139540	SLC39A5	283375	0.473765	1.26823e-30	1.51812e-29
	ENSG00000182318	ZSCAN22	342945	0.473627	1.47226e-30	1.75677e-29
	ENSG00000111300	NAA25	80018	0.473626	2.09185e-30	2.4637e-29
	ENSG00000090447	TFAP4	7023	0.473617	1.90896e-31	2.41934e-30
	ENSG00000126001	CEP250	11190	0.473546	5.89727e-33	8.16591e-32
	ENSG00000149716	LTO1	220064	0.473371	1.88238e-34	2.82819e-33
	ENSG00000091879	ANGPT2	285	0.473363	2.98403e-31	3.72798e-30
	ENSG00000130748	TMEM160	54958	0.473338	2.61003e-31	3.27786e-30
	ENSG00000114554	PLXNA1	5361	0.473298	7.71086e-34	1.11708e-32
	ENSG00000174456	C12orf76	400073	0.473125	4.59704e-30	5.28419e-29
	ENSG00000206177	HBM	3042	0.473099	1.95568e-33	2.78567e-32
	ENSG00000112031	MTRF1L	54516	0.472989	3.39278e-31	4.21463e-30
	ENSG00000117262	GPR89A	653519	0.472956	2.53393e-29	2.80964e-28
	ENSG00000112983	BRD8	10902	0.472773	1.02147e-31	1.3187e-30
	ENSG00000188060	RAB42	115273	0.472763	1.67643e-31	2.13285e-30
	ENSG00000182272	B4GALNT4	338707	0.472726	1.41906e-30	1.69482e-29
	ENSG00000103550	KNOP1	400506	0.472667	2.93461e-29	3.24161e-28
	ENSG00000184261	KCNK12	56660	0.472595	1.33234e-28	1.41188e-27
	ENSG00000180767	CHST13	166012	0.472563	9.10491e-32	1.17889e-30
	ENSG00000169905	TOR1AIP2	163590	0.472396	1.76491e-31	2.24216e-30
	ENSG00000245275	SAP30L-AS1	386627	0.472367	3.75648e-28	3.88839e-27
	ENSG00000273899	NOL12	79159	0.472338	1.30857e-32	1.77554e-31
	ENSG00000058804	NDC1	55706	0.472233	5.19597e-30	5.95444e-29
	ENSG00000205560	CPT1B	1375	0.472013	9.94854e-32	1.28559e-30
	ENSG00000105550	FGF21	26291	0.472011	8.98618e-32	1.16409e-30
	ENSG00000198088	NUP62CL	54830	0.471978	3.29547e-30	3.82819e-29
	ENSG00000124657	OR2B6	26212	0.471773	6.40806e-32	8.36703e-31
	ENSG00000235408	SNORA71B	26776	0.471652	1.75015e-30	2.07799e-29
	ENSG00000007392	LUC7L	55692	0.471555	3.65673e-31	4.53183e-30
	ENSG00000143278	F13B	2165	0.471473	2.92362e-30	3.41279e-29
	ENSG00000167588	GPD1	2819	0.471454	5.04404e-31	6.19572e-30
	ENSG00000231607	DLEU2	8847	0.47108	1.52725e-28	1.60872e-27
	ENSG00000179698	WDR97	340390	0.471	2.18352e-33	3.10015e-32
	ENSG00000187607	ZNF286A	57335	0.470997	2.10757e-31	2.65825e-30
	ENSG00000175262	C1orf127	148345	0.470922	1.42177e-26	1.3295e-25
	ENSG00000197989	SNHG12	85028	0.470907	1.46661e-31	1.87133e-30
	ENSG00000167302	TEPSIN	146705	0.470884	1.93759e-30	2.2892e-29
	ENSG00000143942	CHAC2	494143	0.470756	2.32409e-32	3.11809e-31
	ENSG00000138834	MAPK8IP3	23162	0.470627	1.15406e-32	1.5732e-31
	ENSG00000105397	TYK2	7297	0.470358	1.06424e-29	1.20387e-28
	ENSG00000188529	SRSF10	10772	0.470333	4.40603e-31	5.43486e-30
	ENSG00000099822	HCN2	610	0.470283	4.30089e-29	4.70542e-28
	ENSG00000156222	SLC28A1	9154	0.470277	5.22626e-31	6.4046e-30
	ENSG00000276550	HERC2P2	400322	0.470237	3.77735e-31	4.67692e-30
	ENSG00000093217	XYLB	9942	0.470217	1.06881e-32	1.45849e-31
	ENSG00000251562	MALAT1	378938	0.470201	1.73521e-27	1.72297e-26
	ENSG00000213190	MLLT11	10962	0.470187	1.06402e-31	1.37027e-30
	ENSG00000108256	NUFIP2	57532	0.470174	5.19947e-29	5.65327e-28
	ENSG00000159259	CHAF1B	8208	0.470042	3.03069e-31	3.78269e-30
	ENSG00000143590	EFNA3	1944	0.470019	1.64585e-31	2.09495e-30
	ENSG00000277132	UGT2B15	7366	0.46997	1.39289e-32	1.888e-31
	ENSG00000166889	PATL1	219988	0.469947	1.17125e-32	1.59497e-31
	ENSG00000228763	LIMS1-AS1	106182118	0.469927	9.50208e-30	1.07673e-28
	ENSG00000070718	AP3M2	10947	0.469769	4.74574e-33	6.59915e-32
	ENSG00000064932	SBNO2	22904	0.469708	2.41367e-31	3.03559e-30
	ENSG00000168026	TTC21A	199223	0.469681	4.10303e-31	5.06823e-30
	ENSG00000147799	ARHGAP39	80728	0.469599	1.79602e-30	2.12934e-29
	ENSG00000006194	ZNF263	10127	0.469477	4.76903e-32	6.27362e-31
	ENSG00000160796	NBEAL2	23218	0.469392	1.02437e-33	1.47347e-32
	ENSG00000188242	PP7080	25845	0.469301	9.58218e-33	1.31098e-31
	ENSG00000164970	FAM219A	203259	0.469146	2.05151e-33	2.91587e-32
	ENSG00000148584	A1CF	29974	0.469117	2.41402e-29	2.68459e-28
	ENSG00000135605	TEC	7006	0.468822	1.70946e-28	1.79514e-27
	ENSG00000108387	SEPTIN4	5414	0.468774	5.90294e-29	6.39963e-28
	ENSG00000180336	MEIOC	284071	0.468611	5.16762e-30	5.92711e-29
	ENSG00000168067	MAP4K2	5871	0.468426	1.87195e-30	2.21562e-29
	ENSG00000163631	ALB	213	0.468405	5.97452e-30	6.8288e-29
	ENSG00000198131	ZNF544	27300	0.468329	5.62315e-28	5.76844e-27
	ENSG00000155265	GOLGA7B	401647	0.468218	5.83007e-29	6.32584e-28
	ENSG00000124780	KCNK17	89822	0.468185	6.28934e-30	7.17618e-29
	ENSG00000116852	KIF21B	23046	0.468112	3.83831e-30	4.4314e-29
	ENSG00000153879	CEBPG	1054	0.468031	8.45085e-31	1.02324e-29
	ENSG00000240032	LNCSRLR	109729161	0.468017	9.11812e-31	1.10099e-29
	ENSG00000141526	SLC16A3	9123	0.46775	3.11493e-30	3.62587e-29
	ENSG00000257702	LBX2-AS1	151534	0.467516	1.8668e-28	1.95854e-27
	ENSG00000146587	RBAK	57786	0.467516	6.60026e-31	8.05091e-30
	ENSG00000184163	C1QTNF12	388581	0.4675	1.88912e-29	2.10977e-28
	ENSG00000108813	DLX4	1748	0.467485	8.37382e-27	7.93463e-26
	ENSG00000143793	C1orf35	79169	0.467307	7.25457e-31	8.82857e-30
	ENSG00000162664	ZNF326	284695	0.467243	2.25221e-30	2.64783e-29
	ENSG00000120458	MSANTD2	79684	0.467198	7.72778e-33	1.06669e-31
	ENSG00000258301	VASH1-AS1	100506603	0.467124	2.9402e-30	3.43063e-29
	ENSG00000161547	SRSF2	6427	0.467118	4.06911e-32	5.37707e-31
	ENSG00000265917	MIR3685	100500802	0.467107	1.0091e-31	1.30336e-30
	ENSG00000156931	VPS8	23355	0.466861	2.82757e-28	2.94306e-27
	ENSG00000163516	ANKZF1	55139	0.466801	4.26073e-32	5.62463e-31
	ENSG00000274320	GOLGA6L9	440295	0.466786	3.56976e-30	4.13586e-29
	ENSG00000177150	FAM210A	125228	0.466709	3.26136e-32	4.35118e-31
	ENSG00000111012	CYP27B1	1594	0.466616	1.00944e-27	1.01612e-26
	ENSG00000064687	ABCA7	10347	0.466495	4.94154e-27	4.75772e-26
	ENSG00000221598	MIR1249	100302149	0.466489	3.89551e-31	4.81415e-30
	ENSG00000131504	DIAPH1	1729	0.466461	5.17614e-33	7.18626e-32
	ENSG00000136108	CKAP2	26586	0.466452	3.58161e-32	4.75675e-31
	ENSG00000163467	TSACC	128229	0.466438	2.43777e-28	2.54438e-27
	ENSG00000125551	PLGLB2	5342	0.46631	1.49725e-29	1.68212e-28
	ENSG00000274641	H2BC17	8348	0.466296	1.38453e-31	1.77003e-30
	ENSG00000183814	LIN9	286826	0.466271	2.27877e-31	2.86868e-30
	ENSG00000184465	WDR27	253769	0.466161	2.8293e-30	3.30709e-29
	ENSG00000144550	CPNE9	151835	0.466107	1.71055e-26	1.59331e-25
	ENSG00000197165	SULT1A2	6799	0.46606	7.8419e-31	9.51255e-30
	ENSG00000114859	CLCN2	1181	0.465974	2.79652e-32	3.74239e-31
	ENSG00000101104	PABPC1L	80336	0.465973	3.09765e-31	3.85894e-30
	ENSG00000003393	ALS2	57679	0.465927	3.08563e-31	3.84579e-30
	ENSG00000146755	TRIM50	135892	0.465851	2.01791e-30	2.38088e-29
	ENSG00000165724	ZMYND19	116225	0.465824	8.78681e-30	9.96962e-29
	ENSG00000118655	DCLRE1B	64858	0.465647	1.12512e-30	1.35174e-29
	ENSG00000198276	UCKL1	54963	0.465492	1.37873e-32	1.86977e-31
	ENSG00000107954	NEURL1	9148	0.4654	1.67828e-27	1.6677e-26
	ENSG00000141298	SSH2	85464	0.46537	1.00572e-29	1.13865e-28
	ENSG00000169903	TM4SF4	7104	0.465242	4.23966e-31	5.23311e-30
	ENSG00000132768	DPH2	1802	0.465048	1.27854e-26	1.19811e-25
	ENSG00000221995	TIAF1	9220	0.464985	1.00157e-27	1.00897e-26
	ENSG00000149346	SLX4IP	128710	0.464955	3.91751e-27	3.80098e-26
	ENSG00000168476	REEP4	80346	0.464895	1.30702e-28	1.38617e-27
	ENSG00000147274	RBMX	27316	0.46487	8.74724e-31	1.05718e-29
	ENSG00000116544	DLGAP3	58512	0.464686	3.90341e-28	4.03572e-27
	ENSG00000166762	CATSPER2	117155	0.464532	2.29244e-28	2.39555e-27
	ENSG00000215908	CROCCP2	84809	0.464511	9.19268e-31	1.10949e-29
	ENSG00000132677	RHBG	57127	0.464474	1.16242e-25	1.03129e-24
	ENSG00000166965	RCCD1	91433	0.464275	4.54887e-30	5.23339e-29
	ENSG00000103257	SLC7A5	8140	0.46426	5.07665e-30	5.82785e-29
	ENSG00000278811	LINC00624	100289211	0.464178	2.04977e-27	2.02538e-26
	ENSG00000164934	DCAF13	25879	0.464047	1.69626e-30	2.01492e-29
	ENSG00000185158	LRRC37B	114659	0.463992	2.55778e-28	2.66648e-27
	ENSG00000204172	AGAP9	642517	0.463811	3.08063e-30	3.58812e-29
	ENSG00000234423	LINC01250	101927554	0.46381	2.69305e-30	3.15343e-29
	ENSG00000235194	PPP1R3E	90673	0.46367	1.1069e-30	1.33046e-29
	ENSG00000247095	MIR210HG	100506211	0.463432	1.34903e-30	1.61338e-29
	ENSG00000122884	P4HA1	5033	0.463282	1.90811e-30	2.25639e-29
	ENSG00000235890	TSPEAR-AS1	54082	0.463254	1.6354e-27	1.62755e-26
	ENSG00000116017	ARID3A	1820	0.463227	1.03776e-30	1.24906e-29
	ENSG00000164458	TBXT	6862	0.463196	4.83015e-26	4.38882e-25
	ENSG00000111886	GABRR2	2570	0.463151	1.62575e-29	1.8226e-28
	ENSG00000270332	SMC2-AS1	101928550	0.463091	9.7305e-28	9.8174e-27
	ENSG00000269956	MKNK1-AS1	100507423	0.462997	1.57529e-29	1.76754e-28
	ENSG00000172687	ZNF738	148203	0.462904	3.1158e-30	3.62587e-29
	ENSG00000230528	NOS2P3	339256	0.462725	4.21189e-28	4.34612e-27
	ENSG00000227456	LINC00310	114036	0.46272	1.57682e-26	1.47031e-25
	ENSG00000160868	CYP3A4	1576	0.462594	3.38371e-30	3.92549e-29
	ENSG00000134817	APLNR	187	0.46244	1.61733e-31	2.05965e-30
	ENSG00000213024	NUP62	23636	0.462431	3.87642e-31	4.79282e-30
	ENSG00000144214	LYG1	129530	0.462374	7.51271e-28	7.62363e-27
	ENSG00000088340	FER1L4	80307	0.462333	2.47325e-27	2.43377e-26
	ENSG00000118137	APOA1	335	0.462327	2.3211e-32	3.11567e-31
	ENSG00000129667	RHBDF2	79651	0.462327	4.6701e-29	5.0882e-28
	ENSG00000135473	PAN2	9924	0.462307	1.14113e-31	1.4667e-30
	ENSG00000101076	HNF4A	3172	0.462273	7.06148e-31	8.60553e-30
	ENSG00000163462	TRIM46	80128	0.462257	1.77264e-30	2.10375e-29
	ENSG00000241343	RPL36A	6173	0.462256	5.61413e-32	7.34497e-31
	ENSG00000148459	PDSS1	23590	0.462232	7.49849e-29	8.08283e-28
	ENSG00000198650	TAT	6898	0.46189	3.28905e-31	4.08964e-30
	ENSG00000208028	MIR616	693201	0.46174	2.05871e-28	2.1573e-27
	ENSG00000162129	CLPB	81570	0.461699	5.10723e-27	4.91006e-26
	ENSG00000167578	RAB4B	53916	0.461632	2.08925e-29	2.32834e-28
	ENSG00000150401	DCUN1D2	55208	0.46159	1.70968e-28	1.79514e-27
	ENSG00000198826	ARHGAP11A	9824	0.461394	1.6069e-29	1.80223e-28
	ENSG00000139515	PDX1	3651	0.461368	1.30427e-27	1.30591e-26
	ENSG00000116062	MSH6	2956	0.461354	3.41305e-31	4.23782e-30
	ENSG00000221539	SNORD99	692212	0.461323	1.24648e-30	1.49345e-29
	ENSG00000285756	LOC389906	389906	0.461224	1.2624e-28	1.33993e-27
	ENSG00000267858	MZF1-AS1	100131691	0.461187	1.18798e-29	1.33866e-28
	ENSG00000118113	MMP8	4317	0.461151	6.20767e-31	7.58962e-30
	ENSG00000267568	LOC105371899	105371899	0.461119	2.47867e-27	2.43819e-26
	ENSG00000147162	OGT	8473	0.4611	7.21664e-30	8.21997e-29
	ENSG00000239653	PSMD6-AS2	100507062	0.461073	7.77974e-31	9.4415e-30
	ENSG00000166012	TAF1D	79101	0.460738	9.73485e-28	9.81803e-27
	ENSG00000140107	SLC25A47	283600	0.460478	4.95092e-32	6.50315e-31
	ENSG00000113460	BRIX1	55299	0.460478	8.58397e-32	1.11308e-30
	ENSG00000132026	RTBDN	83546	0.460408	1.04289e-27	1.04859e-26
	ENSG00000086506	HBQ1	3049	0.46036	2.05178e-31	2.5916e-30
	ENSG00000136688	IL36G	56300	0.460335	6.31421e-28	6.4422e-27
	ENSG00000284218	NPIPB5	100132247	0.460285	4.56262e-30	5.24691e-29
	ENSG00000254233	LINC02365	105377586	0.460154	2.04241e-30	2.40763e-29
	ENSG00000129968	ABHD17A	81926	0.460114	1.84088e-30	2.17983e-29
	ENSG00000273850	PPP2R3B	28227	0.459915	4.42239e-29	4.83634e-28
	ENSG00000253686	LINC01484	101928136	0.459871	1.46693e-29	1.64876e-28
	ENSG00000206885	SNORA75	654321	0.459745	2.13855e-30	2.51645e-29
	ENSG00000281207	SLFNL1-AS1	100507178	0.459631	1.67014e-27	1.66024e-26
	ENSG00000238098	ABCA17P	650655	0.45959	4.98827e-24	4.0204e-23
	ENSG00000080293	SCTR	6344	0.459511	1.57199e-26	1.46632e-25
	ENSG00000205559	CHKB-DT	100144603	0.459442	2.25425e-28	2.35658e-27
	ENSG00000116039	ATP6V1B1	525	0.459341	5.75693e-28	5.89878e-27
	ENSG00000108932	SLC16A6	9120	0.459329	1.28191e-28	1.36009e-27
	ENSG00000101945	SUV39H1	6839	0.459298	1.86024e-26	1.72784e-25
	ENSG00000123737	EXOSC9	5393	0.459293	1.12473e-31	1.44703e-30
	ENSG00000134901	POGLUT2	79070	0.459293	2.14202e-31	2.7004e-30
	ENSG00000105467	SYNGR4	23546	0.459244	1.56314e-28	1.64454e-27
	ENSG00000128271	ADORA2A	135	0.459244	1.07686e-29	1.21709e-28
	ENSG00000100652	SLC10A1	6554	0.45915	1.15441e-29	1.3014e-28
	ENSG00000129351	ILF3	3609	0.459103	6.70549e-32	8.74238e-31
	ENSG00000230366	DSCR9	257203	0.459075	5.54605e-27	5.32029e-26
	ENSG00000243678	NME2	4831	0.458989	3.41032e-30	3.95462e-29
	ENSG00000267216	ZNF8-ERVK3-1	108903150	0.45893	1.6262e-27	1.61959e-26
	ENSG00000109072	VTN	7448	0.458879	1.04016e-31	1.34178e-30
	ENSG00000134365	CFHR4	10877	0.458856	3.79347e-30	4.38155e-29
	ENSG00000196305	IARS1	3376	0.458831	4.45404e-30	5.12652e-29
	ENSG00000170949	ZNF160	90338	0.45874	1.43288e-28	1.51234e-27
	ENSG00000197769	MAP1LC3C	440738	0.458725	1.20022e-28	1.27547e-27
	ENSG00000228109	MELTF-AS1	100507057	0.458618	4.95801e-31	6.09288e-30
	ENSG00000132196	HSD17B7	51478	0.458605	2.83348e-27	2.77994e-26
	ENSG00000163737	PF4	5196	0.458555	5.06308e-31	6.21389e-30
	ENSG00000179750	APOBEC3B	9582	0.45838	1.03325e-27	1.03969e-26
	ENSG00000103154	NECAB2	54550	0.458349	7.31161e-26	6.55976e-25
	ENSG00000091583	APOH	350	0.458305	5.87285e-29	6.36963e-28
	ENSG00000160472	TMEM190	147744	0.458249	1.78859e-26	1.66306e-25
	ENSG00000258673	LINC01397	104355139	0.458202	1.62593e-27	1.61959e-26
	ENSG00000207554	MIR647	693232	0.458196	1.56637e-31	1.99668e-30
	ENSG00000155749	FLACC1	130540	0.458152	6.23454e-28	6.36339e-27
	ENSG00000136943	CTSV	1515	0.4581	8.71999e-30	9.89808e-29
	ENSG00000129749	CHRNA10	57053	0.458017	9.64164e-27	9.09666e-26
	ENSG00000160972	PPP1R16A	84988	0.457867	1.19012e-30	1.42852e-29
	ENSG00000060566	CREB3L3	84699	0.457814	1.92699e-30	2.27768e-29
	ENSG00000163935	SFMBT1	51460	0.457799	7.45065e-29	8.04114e-28
	ENSG00000125571	IL37	27178	0.457722	1.3216e-22	9.73924e-22
	ENSG00000245748	LOC100129931	100129931	0.457693	1.45944e-27	1.4585e-26
	ENSG00000179818	PCBP1-AS1	400960	0.457661	2.39043e-24	1.95901e-23
	ENSG00000167971	CASKIN1	57524	0.457657	4.06787e-29	4.45789e-28
	ENSG00000110169	HPX	3263	0.457327	3.67755e-31	4.55548e-30
	ENSG00000149927	DOC2A	8448	0.457225	5.37184e-31	6.57688e-30
	ENSG00000248643	RBM14-RBM4	100526737	0.457131	7.75837e-29	8.35271e-28
	ENSG00000165684	SNAPC4	6621	0.457084	6.02337e-30	6.87867e-29
	ENSG00000139344	AMDHD1	144193	0.457061	1.42494e-29	1.60225e-28
	ENSG00000130511	SSBP4	170463	0.456849	5.51124e-29	5.98237e-28
	ENSG00000124568	SLC17A1	6568	0.45682	1.37028e-28	1.44918e-27
	ENSG00000209482	SNORD83A	116937	0.456789	7.42012e-29	8.01147e-28
	ENSG00000179603	GRM8	2918	0.456641	9.45506e-29	1.00968e-27
	ENSG00000133466	C1QTNF6	114904	0.45661	4.6576e-31	5.73443e-30
	ENSG00000131051	RBM39	9584	0.45658	1.04492e-28	1.11403e-27
	ENSG00000164932	CTHRC1	115908	0.456515	5.30464e-28	5.44807e-27
	ENSG00000122565	CBX3	11335	0.456485	3.86481e-31	4.78071e-30
	ENSG00000143258	USP21	27005	0.456433	4.44003e-29	4.85361e-28
	ENSG00000065978	YBX1	4904	0.456299	3.16249e-27	3.08777e-26
	ENSG00000154917	RAB6B	51560	0.456223	5.13562e-29	5.58615e-28
	ENSG00000264349	MIR4258	100423020	0.456154	2.8625e-30	3.34442e-29
	ENSG00000028310	BRD9	65980	0.455969	2.64042e-26	2.4319e-25
	ENSG00000164828	SUN1	23353	0.455955	3.0238e-30	3.52504e-29
	ENSG00000171793	CTPS1	1503	0.455912	5.2061e-27	5.00147e-26
	ENSG00000131910	NR0B2	8431	0.455866	8.40105e-27	7.95757e-26
	ENSG00000126391	FRMD8	83786	0.455436	1.64454e-28	1.72881e-27
	ENSG00000154146	NRGN	4900	0.455426	8.65289e-27	8.18728e-26
	ENSG00000173914	RBM4B	83759	0.455317	1.64397e-27	1.63484e-26
	ENSG00000101981	F9	2158	0.455081	6.1629e-31	7.53838e-30
	ENSG00000138111	MFSD13A	79847	0.455046	5.88509e-28	6.02072e-27
	ENSG00000251151	HOXC-AS3	100874365	0.454966	2.29397e-24	1.88348e-23
	ENSG00000178623	GPR35	2859	0.454847	1.40563e-30	1.67954e-29
	ENSG00000235530	LOC107984969	107984969	0.454786	7.51258e-27	7.14428e-26
	ENSG00000196081	ZNF724	440519	0.454752	1.06909e-26	1.00686e-25
	ENSG00000115942	ORC2	4999	0.454601	1.91824e-27	1.90112e-26
	ENSG00000099617	EFNA2	1943	0.454578	2.17077e-28	2.27021e-27
	ENSG00000280543	ASAP1-IT2	100507117	0.454568	1.68907e-22	1.2371e-21
	ENSG00000171314	PGAM1	5223	0.454474	3.78507e-26	3.46073e-25
	ENSG00000160124	CCDC58	131076	0.454435	6.88175e-26	6.18042e-25
	ENSG00000154473	BUB3	9184	0.454313	7.57818e-29	8.16539e-28
	ENSG00000186715	MST1L	11223	0.454223	4.63239e-28	4.77067e-27
	ENSG00000197275	RAD54B	25788	0.454214	1.32463e-27	1.32579e-26
	ENSG00000236502	SIX3-AS1	100506108	0.454102	5.03062e-29	5.47873e-28
	ENSG00000153253	SCN3A	6328	0.454092	1.07005e-28	1.14036e-27
	ENSG00000254726	MEX3A	92312	0.454031	5.26225e-29	5.71917e-28
	ENSG00000134389	CFHR5	81494	0.453997	3.88104e-29	4.25846e-28
	ENSG00000149124	GLYAT	10249	0.453992	8.06556e-29	8.66217e-28
	ENSG00000104859	CLASRP	11129	0.453908	6.62671e-28	6.74796e-27
	ENSG00000143321	HDGF	3068	0.453898	3.11955e-30	3.62863e-29
	ENSG00000276463	TAF9	6880	0.453732	2.35172e-29	2.61641e-28
	ENSG00000152192	POU4F1	5457	0.453653	4.9071e-31	6.03315e-30
	ENSG00000152689	RASGRP3	25780	0.453592	1.48378e-30	1.76971e-29
	ENSG00000143552	NUP210L	91181	0.453569	6.62449e-28	6.74796e-27
	ENSG00000254211	LINC01485	101928154	0.453551	1.24651e-28	1.3236e-27
	ENSG00000135164	DMTF1	9988	0.453367	4.08282e-28	4.21625e-27
	ENSG00000206384	COL6A6	131873	0.453344	8.50742e-26	7.59637e-25
	ENSG00000106397	PLOD3	8985	0.453191	2.04127e-30	2.40736e-29
	ENSG00000263818	RDM1P5	100131347	0.453143	1.33676e-25	1.18079e-24
	ENSG00000257913	DDN-AS1	105369758	0.453074	2.0408e-26	1.89155e-25
	ENSG00000186765	FSCN2	25794	0.453068	1.1319e-29	1.27766e-28
	ENSG00000136243	NUP42	11097	0.45306	9.06392e-30	1.02752e-28
	ENSG00000161944	ASGR2	433	0.453059	7.49315e-29	8.08039e-28
	ENSG00000154025	SLC5A10	125206	0.45296	8.29097e-28	8.3972e-27
	ENSG00000158220	ESYT3	83850	0.452775	7.70648e-26	6.89757e-25
	ENSG00000237594	LOC150051	150051	0.452736	1.04056e-26	9.80336e-26
	ENSG00000171790	SLFNL1	200172	0.452678	2.33755e-27	2.30282e-26
	ENSG00000206172	HBA1	3039	0.452645	1.9457e-30	2.29774e-29
	ENSG00000062524	LTK	4058	0.452638	4.49792e-29	4.91281e-28
	ENSG00000241563	CORT	1325	0.452619	2.23189e-25	1.94859e-24
	ENSG00000112759	SLC29A1	2030	0.452547	4.60759e-30	5.29401e-29
	ENSG00000155761	SPAG17	200162	0.452494	4.85487e-27	4.67941e-26
	ENSG00000105185	PDCD5	9141	0.452441	5.54105e-30	6.34437e-29
	ENSG00000205116	TMEM88B	643965	0.452328	2.89824e-28	3.01424e-27
	ENSG00000134597	RBMX2	51634	0.452326	4.43284e-26	4.03756e-25
	ENSG00000187522	HSPA14	51182	0.452259	5.29797e-29	5.75561e-28
	ENSG00000231587	SNORD62B	692093	0.452256	2.62098e-30	3.07314e-29
	ENSG00000108515	ENO3	2027	0.452223	4.92641e-27	4.74489e-26
	ENSG00000167491	GATAD2A	54815	0.4522	3.90181e-27	3.78714e-26
	ENSG00000266533	MIR3619	100500828	0.452118	7.22473e-28	7.33706e-27
	ENSG00000230461	PROX1-AS1	100505832	0.452058	3.13671e-25	2.70359e-24
	ENSG00000204954	C12orf73	728568	0.452019	1.90099e-27	1.88474e-26
	ENSG00000264425	MIR4653	100616117	0.452019	2.41709e-27	2.3794e-26
	ENSG00000269821	KCNQ1OT1	10984	0.451971	3.378e-25	2.90776e-24
	ENSG00000100024	UPB1	51733	0.451517	3.68966e-29	4.05355e-28
	ENSG00000165115	KIF27	55582	0.451412	1.3764e-25	1.21377e-24
	ENSG00000165458	INPPL1	3636	0.451255	4.31027e-30	4.96539e-29
	ENSG00000041802	LSG1	55341	0.451173	1.02121e-25	9.09071e-25
	ENSG00000168010	ATG16L2	89849	0.451131	1.09397e-27	1.09911e-26
	ENSG00000143398	PIP5K1A	8394	0.450859	6.47732e-27	6.19109e-26
	ENSG00000278535	DHRS11	79154	0.450627	1.96066e-29	2.18689e-28
	ENSG00000166736	HTR3A	3359	0.450502	6.44835e-28	6.57652e-27
	ENSG00000152117	LOC150776	150776	0.450475	6.02878e-30	6.88185e-29
	ENSG00000187514	PTMA	5757	0.450438	6.03014e-24	4.8379e-23
	ENSG00000204197	KIFC1	3833	0.45035	2.39993e-28	2.50588e-27
	ENSG00000179774	ATOH7	220202	0.450257	1.07921e-29	1.21923e-28
	ENSG00000228697	LOC101928565	101928565	0.450055	7.18301e-28	7.29751e-27
	ENSG00000197774	EME2	197342	0.450031	5.86919e-30	6.71132e-29
	ENSG00000136682	CBWD2	150472	0.449893	5.65361e-28	5.79743e-27
	ENSG00000239839	DEFA3	1668	0.449873	9.91751e-31	1.19478e-29
	ENSG00000107187	LHX3	8022	0.449807	2.12854e-26	1.97148e-25
	ENSG00000204991	SPIRE2	84501	0.449698	2.30283e-28	2.40545e-27
	ENSG00000089006	SNX5	27131	0.44969	7.703e-29	8.29649e-28
	ENSG00000206077	ZDHHC11B	653082	0.449541	3.69012e-28	3.82422e-27
	ENSG00000235760	MSH2-OT1	644093	0.449519	4.74262e-26	4.31078e-25
	ENSG00000254634	SMG1P6	100422558	0.44944	5.71298e-27	5.47842e-26
	ENSG00000214145	LINC00887	100131551	0.449363	3.33836e-25	2.87457e-24
	ENSG00000119321	FKBP15	23307	0.449244	2.95843e-30	3.45037e-29
	ENSG00000241878	PISD	23761	0.44917	7.49201e-27	7.12729e-26
	ENSG00000197124	ZNF682	91120	0.449109	2.57965e-24	2.10883e-23
	ENSG00000161609	CCDC155	147872	0.449085	1.28251e-25	1.13516e-24
	ENSG00000276903	H2AC16	8332	0.449048	4.64075e-29	5.05832e-28
	ENSG00000203879	GDI1	2664	0.449006	2.49582e-26	2.30275e-25
	ENSG00000087995	METTL2A	339175	0.448894	1.81122e-27	1.79709e-26
	ENSG00000004534	RBM6	10180	0.448786	6.5444e-30	7.46396e-29
	ENSG00000187902	SHISA7	729956	0.44878	1.39191e-28	1.46968e-27
	ENSG00000188735	TMEM120B	144404	0.448773	2.2279e-29	2.4797e-28
	ENSG00000177646	ACAD9	28976	0.448642	6.52101e-29	7.05518e-28
	ENSG00000170917	NUDT6	11162	0.448638	4.02096e-26	3.67513e-25
	ENSG00000105939	ZC3HAV1	56829	0.448632	3.29837e-27	3.21686e-26
	ENSG00000011243	AKAP8L	26993	0.44852	7.24649e-29	7.82722e-28
	ENSG00000223485	LINC01615	101929484	0.448491	5.96209e-28	6.09712e-27
	ENSG00000031691	CENPQ	55166	0.448278	3.30733e-26	3.03552e-25
	ENSG00000182973	CNOT10	25904	0.448264	2.95288e-29	3.26043e-28
	ENSG00000105398	SULT2A1	6822	0.448207	6.48167e-29	7.0155e-28
	ENSG00000133302	SLF1	84250	0.448094	2.30257e-27	2.26921e-26
	ENSG00000112337	SLC17A2	10246	0.448092	2.05703e-28	2.1564e-27
	ENSG00000197530	MIB2	142678	0.447924	1.47188e-27	1.47037e-26
	ENSG00000178773	CPNE7	27132	0.447813	2.77993e-29	3.07592e-28
	ENSG00000261052	SULT1A3	6818	0.447805	5.75644e-28	5.89878e-27
	ENSG00000009724	MASP2	10747	0.447699	1.42464e-26	1.3317e-25
	ENSG00000131368	MRPS25	64432	0.447686	6.35736e-29	6.88379e-28
	ENSG00000171786	NHLH1	4807	0.447643	4.50265e-27	4.35267e-26
	ENSG00000243224	LOC101929054	101929054	0.447354	2.76215e-27	2.71197e-26
	ENSG00000034677	RNF19A	25897	0.447098	3.13793e-29	3.45895e-28
	ENSG00000196460	RFX8	731220	0.446948	9.21123e-28	9.30062e-27
	ENSG00000272533	SNORA28	677811	0.446944	6.03971e-27	5.78542e-26
	ENSG00000101162	TUBB1	81027	0.446928	3.71295e-27	3.60915e-26
	ENSG00000129990	SYT5	6861	0.446898	6.78552e-26	6.10441e-25
	ENSG00000180846	CSNK1G2-AS1	255193	0.446614	2.91609e-27	2.85567e-26
	ENSG00000175093	SPSB4	92369	0.44657	1.57423e-25	1.38313e-24
	ENSG00000175564	UCP3	7352	0.446535	7.09039e-27	6.75744e-26
	ENSG00000281404	LINC01176	100506516	0.446455	8.98614e-29	9.61163e-28
	ENSG00000200879	SNORD14E	85391	0.446327	1.34954e-26	1.26284e-25
	ENSG00000249738	LOC285626	285626	0.446318	1.07493e-22	7.99079e-22
	ENSG00000151224	MAT1A	4143	0.446272	2.20389e-27	2.1744e-26
	ENSG00000111605	CPSF6	11052	0.446258	9.91015e-26	8.8339e-25
	ENSG00000120500	ARR3	407	0.446223	1.10081e-26	1.03451e-25
	ENSG00000147509	RGS20	8601	0.44618	1.97968e-26	1.83748e-25
	ENSG00000124608	AARS2	57505	0.445966	1.34329e-28	1.42177e-27
	ENSG00000196150	ZNF250	58500	0.445825	1.43334e-26	1.33936e-25
	ENSG00000264006	AKR1C8P	340811	0.445733	5.36258e-26	4.85918e-25
	ENSG00000101146	RAE1	8480	0.445672	2.06684e-28	2.16496e-27
	ENSG00000205581	HMGN1	3150	0.445634	1.53485e-28	1.61607e-27
	ENSG00000167523	SPATA33	124045	0.445603	8.6883e-25	7.29978e-24
	ENSG00000154429	CCSAP	126731	0.445586	2.26414e-26	2.09266e-25
	ENSG00000196757	ZNF700	90592	0.445575	8.78736e-29	9.41431e-28
	ENSG00000226167	AP4B1-AS1	100287722	0.445549	1.37239e-28	1.45082e-27
	ENSG00000007372	PAX6	5080	0.445517	6.70102e-24	5.35268e-23
	ENSG00000163581	SLC2A2	6514	0.445473	3.66012e-28	3.79462e-27
	ENSG00000251221	LINC01337	103689917	0.445437	1.55487e-24	1.28747e-23
	ENSG00000184047	DIABLO	56616	0.445402	5.52322e-26	4.99958e-25
	ENSG00000168505	GBX2	2637	0.445245	1.28431e-24	1.07154e-23
	ENSG00000121454	LHX4	89884	0.445162	1.358e-25	1.19794e-24
	ENSG00000104093	DMXL2	23312	0.445159	1.9239e-27	1.90529e-26
	ENSG00000197753	LHFPL5	222662	0.445111	2.39006e-26	2.20672e-25
	ENSG00000233392	LOC200772	200772	0.445097	1.23358e-27	1.23607e-26
	ENSG00000168924	LETM1	3954	0.444953	3.25834e-28	3.3834e-27
	ENSG00000130758	MAP3K10	4294	0.444919	8.68392e-29	9.30728e-28
	ENSG00000134323	MYCN	4613	0.444896	4.96071e-25	4.22182e-24
	ENSG00000101306	MYLK2	85366	0.444828	9.51875e-24	7.53117e-23
	ENSG00000168389	MFSD2A	84879	0.444774	2.29407e-25	2.00089e-24
	ENSG00000123201	GUCY1B2	2974	0.44475	2.18459e-24	1.79647e-23
	ENSG00000070882	OSBPL3	26031	0.44461	8.35428e-27	7.91897e-26
	ENSG00000082684	SEMA5B	54437	0.44458	2.00342e-26	1.85887e-25
	ENSG00000184221	OLIG1	116448	0.444556	1.22541e-23	9.62876e-23
	ENSG00000155100	OTUD6B	51633	0.444475	7.35679e-27	7.00372e-26
	ENSG00000201772	SNORA5C	677796	0.444461	2.22549e-27	2.19489e-26
	ENSG00000066813	ACSM2B	348158	0.444449	2.89478e-28	3.01183e-27
	ENSG00000138075	ABCG5	64240	0.444446	5.85948e-26	5.2894e-25
	ENSG00000246876	LINC02466	101927282	0.444347	4.44385e-28	4.58008e-27
	ENSG00000169427	KCNK9	51305	0.444331	1.85306e-26	1.72179e-25
	ENSG00000232237	ASCL5	647219	0.44431	8.57856e-23	6.40969e-22
	ENSG00000102128	RAB40AL	282808	0.44425	4.4993e-26	4.09526e-25
	ENSG00000208772	SNORD94	692225	0.444245	9.85811e-28	9.93853e-27
	ENSG00000245958	LOC645513	645513	0.444164	6.15772e-26	5.55482e-25
	ENSG00000160716	CHRNB2	1141	0.443941	2.17289e-26	2.01115e-25
	ENSG00000096093	EFHC1	114327	0.443916	1.27609e-26	1.19625e-25
	ENSG00000160050	CCDC28B	79140	0.443797	6.44038e-27	6.15801e-26
	ENSG00000173678	SPDYE2B	100310812	0.443595	1.15775e-22	8.57978e-22
	ENSG00000269959	SPACA6P-AS	102238594	0.443584	1.36215e-24	1.1336e-23
	ENSG00000252577	SCARNA20	677681	0.443576	1.16682e-23	9.1849e-23
	ENSG00000161298	ZNF382	84911	0.443534	9.30828e-26	8.30301e-25
	ENSG00000143622	RIT1	6016	0.44352	1.1289e-28	1.20162e-27
	ENSG00000073111	MCM2	4171	0.443403	1.71447e-28	1.79944e-27
	ENSG00000099834	CDHR5	53841	0.443398	2.93985e-27	2.87786e-26
	ENSG00000205903	ZNF316	100131017	0.443333	2.964e-29	3.27134e-28
	ENSG00000138161	CUZD1	50624	0.443272	2.61607e-25	2.27345e-24
	ENSG00000170852	KBTBD2	25948	0.443254	1.08236e-25	9.61879e-25
	ENSG00000160201	U2AF1	7307	0.443152	8.31526e-25	6.99753e-24
	ENSG00000108773	KAT2A	2648	0.443043	4.12868e-27	4.00292e-26
	ENSG00000170439	METTL7B	196410	0.443024	3.01452e-25	2.60168e-24
	ENSG00000275779	NTAN1	123803	0.443019	6.65636e-28	6.77553e-27
	ENSG00000213073	LOC729603	729603	0.442689	4.0151e-28	4.14794e-27
	ENSG00000187048	CYP4A11	1579	0.442503	9.20276e-28	9.29564e-27
	ENSG00000232956	SNHG15	285958	0.442444	4.55904e-29	4.97751e-28
	ENSG00000178338	ZNF354B	117608	0.44234	1.23108e-27	1.23403e-26
	ENSG00000110243	APOA5	116519	0.442257	1.12265e-28	1.19545e-27
	ENSG00000158411	MITD1	129531	0.442219	3.51073e-30	4.06927e-29
	ENSG00000179240	GVQW3	100506127	0.442185	3.08612e-27	3.01544e-26
	ENSG00000268350	FAM156A	29057	0.442181	1.5593e-26	1.45552e-25
	ENSG00000106701	FSD1L	83856	0.442069	1.32964e-24	1.1076e-23
	ENSG00000225383	SFTA1P	207107	0.442052	4.78366e-25	4.08169e-24
	ENSG00000207741	MIR590	693175	0.442024	6.59625e-27	6.30247e-26
	ENSG00000235703	LINC00894	100272228	0.441975	1.99864e-27	1.9756e-26
	ENSG00000116679	IVNS1ABP	10625	0.441949	9.39955e-25	7.88729e-24
	ENSG00000273297	LOC105375519	105375519	0.441667	5.32728e-23	4.03423e-22
	ENSG00000174501	ANKRD36C	400986	0.441459	2.47452e-25	2.15542e-24
	ENSG00000232656	IDI2-AS1	55853	0.441202	2.14459e-26	1.98565e-25
	ENSG00000276559	BAAT	570	0.441138	4.73586e-27	4.56805e-26
	ENSG00000261253	LOC100287036	100287036	0.440923	8.67195e-22	6.09212e-21
	ENSG00000172530	BANP	54971	0.440921	4.25818e-26	3.88386e-25
	ENSG00000124140	SLC12A5	57468	0.440874	2.67224e-24	2.18248e-23
	ENSG00000204380	PKP4-AS1	100129029	0.440826	1.96179e-26	1.82153e-25
	ENSG00000179044	EXOC3L1	283849	0.440804	4.43256e-28	4.57024e-27
	ENSG00000171943	SRGAP2C	653464	0.440796	8.62175e-29	9.24441e-28
	ENSG00000276340	ZNF623	9831	0.440553	3.96588e-27	3.84649e-26
	ENSG00000110887	DAO	1610	0.440454	3.62489e-27	3.53008e-26
	ENSG00000167889	MGAT5B	146664	0.440448	1.66248e-24	1.37442e-23
	ENSG00000203721	LINC00862	554279	0.440401	6.61032e-27	6.31363e-26
	ENSG00000148702	HABP2	3026	0.4404	4.84917e-26	4.40458e-25
	ENSG00000177398	UMODL1	89766	0.440368	1.39417e-27	1.3938e-26
	ENSG00000253633	LOC107986898	107986898	0.44036	1.93892e-27	1.91873e-26
	ENSG00000128059	PPAT	5471	0.440318	5.14688e-27	4.94638e-26
	ENSG00000163714	U2SURP	23350	0.440314	5.24999e-25	4.46223e-24
	ENSG00000204091	TDRG1	732253	0.440306	6.08331e-24	4.87906e-23
	ENSG00000070950	RAD18	56852	0.440294	2.72592e-25	2.36267e-24
	ENSG00000119333	WDR34	89891	0.440135	2.35476e-23	1.81559e-22
	ENSG00000275079	LPCAT1	79888	0.44004	6.22146e-28	6.3525e-27
	ENSG00000157087	ATP2B2	491	0.440007	2.71119e-27	2.66393e-26
	ENSG00000142609	CFAP74	85452	0.439976	9.05979e-27	8.56613e-26
	ENSG00000152926	ZNF117	51351	0.439968	4.63554e-26	4.2149e-25
	ENSG00000146830	GIGYF1	64599	0.439951	5.4967e-28	5.64092e-27
	ENSG00000100038	TOP3B	8940	0.439942	2.09758e-25	1.83376e-24
	ENSG00000197021	CXorf40B	541578	0.439915	3.50922e-26	3.21186e-25
	ENSG00000110888	CAPRIN2	65981	0.439906	5.66983e-26	5.12524e-25
	ENSG00000249328	LOC101927040	101927040	0.439891	8.22185e-24	6.53059e-23
	ENSG00000186026	ZNF284	342909	0.439827	2.22074e-26	2.05327e-25
	ENSG00000105409	ATP1A3	478	0.439802	6.38602e-27	6.11048e-26
	ENSG00000255585	LOC651337	651337	0.439741	8.38227e-25	7.04941e-24
	ENSG00000143379	SETDB1	9869	0.439661	4.09219e-28	4.22427e-27
	ENSG00000125814	NAPB	63908	0.439598	5.26209e-26	4.76976e-25
	ENSG00000127947	PTPN12	5782	0.439585	6.99303e-28	7.10998e-27
	ENSG00000262180	OCLM	10896	0.43956	1.41274e-26	1.32152e-25
	ENSG00000105610	KLF1	10661	0.439524	5.24794e-27	5.03799e-26
	ENSG00000258429	PDF	64146	0.439499	9.60353e-24	7.59369e-23
	ENSG00000117593	DARS2	55157	0.439478	4.62565e-28	4.7656e-27
	ENSG00000083454	P2RX5	5026	0.439478	1.31997e-26	1.23605e-25
	ENSG00000127191	TRAF2	7186	0.439342	4.2195e-27	4.08796e-26
	ENSG00000180667	YOD1	55432	0.439295	9.41993e-27	8.89386e-26
	ENSG00000103064	SLC7A6	9057	0.439262	3.65919e-25	3.13749e-24
	ENSG00000196912	ANKRD36B	57730	0.438948	4.2453e-26	3.87479e-25
	ENSG00000182600	SNORC	389084	0.438899	2.28624e-24	1.87771e-23
	ENSG00000138182	KIF20B	9585	0.438867	4.47242e-26	4.0722e-25
	ENSG00000185298	CCDC137	339230	0.438834	2.73954e-25	2.37291e-24
	ENSG00000154016	GRAP	10750	0.438797	5.10097e-27	4.90584e-26
	ENSG00000160948	VPS28	51160	0.438785	1.74258e-26	1.62142e-25
	ENSG00000105443	CYTH2	9266	0.438741	4.90961e-25	4.18374e-24
	ENSG00000106927	AMBP	259	0.438657	5.12485e-28	5.26548e-27
	ENSG00000199436	SNORD9	692053	0.438644	1.77076e-27	1.7576e-26
	ENSG00000118514	ALDH8A1	64577	0.438619	5.7871e-28	5.92739e-27
	ENSG00000206149	HERC2P9	440248	0.43849	3.77918e-26	3.45654e-25
	ENSG00000180432	CYP8B1	1582	0.438453	3.1139e-27	3.04145e-26
	ENSG00000166261	ZNF202	7753	0.438373	1.15059e-28	1.22372e-27
	ENSG00000171587	DSCAM	1826	0.438281	2.72774e-22	1.97313e-21
	ENSG00000163586	FABP1	2168	0.43816	4.98018e-28	5.12283e-27
	ENSG00000101049	SGK2	10110	0.438154	7.88334e-28	7.9905e-27
	ENSG00000101222	SPEF1	25876	0.438153	7.12682e-24	5.68138e-23
	ENSG00000178803	ADORA2A-AS1	646023	0.43811	3.71762e-27	3.61236e-26
	ENSG00000267200	MIR132	406921	0.438005	1.8431e-23	1.43241e-22
	ENSG00000142330	CAPN10	11132	0.438001	1.4755e-25	1.29768e-24
	ENSG00000197930	ERO1A	30001	0.437963	5.34801e-29	5.80758e-28
	ENSG00000251022	THAP9-AS1	100499177	0.43786	2.80933e-28	2.92523e-27
	ENSG00000126091	ST3GAL3	6487	0.437829	3.05639e-23	2.34131e-22
	ENSG00000187066	TMEM262	100130348	0.437719	3.37425e-26	3.09479e-25
	ENSG00000104517	UBR5	51366	0.437585	3.41937e-26	3.13071e-25
	ENSG00000165471	MBL2	4153	0.437538	1.1582e-27	1.16186e-26
	ENSG00000139437	TCHP	84260	0.437438	3.57796e-25	3.07284e-24
	ENSG00000135976	ANKRD36	375248	0.437409	1.3211e-24	1.10083e-23
	ENSG00000235448	LURAP1L-AS1	101929467	0.437385	6.81975e-23	5.12465e-22
	ENSG00000171722	SPATA46	284680	0.437369	1.43491e-26	1.34036e-25
	ENSG00000260963	LOC105371264	105371264	0.437343	5.37131e-27	5.15454e-26
	ENSG00000198040	ZNF84	7637	0.437328	5.06207e-27	4.87021e-26
	ENSG00000272325	NUDT3	11165	0.437266	4.79833e-25	4.09289e-24
	ENSG00000151694	ADAM17	6868	0.437093	2.67799e-25	2.32419e-24
	ENSG00000067992	PDK3	5165	0.437088	3.68421e-27	3.58387e-26
	ENSG00000199161	MIR126	406913	0.43682	8.43282e-26	7.53487e-25
	ENSG00000247675	LRP4-AS1	100507401	0.436778	1.20589e-20	7.92577e-20
	ENSG00000227630	LINC01132	100506810	0.436775	8.07638e-24	6.42279e-23
	ENSG00000146063	TRIM41	90933	0.436663	4.44532e-25	3.79916e-24
	ENSG00000267909	CCDC177	56936	0.436655	3.40263e-26	3.11864e-25
	ENSG00000256162	SMLR1	100507203	0.436463	1.14463e-27	1.14868e-26
	ENSG00000161267	BDH1	622	0.436362	6.68786e-25	5.64969e-24
	ENSG00000113905	HRG	3273	0.436036	8.2222e-27	7.80099e-26
	ENSG00000067842	ATP2B3	492	0.435747	5.81899e-25	4.9347e-24
	ENSG00000172262	ZNF131	7690	0.435713	5.35334e-25	4.54861e-24
	ENSG00000165792	METTL17	64745	0.435513	2.78152e-27	2.72998e-26
	ENSG00000174483	BBS1	582	0.435432	2.20593e-23	1.70283e-22
	ENSG00000174990	CA5A	763	0.435371	2.36053e-24	1.93571e-23
	ENSG00000213413	PVRIG	79037	0.435254	3.09836e-26	2.8487e-25
	ENSG00000149262	INTS4	92105	0.4352	1.14813e-25	1.0193e-24
	ENSG00000206634	SNORA22	677807	0.435152	4.16612e-27	4.03773e-26
	ENSG00000159496	RGL4	266747	0.435132	9.90554e-28	9.98253e-27
	ENSG00000134538	SLCO1B1	10599	0.435127	2.88482e-27	2.8282e-26
	ENSG00000235958	UBOX5-AS1	100134015	0.435003	1.0054e-24	8.43108e-24
	ENSG00000131480	AOC2	314	0.434936	1.15391e-25	1.02408e-24
	ENSG00000230565	ZNF32-AS2	414208	0.4349	1.51516e-27	1.51188e-26
	ENSG00000225828	FAM229A	100128071	0.434793	2.91194e-27	2.85266e-26
	ENSG00000249884	RNF103-CHMP3	100526767	0.434777	4.06721e-24	3.29096e-23
	ENSG00000248278	LOC105371814	105371814	0.434582	2.87939e-23	2.20974e-22
	ENSG00000162365	CYP4A22	284541	0.434536	6.78983e-26	6.10621e-25
	ENSG00000079974	RABL2B	11158	0.43448	3.57491e-28	3.70774e-27
	ENSG00000130876	SLC7A10	56301	0.43445	1.55307e-26	1.45021e-25
	ENSG00000207062	SNORA15B-1	109616962	0.434431	2.94458e-27	2.88142e-26
	ENSG00000222345	SNORD19C	109616991	0.434354	6.76365e-26	6.0889e-25
	ENSG00000224186	C5orf66	100996485	0.434339	1.20697e-22	8.92945e-22
	ENSG00000257446	ZNF878	729747	0.434331	2.48063e-28	2.5881e-27
	ENSG00000146039	SLC17A4	10050	0.434326	1.83442e-27	1.81942e-26
	ENSG00000174669	SLC29A2	3177	0.434217	2.05899e-27	2.03373e-26
	ENSG00000183718	TRIM52	84851	0.434114	2.5747e-25	2.23898e-24
	ENSG00000260279	LOC105371414	105371414	0.433976	5.57622e-26	5.04409e-25
	ENSG00000207736	MIR657	724027	0.433946	6.98848e-25	5.89608e-24
	ENSG00000109103	UNC119	9094	0.433773	4.63611e-27	4.47511e-26
	ENSG00000166343	MSS51	118490	0.433715	7.69664e-25	6.48524e-24
	ENSG00000181652	ATG9B	285973	0.43371	8.01019e-26	7.1621e-25
	ENSG00000230124	ACBD6	84320	0.433681	6.25481e-27	5.9871e-26
	ENSG00000101181	MTG2	26164	0.433643	3.31737e-27	3.23419e-26
	ENSG00000181577	C6orf223	221416	0.433535	2.53613e-22	1.83756e-21
	ENSG00000100068	LRP5L	91355	0.433476	2.02749e-26	1.87988e-25
	ENSG00000037280	FLT4	2324	0.433346	2.63985e-26	2.4319e-25
	ENSG00000127561	SYNGR3	9143	0.433215	5.59886e-25	4.75262e-24
	ENSG00000072609	CHFR	55743	0.433175	5.22271e-27	5.01559e-26
	ENSG00000168393	DTYMK	1841	0.433163	2.57422e-26	2.37342e-25
	ENSG00000105136	ZNF419	79744	0.433097	2.54205e-26	2.34458e-25
	ENSG00000166035	LIPC	3990	0.432984	3.41613e-26	3.12884e-25
	ENSG00000201457	SNORA55	677834	0.432976	1.73398e-25	1.52094e-24
	ENSG00000241549	GUSBP2	387036	0.432972	1.42447e-24	1.18397e-23
	ENSG00000163013	FBXO41	150726	0.43293	5.43265e-25	4.61451e-24
	ENSG00000128408	RIBC2	26150	0.432874	6.66581e-24	5.33002e-23
	ENSG00000077080	ACTL6B	51412	0.432851	1.82896e-26	1.69999e-25
	ENSG00000261716	H2BC20P	337873	0.432824	1.19504e-25	1.05916e-24
	ENSG00000063244	U2AF2	11338	0.432794	2.21056e-25	1.93061e-24
	ENSG00000163064	EN1	2019	0.432742	1.41505e-25	1.24701e-24
	ENSG00000128285	MCHR1	2847	0.432692	2.03663e-23	1.57492e-22
	ENSG00000099866	MADCAM1	8174	0.43246	2.94941e-24	2.40289e-23
	ENSG00000160229	ZNF66	7617	0.432451	3.2032e-24	2.60562e-23
	ENSG00000174607	UGT8	7368	0.432378	5.58009e-25	4.73822e-24
	ENSG00000198393	ZNF26	7574	0.432378	6.70229e-24	5.35268e-23
	ENSG00000008196	TFAP2B	7021	0.432342	1.36847e-23	1.07177e-22
	ENSG00000110427	KIAA1549L	25758	0.43232	2.80403e-24	2.28728e-23
	ENSG00000182459	TEX19	400629	0.432257	5.01954e-24	4.04437e-23
	ENSG00000005206	SPPL2B	56928	0.432226	3.61555e-23	2.75622e-22
	ENSG00000116793	PHTF1	10745	0.432141	1.90261e-22	1.38925e-21
	ENSG00000278129	ZNF8	7554	0.432067	4.05364e-24	3.28118e-23
	ENSG00000180747	SMG1P3	100271836	0.432003	2.97708e-24	2.42468e-23
	ENSG00000108179	PPIF	10105	0.432002	2.77244e-25	2.39904e-24
	ENSG00000104907	TRMT1	55621	0.43169	5.01995e-27	4.83145e-26
	ENSG00000255120	OVOL1-AS1	101927828	0.431505	3.09934e-25	2.67265e-24
	ENSG00000184357	H1-5	3009	0.431503	1.07925e-23	8.51338e-23
	ENSG00000187753	C9orf153	389766	0.431421	2.22818e-21	1.52979e-20
	ENSG00000162642	C1orf52	148423	0.43137	1.60265e-27	1.59797e-26
	ENSG00000100483	VCPKMT	79609	0.431364	4.61052e-27	4.45204e-26
	ENSG00000188818	ZDHHC11	79844	0.431264	1.36984e-23	1.07253e-22
	ENSG00000120049	KCNIP2	30819	0.431245	4.05137e-24	3.28035e-23
	ENSG00000245148	ARAP1-AS2	100506020	0.431167	2.5111e-25	2.18584e-24
	ENSG00000165699	TSC1	7248	0.431058	6.79718e-26	6.11073e-25
	ENSG00000131626	PPFIA1	8500	0.431058	4.21229e-26	3.846e-25
	ENSG00000161682	FAM171A2	284069	0.431031	3.49403e-25	3.00272e-24
	ENSG00000142484	TM4SF5	9032	0.431026	2.5122e-25	2.18607e-24
	ENSG00000113492	AGXT2	64902	0.430987	2.7122e-25	2.35233e-24
	ENSG00000185753	CXorf38	159013	0.430946	3.80229e-28	3.93426e-27
	ENSG00000121022	COPS5	10987	0.430936	7.81729e-29	8.40925e-28
	ENSG00000183549	ACSM5	54988	0.430929	1.53335e-23	1.1977e-22
	ENSG00000149488	TMC2	117532	0.430923	7.92835e-23	5.93566e-22
	ENSG00000208002	MIR643	693228	0.430887	2.91446e-26	2.68055e-25
	ENSG00000164465	DCBLD1	285761	0.430872	2.0018e-23	1.55072e-22
	ENSG00000103034	NDRG4	65009	0.430839	2.29734e-25	2.00308e-24
	ENSG00000080910	CFHR2	3080	0.430786	4.59782e-27	4.44141e-26
	ENSG00000104957	CCDC130	81576	0.430763	3.31126e-26	3.03807e-25
	ENSG00000248859	LINC01574	102577424	0.430675	4.77738e-25	4.07766e-24
	ENSG00000062282	DGAT2	84649	0.430653	2.18091e-26	2.01786e-25
	ENSG00000068400	GRIPAP1	56850	0.430602	1.17746e-26	1.10576e-25
	ENSG00000180818	HOXC10	3226	0.430581	1.63458e-22	1.19852e-21
	ENSG00000133858	ZFC3H1	196441	0.430572	2.24589e-25	1.96016e-24
	ENSG00000009950	MLXIPL	51085	0.430391	2.79536e-25	2.41729e-24
	ENSG00000176840	MIR7-3HG	284424	0.430353	1.9907e-24	1.64113e-23
	ENSG00000172782	FADS6	283985	0.43032	1.70241e-22	1.24549e-21
	ENSG00000116120	FARSB	10056	0.430218	3.0716e-27	3.00236e-26
	ENSG00000169230	PRELID1	27166	0.430099	1.64556e-22	1.20624e-21
	ENSG00000183747	ACSM2A	123876	0.430084	3.61902e-25	3.10507e-24
	ENSG00000265688	MAFG-DT	92659	0.430021	1.64823e-25	1.44718e-24
	ENSG00000206785	SNORA15B-2	109617022	0.430007	1.19046e-25	1.05546e-24
	ENSG00000198203	SULT1C2	6819	0.429901	2.05446e-23	1.58778e-22
	ENSG00000188766	SPRED3	399473	0.42986	2.79125e-23	2.14522e-22
	ENSG00000122643	NT5C3A	51251	0.429815	1.35599e-25	1.19657e-24
	ENSG00000063015	SEZ6	124925	0.429761	3.46148e-25	2.97572e-24
	ENSG00000169598	DFFB	1677	0.429502	1.55118e-24	1.28523e-23
	ENSG00000182742	HOXB4	3214	0.429454	4.12794e-24	3.33824e-23
	ENSG00000250682	LINC00491	285708	0.429424	8.39037e-26	7.49948e-25
	ENSG00000105479	CCDC114	93233	0.429395	1.53771e-24	1.27527e-23
	ENSG00000136535	TBR1	10716	0.429393	5.97032e-24	4.79283e-23
	ENSG00000139266	MARCHF9	92979	0.429365	2.22686e-24	1.83008e-23
	ENSG00000188895	MSL1	339287	0.429274	1.76807e-24	1.46034e-23
	ENSG00000247137	LOC100506282	100506282	0.429133	1.06021e-24	8.87654e-24
	ENSG00000183808	RBM12B	389677	0.429121	6.41601e-25	5.42527e-24
	ENSG00000095066	HOOK2	29911	0.429111	2.59415e-26	2.39096e-25
	ENSG00000266852	MIR4482	100616323	0.429067	1.1394e-24	9.53047e-24
	ENSG00000075240	GRAMD4	23151	0.429053	2.20333e-25	1.92557e-24
	ENSG00000159131	GART	2618	0.428962	2.53771e-27	2.49533e-26
	ENSG00000237732	CT75	440934	0.42894	4.06993e-23	3.09543e-22
	ENSG00000284862	CCDC39	339829	0.428861	3.93026e-23	2.99093e-22
	ENSG00000146067	FAM193B	54540	0.4288	1.33257e-26	1.24741e-25
	ENSG00000267551	LOC100996351	100996351	0.428487	9.76845e-22	6.83869e-21
	ENSG00000238317	SNORD11	692058	0.428459	6.60279e-25	5.57962e-24
	ENSG00000201264	SNORD73B	114655	0.428355	1.68476e-22	1.23429e-21
	ENSG00000167377	ZNF23	7571	0.428205	2.08602e-25	1.82426e-24
	ENSG00000184992	BRI3BP	140707	0.428179	4.5538e-26	4.14201e-25
	ENSG00000186862	PDZD7	79955	0.428105	9.48419e-23	7.07632e-22
	ENSG00000175322	ZNF519	162655	0.427863	1.58293e-22	1.1613e-21
	ENSG00000106105	GARS1	2617	0.427843	5.90943e-24	4.74684e-23
	ENSG00000004399	PLXND1	23129	0.427797	1.28731e-24	1.0737e-23
	ENSG00000084710	EFR3B	22979	0.427735	1.68332e-23	1.31095e-22
	ENSG00000196747	H2AC13	8329	0.427688	4.47191e-25	3.82064e-24
	ENSG00000130827	PLXNA3	55558	0.427677	1.64437e-25	1.44427e-24
	ENSG00000196620	UGT2B15	7366	0.427645	1.22756e-27	1.23097e-26
	ENSG00000250571	GLI4	2738	0.427599	4.83102e-27	4.65813e-26
	ENSG00000197785	ATAD3A	55210	0.427595	4.29999e-24	3.47417e-23
	ENSG00000116350	SRSF4	6429	0.42748	2.79e-25	2.41344e-24
	ENSG00000129347	KRI1	65095	0.427458	1.26629e-25	1.12118e-24
	ENSG00000130055	GDPD2	54857	0.427439	2.52463e-22	1.82973e-21
	ENSG00000238141	BRWD1-AS1	100874093	0.427413	1.54914e-24	1.28394e-23
	ENSG00000268471	MIR4453HG	54553	0.427103	7.77899e-27	7.38962e-26
	ENSG00000181873	IBA57	200205	0.42702	6.22469e-26	5.61331e-25
	ENSG00000234420	ZNF37BP	100129482	0.427009	1.06727e-24	8.93282e-24
	ENSG00000006606	CCL26	10344	0.426912	5.84003e-23	4.40829e-22
	ENSG00000179841	AKAP5	9495	0.4268	9.75891e-27	9.204e-26
	ENSG00000160953	PWWP3A	84939	0.426772	1.99902e-25	1.7505e-24
	ENSG00000165188	RNF183	138065	0.426752	3.38756e-22	2.4337e-21
	ENSG00000166928	MS4A14	84689	0.426594	1.31621e-25	1.16341e-24
	ENSG00000229415	SFTA3	253970	0.426549	3.45441e-23	2.63796e-22
	ENSG00000258136	LOC101929162	101929162	0.426501	2.71822e-22	1.96678e-21
	ENSG00000260394	LOC105371184	105371184	0.426498	2.77301e-23	2.13183e-22
	ENSG00000100297	MCM5	4174	0.426321	2.76361e-25	2.39219e-24
	ENSG00000122696	SLC25A51	92014	0.426303	4.50648e-26	4.10038e-25
	ENSG00000250451	HOXC-AS1	100874363	0.426231	1.1776e-23	9.26145e-23
	ENSG00000113569	NUP155	9631	0.425967	6.80267e-26	6.11358e-25
	ENSG00000171045	TSNARE1	203062	0.425945	1.52904e-25	1.34432e-24
	ENSG00000066735	KIF26A	26153	0.425938	3.38531e-25	2.91309e-24
	ENSG00000197451	HNRNPAB	3182	0.425921	1.77071e-25	1.55213e-24
	ENSG00000143257	NR1I3	9970	0.42592	1.92163e-24	1.58518e-23
	ENSG00000175711	B3GNTL1	146712	0.425914	1.038e-25	9.23391e-25
	ENSG00000182979	MTA1	9112	0.425528	1.08939e-26	1.02488e-25
	ENSG00000111181	SLC6A12	6539	0.425522	8.21203e-24	6.52476e-23
	ENSG00000253563	NKX2-1-AS1	100506237	0.425516	1.54369e-23	1.20541e-22
	ENSG00000198569	SLC34A3	142680	0.425504	2.35126e-24	1.92871e-23
	ENSG00000225783	MIAT	440823	0.425481	9.22712e-23	6.88646e-22
	ENSG00000125046	SSUH2	51066	0.425457	3.35989e-23	2.56727e-22
	ENSG00000265418	MIR4261	100422929	0.425368	2.39673e-24	1.96356e-23
	ENSG00000258334	LOC101927267	101927267	0.425357	1.33537e-21	9.26977e-21
	ENSG00000118004	COLEC11	78989	0.42525	1.32513e-25	1.17091e-24
	ENSG00000207752	MIR199A1	406976	0.425217	8.54056e-24	6.7776e-23
	ENSG00000243414	TICAM2	353376	0.425123	3.58941e-23	2.73708e-22
	ENSG00000182264	IZUMO1	284359	0.424983	5.95421e-24	4.78135e-23
	ENSG00000278088	CYP2D7	1564	0.424971	5.17758e-26	4.69478e-25
	ENSG00000115289	PCGF1	84759	0.424934	1.33019e-23	1.0421e-22
	ENSG00000079557	AFM	173	0.424856	2.03615e-25	1.78243e-24
	ENSG00000232850	PTGES2-AS1	389791	0.424737	8.73135e-24	6.92067e-23
	ENSG00000197301	HMGA2-AS1	100129940	0.424585	4.24415e-22	3.03501e-21
	ENSG00000168439	STIP1	10963	0.424547	2.7173e-25	2.35598e-24
	ENSG00000204946	ZNF783	100289678	0.424443	3.29017e-26	3.02083e-25
	ENSG00000164953	TMEM67	91147	0.424376	2.05619e-25	1.79878e-24
	ENSG00000187559	FOXD4L3	286380	0.42431	3.44925e-19	2.09012e-18
	ENSG00000276482	SLC12A7	10723	0.424211	4.31917e-25	3.69495e-24
	ENSG00000144161	ZC3H8	84524	0.424135	1.28421e-26	1.203e-25
	ENSG00000164924	YWHAZ	7534	0.424111	1.24719e-24	1.04089e-23
	ENSG00000140839	CLEC18B	497190	0.423948	1.44287e-24	1.19889e-23
	ENSG00000169877	AHSP	51327	0.423808	7.08673e-26	6.36234e-25
	ENSG00000132017	DCAF15	90379	0.423694	5.85299e-22	4.14497e-21
	ENSG00000103569	AQP9	366	0.423632	2.02117e-26	1.87468e-25
	ENSG00000233614	DDX11L10	100287029	0.42353	1.0086e-21	7.05163e-21
	ENSG00000131482	G6PC	2538	0.423466	4.07668e-26	3.72347e-25
	ENSG00000124253	PCK1	5105	0.423455	1.38581e-24	1.15256e-23
	ENSG00000182324	KCNJ14	3770	0.423357	5.84133e-23	4.40829e-22
	ENSG00000006611	USH1C	10083	0.423324	1.24984e-22	9.23627e-22
	ENSG00000169635	HIC2	23119	0.423263	4.77706e-22	3.40316e-21
	ENSG00000285278	TFAP2A-AS2	109729173	0.423159	2.83291e-25	2.44895e-24
	ENSG00000285943	SPICE1	152185	0.423087	6.50762e-25	5.50097e-24
	ENSG00000115850	LCT	3938	0.423078	1.01642e-22	7.56864e-22
	ENSG00000156026	MCU	90550	0.422951	2.73895e-25	2.37291e-24
	ENSG00000116882	HAO2	51179	0.422852	2.60952e-25	2.26851e-24
	ENSG00000188130	MAPK12	6300	0.422839	1.71181e-26	1.59391e-25
	ENSG00000257242	LINC01619	256021	0.422824	1.03391e-25	9.20066e-25
	ENSG00000163655	GMPS	8833	0.422823	4.25655e-26	3.88371e-25
	ENSG00000253618	GRPEL2-AS1	106144529	0.42258	1.3838e-24	1.15126e-23
	ENSG00000146858	ZC3HAV1L	92092	0.422572	1.2278e-25	1.08783e-24
	ENSG00000014138	POLA2	23649	0.422545	2.31722e-23	1.78717e-22
	ENSG00000110025	SNX15	29907	0.422242	4.19655e-24	3.39268e-23
	ENSG00000168993	CPLX1	10815	0.422074	2.11124e-24	1.73778e-23
	ENSG00000250366	TUNAR	100507043	0.42201	7.55158e-26	6.76354e-25
	ENSG00000198912	C1orf174	339448	0.422003	1.0236e-22	7.61995e-22
	ENSG00000168488	ATXN2L	11273	0.421819	5.05574e-26	4.58746e-25
	ENSG00000183914	DNAH2	146754	0.421739	7.95584e-20	4.98979e-19
	ENSG00000173209	AHSA2P	130872	0.421656	4.86407e-26	4.41659e-25
	ENSG00000225975	LINC01534	101927621	0.421586	1.67935e-23	1.30824e-22
	ENSG00000185615	PDIA2	64714	0.421435	1.56061e-24	1.29182e-23
	ENSG00000169398	PTK2	5747	0.421346	1.11457e-23	8.78173e-23
	ENSG00000172244	C5orf34	375444	0.421333	2.8673e-24	2.33817e-23
	ENSG00000279355	AGPAT4-IT1	79992	0.421279	1.52193e-21	1.05453e-20
	ENSG00000143355	LHX9	56956	0.421269	5.55326e-23	4.19958e-22
	ENSG00000136811	ODF2	4957	0.421225	1.02407e-22	7.62129e-22
	ENSG00000235138	LOC100130548	100130548	0.421199	4.06822e-24	3.29096e-23
	ENSG00000134940	ACRV1	56	0.421186	1.01415e-25	9.03095e-25
	ENSG00000214954	LRRC69	100130742	0.421131	6.82937e-22	4.82344e-21
	ENSG00000101158	NELFCD	51497	0.421116	1.96925e-25	1.72558e-24
	ENSG00000257285	LOC101926933	101926933	0.420957	1.3337e-22	9.82287e-22
	ENSG00000164306	PRIMPOL	201973	0.420886	1.76961e-24	1.46115e-23
	ENSG00000141837	CACNA1A	773	0.420875	1.16605e-23	9.18152e-23
	ENSG00000199038	MIR210	406992	0.420753	4.54733e-24	3.67176e-23
	ENSG00000257838	OTOAP1	653786	0.420733	9.65366e-23	7.20072e-22
	ENSG00000104826	LHB	3972	0.420689	6.19943e-20	3.91901e-19
	ENSG00000091106	NLRC4	58484	0.420676	1.48605e-23	1.16144e-22
	ENSG00000162775	RBM15	64783	0.420658	1.30849e-23	1.02694e-22
	ENSG00000188833	ENTPD8	377841	0.420518	1.32365e-22	9.75161e-22
	ENSG00000128191	DGCR8	54487	0.420493	5.02031e-25	4.27116e-24
	ENSG00000120054	CPN1	1369	0.420384	6.45545e-24	5.16495e-23
	ENSG00000040933	INPP4A	3631	0.420321	2.9677e-25	2.56295e-24
	ENSG00000169016	E2F6	1876	0.420236	2.31578e-24	1.90079e-23
	ENSG00000163357	DCST1	149095	0.420223	2.20493e-22	1.602e-21
	ENSG00000161509	GRIN2C	2905	0.420204	3.98389e-24	3.2277e-23
	ENSG00000188827	SLX4	84464	0.420103	8.36211e-24	6.64e-23
	ENSG00000143633	C1orf131	128061	0.419963	3.04361e-22	2.19258e-21
	ENSG00000147421	HMBOX1	79618	0.419962	2.08721e-24	1.71908e-23
	ENSG00000105063	PPP6R1	22870	0.419806	7.59432e-25	6.40517e-24
	ENSG00000111011	RSRC2	65117	0.419791	6.77746e-26	6.09925e-25
	ENSG00000133318	RTN3	10313	0.419742	3.20699e-24	2.60789e-23
	ENSG00000008438	PGLYRP1	8993	0.41972	1.21828e-26	1.14287e-25
	ENSG00000275338	RAB11FIP3	9727	0.419679	1.3251e-23	1.03873e-22
	ENSG00000154582	ELOC	6921	0.419657	6.93997e-24	5.53746e-23
	ENSG00000143374	TARS2	80222	0.419628	1.4545e-25	1.27964e-24
	ENSG00000108839	ALOX12	239	0.419625	1.41287e-23	1.10556e-22
	ENSG00000176732	PFN4	375189	0.419601	3.27041e-22	2.35211e-21
	ENSG00000225180	PVALEF	388428	0.419561	1.28264e-19	7.93909e-19
	ENSG00000110274	CEP164	22897	0.419494	1.22889e-25	1.08843e-24
	ENSG00000235191	NUCB1-AS1	100874085	0.419464	4.86567e-22	3.46534e-21
	ENSG00000088038	CNOT3	4849	0.419437	5.66699e-24	4.55906e-23
	ENSG00000187736	NHEJ1	79840	0.419356	5.077e-22	3.61292e-21
	ENSG00000172613	RAD9A	5883	0.419337	6.20413e-25	5.24948e-24
	ENSG00000119283	TRIM67	440730	0.419282	3.03918e-22	2.18999e-21
	ENSG00000169962	TAS1R3	83756	0.419247	1.23417e-22	9.12305e-22
	ENSG00000215077	BRD2	6046	0.419177	2.12562e-26	1.96947e-25
	ENSG00000180089	TMEM86B	255043	0.419159	2.81303e-22	2.03259e-21
	ENSG00000265521	MIR5697	100847055	0.419155	7.38316e-26	6.6217e-25
	ENSG00000108468	CBX1	10951	0.419036	3.81159e-21	2.58123e-20
	ENSG00000135912	TTLL4	9654	0.41896	4.63134e-25	3.95558e-24
	ENSG00000197608	ZNF841	284371	0.418876	3.09697e-24	2.51998e-23
	ENSG00000230002	ALMS1-IT1	100874291	0.418721	2.29368e-23	1.76953e-22
	ENSG00000266063	MIR4771-2	100616165	0.418459	3.38863e-25	2.915e-24
	ENSG00000152592	DMP1	1758	0.418444	2.04904e-23	1.58405e-22
	ENSG00000278637	H4C1	8359	0.418402	9.53245e-24	7.53974e-23
	ENSG00000237575	PYY2	23615	0.418358	5.4998e-23	4.16129e-22
	ENSG00000122787	AKR1D1	6718	0.418194	1.81312e-24	1.49614e-23
	ENSG00000179331	RAB39A	54734	0.418166	5.98506e-24	4.80319e-23
	ENSG00000160679	CHTOP	26097	0.417983	8.95616e-25	7.52243e-24
	ENSG00000080824	HSP90AA1	3320	0.417907	1.55004e-23	1.21001e-22
	ENSG00000066923	STAG3	10734	0.417857	1.57714e-21	1.09134e-20
	ENSG00000113761	ZNF346	23567	0.4177	4.65968e-23	3.53682e-22
	ENSG00000230524	COL6A4P1	344875	0.417505	3.66095e-23	2.78841e-22
	ENSG00000005801	ZNF195	7748	0.417488	5.79291e-22	4.10573e-21
	ENSG00000122566	HNRNPA2B1	3181	0.41748	6.45292e-24	5.16449e-23
	ENSG00000187546	AGMO	392636	0.417377	5.79168e-24	4.65652e-23
	ENSG00000116560	SFPQ	6421	0.417184	3.01632e-25	2.60238e-24
	ENSG00000143614	GATAD2B	57459	0.417104	9.88394e-23	7.36205e-22
	ENSG00000234444	ZNF736	728927	0.417103	3.54663e-21	2.40613e-20
	ENSG00000124493	GRM4	2914	0.416986	2.53011e-24	2.07026e-23
	ENSG00000182223	ZAR1	326340	0.41698	6.49223e-22	4.58902e-21
	ENSG00000187627	RGPD1	400966	0.416952	7.09822e-20	4.47001e-19
	ENSG00000162613	FUBP1	8880	0.416823	1.77634e-23	1.38176e-22
	ENSG00000242689	CNTF	1270	0.416745	2.21307e-24	1.81932e-23
	ENSG00000132793	LPIN3	64900	0.416667	2.68178e-23	2.0635e-22
	ENSG00000233122	CTAGE7P	119437	0.41665	1.28446e-22	9.47614e-22
	ENSG00000250067	YJEFN3	374887	0.416621	6.26035e-26	5.6416e-25
	ENSG00000135049	AGTPBP1	23287	0.416608	6.71898e-25	5.67417e-24
	ENSG00000241288	LINC02614	101927056	0.416461	4.15143e-22	2.97274e-21
	ENSG00000143157	POGK	57645	0.416379	3.31354e-23	2.53259e-22
	ENSG00000154803	FLCN	201163	0.416376	1.74879e-25	1.53342e-24
	ENSG00000267013	LINC01929	101927229	0.416329	2.92357e-23	2.24169e-22
	ENSG00000137561	TTPA	7274	0.416183	1.56519e-23	1.22148e-22
	ENSG00000231365	WARS2-AS1	101929147	0.416162	6.96759e-25	5.88034e-24
	ENSG00000182010	RTKN2	219790	0.416064	1.66526e-23	1.29765e-22
	ENSG00000228133	LOC105371485	105371485	0.415967	4.99812e-21	3.36226e-20
	ENSG00000157322	CLEC18A	348174	0.415964	5.84371e-22	4.13951e-21
	ENSG00000128578	STRIP2	57464	0.415781	2.00467e-23	1.55209e-22
	ENSG00000158486	DNAH3	55567	0.415781	1.20203e-19	7.45197e-19
	ENSG00000285243	SLC39A4	55630	0.415741	8.54576e-24	6.77969e-23
	ENSG00000143442	POGZ	23126	0.41571	1.09881e-23	8.66505e-23
	ENSG00000251350	LINC02475	100506827	0.415662	8.39738e-22	5.90238e-21
	ENSG00000160803	UBQLN4	56893	0.415657	9.50117e-24	7.52179e-23
	ENSG00000254166	PCAT2	103164619	0.415641	1.04282e-20	6.87283e-20
	ENSG00000168795	ZBTB5	9925	0.415514	2.01189e-23	1.55624e-22
	ENSG00000175426	PCSK1	5122	0.415405	1.68908e-23	1.31504e-22
	ENSG00000166947	EPB42	2038	0.415398	1.1602e-24	9.69828e-24
	ENSG00000130173	ANGPTL8	55908	0.415214	9.70529e-25	8.14125e-24
	ENSG00000167798	C3P1	388503	0.415203	8.66067e-24	6.86671e-23
	ENSG00000173157	ADAMTS20	80070	0.415179	7.50171e-21	4.99286e-20
	ENSG00000203585	LINC02408	100507175	0.415119	2.1069e-21	1.44804e-20
	ENSG00000113407	TARS1	6897	0.415108	8.03488e-25	6.7659e-24
	ENSG00000175820	CCDC168	643677	0.414964	1.1471e-21	7.99233e-21
	ENSG00000224397	SMIM25	100506115	0.414931	6.51338e-23	4.90423e-22
	ENSG00000169696	ASPSCR1	79058	0.414885	3.51732e-20	2.25162e-19
	ENSG00000203684	IBA57-DT	574432	0.414862	6.42059e-24	5.14175e-23
	ENSG00000276045	ORAI1	84876	0.41486	1.14419e-23	9.01214e-23
	ENSG00000130377	ACSBG2	81616	0.414788	5.59393e-20	3.5456e-19
	ENSG00000116985	BMP8B	656	0.414768	1.51555e-23	1.18414e-22
	ENSG00000130675	MNX1	3110	0.414671	4.5848e-24	3.70088e-23
	ENSG00000076003	MCM6	4175	0.414568	1.31293e-25	1.16091e-24
	ENSG00000136449	MYCBPAP	84073	0.414555	4.63097e-21	3.12086e-20
	ENSG00000274997	H2AC12	85235	0.414532	5.08558e-23	3.85453e-22
	ENSG00000157734	SNX22	79856	0.414483	2.00024e-24	1.64847e-23
	ENSG00000167962	ZNF598	90850	0.414315	9.75269e-26	8.69648e-25
	ENSG00000139537	CCDC65	85478	0.414258	5.61228e-22	3.98092e-21
	ENSG00000186020	ZNF529	57711	0.414107	2.90044e-22	2.09403e-21
	ENSG00000197114	ZGPAT	84619	0.41408	1.0771e-24	9.01223e-24
	ENSG00000228350	LINC02585	102724368	0.413968	1.36535e-22	1.00476e-21
	ENSG00000260423	LINC02367	101930452	0.413925	5.78354e-23	4.36844e-22
	ENSG00000149243	KLHL35	283212	0.413925	1.6366e-24	1.35388e-23
	ENSG00000250799	PRODH2	58510	0.413921	3.59176e-24	2.91538e-23
	ENSG00000230736	LOC339666	339666	0.413908	2.71203e-23	2.08556e-22
	ENSG00000061936	SFSWAP	6433	0.413838	6.39631e-25	5.41035e-24
	ENSG00000172789	HOXC5	3222	0.413748	7.68378e-24	6.11612e-23
	ENSG00000226763	SRRM5	100170229	0.413704	1.80215e-24	1.48755e-23
	ENSG00000105376	ICAM5	7087	0.413442	1.70399e-22	1.24629e-21
	ENSG00000102901	CENPT	80152	0.413418	1.29951e-23	1.02049e-22
	ENSG00000207280	SNORD20	6082	0.413383	5.9379e-25	5.03231e-24
	ENSG00000174013	FBXO45	200933	0.413368	1.43846e-25	1.26638e-24
	ENSG00000172115	CYCS	54205	0.413343	5.82387e-24	4.68097e-23
	ENSG00000226416	MRPL23-AS1	100133545	0.413253	2.91873e-22	2.10666e-21
	ENSG00000213199	ASIC3	9311	0.413252	3.26141e-23	2.49347e-22
	ENSG00000197008	ZNF138	7697	0.413241	2.41416e-20	1.55984e-19
	ENSG00000137133	HINT2	84681	0.413138	1.27066e-22	9.38481e-22
	ENSG00000116698	SMG7	9887	0.413123	1.45549e-24	1.20899e-23
	ENSG00000169629	RGPD8	727851	0.413026	1.55284e-24	1.2862e-23
	ENSG00000115282	TTC31	64427	0.413003	9.9621e-24	7.87248e-23
	ENSG00000129534	MIS18BP1	55320	0.412906	2.64386e-24	2.15997e-23
	ENSG00000267169	LOC100507373	100507373	0.4129	5.40373e-22	3.8361e-21
	ENSG00000236423	LINC01134	100133612	0.412843	4.81606e-23	3.65341e-22
	ENSG00000178217	SH2D4B	387694	0.412794	1.08852e-19	6.77537e-19
	ENSG00000227060	LINC00629	100506757	0.412779	7.98244e-24	6.35001e-23
	ENSG00000127533	F2RL3	9002	0.412641	1.45162e-25	1.27753e-24
	ENSG00000124614	RPS10	6204	0.412638	9.72397e-24	7.68661e-23
	ENSG00000250033	SLC7A11-AS1	641364	0.412566	1.78712e-22	1.30601e-21
	ENSG00000187801	ZFP69B	65243	0.412564	1.59998e-22	1.17348e-21
	ENSG00000226320	LINC01811	101928114	0.412543	1.12616e-19	6.99808e-19
	ENSG00000015413	DPEP1	1800	0.412474	2.59126e-22	1.87602e-21
	ENSG00000089154	GCN1	10985	0.412449	1.45867e-23	1.14038e-22
	ENSG00000273793	DUSP8	1850	0.412435	2.56629e-21	1.75689e-20
	ENSG00000122481	RWDD3	25950	0.412258	2.1917e-22	1.59327e-21
	ENSG00000205517	RGL3	57139	0.412076	8.49607e-24	6.74433e-23
	ENSG00000095596	CYP26A1	1592	0.412064	3.83108e-23	2.91714e-22
	ENSG00000197006	METTL9	51108	0.412053	1.01325e-23	8.00476e-23
	ENSG00000275990	NCF4	4689	0.41204	4.00438e-21	2.70761e-20
	ENSG00000162460	TMEM82	388595	0.412021	2.00533e-23	1.55209e-22
	ENSG00000124731	TREM1	54210	0.411825	1.1758e-19	7.29453e-19
	ENSG00000133488	SEC14L4	284904	0.41178	3.56892e-23	2.72225e-22
	ENSG00000144026	ZNF514	84874	0.411746	2.86392e-23	2.19851e-22
	ENSG00000173597	SULT1B1	27284	0.411702	6.83769e-24	5.4575e-23
	ENSG00000148926	ADM	133	0.411692	2.00732e-23	1.55317e-22
	ENSG00000105889	STEAP1B	256227	0.411644	1.54378e-19	9.51459e-19
	ENSG00000255284	LOC171391	171391	0.411463	3.21284e-23	2.45848e-22
	ENSG00000127989	MTERF1	7978	0.411456	3.03458e-22	2.18728e-21
	ENSG00000175931	UBE2O	63893	0.411432	2.24764e-23	1.73453e-22
	ENSG00000163798	SLC4A1AP	22950	0.411414	3.41174e-23	2.60613e-22
	ENSG00000140740	UQCRC2	7385	0.411411	3.23033e-25	2.78246e-24
	ENSG00000184083	FAM120C	54954	0.411325	1.44725e-22	1.06413e-21
	ENSG00000170540	ARL6IP1	23204	0.411299	1.61289e-21	1.1155e-20
	ENSG00000181798	LINC00471	151477	0.411144	6.54336e-21	4.3727e-20
	ENSG00000127483	HP1BP3	50809	0.411137	2.20769e-25	1.92875e-24
	ENSG00000073350	LLGL2	3993	0.411098	2.91986e-23	2.2395e-22
	ENSG00000166856	GPR182	11318	0.411005	1.00918e-20	6.66118e-20
	ENSG00000272447	LOC642361	642361	0.410993	5.13445e-24	4.13442e-23
	ENSG00000106144	CASP2	835	0.410874	1.10919e-21	7.74001e-21
	ENSG00000274811	CLPTM1L	81037	0.410858	6.44978e-24	5.16355e-23
	ENSG00000167088	SNRPD1	6632	0.410853	1.56083e-22	1.1454e-21
	ENSG00000169249	ZRSR2	8233	0.410845	2.80021e-22	2.02445e-21
	ENSG00000087237	CETP	1071	0.41082	1.79936e-23	1.39884e-22
	ENSG00000135655	USP15	9958	0.410713	1.12717e-21	7.85971e-21
	ENSG00000163705	FANCD2OS	115795	0.410708	1.28996e-21	8.96638e-21
	ENSG00000249784	SCARNA22	677770	0.410676	4.74015e-22	3.37869e-21
	ENSG00000196118	CCDC189	90835	0.410544	6.23732e-23	4.70175e-22
	ENSG00000144583	MARCHF4	57574	0.410524	2.93137e-22	2.11404e-21
	ENSG00000055955	ITIH4	3700	0.410444	5.97993e-23	4.5116e-22
	ENSG00000232860	SMG7-AS1	284649	0.410436	1.62242e-21	1.1218e-20
	ENSG00000205293	LINC01602	100505477	0.410257	1.94903e-23	1.51073e-22
	ENSG00000161643	SIGLEC16	400709	0.410236	1.49422e-22	1.09714e-21
	ENSG00000057468	MSH4	4438	0.410122	2.52214e-22	1.82843e-21
	ENSG00000101191	DIDO1	11083	0.410022	1.31577e-23	1.03203e-22
	ENSG00000115548	KDM3A	55818	0.409914	9.41155e-22	6.59409e-21
	ENSG00000171388	APLN	8862	0.409897	2.00514e-23	1.55209e-22
	ENSG00000274210	RNVU1-27	115409988	0.409818	1.44297e-22	1.06128e-21
	ENSG00000170264	FAM161A	84140	0.409765	8.2396e-22	5.79767e-21
	ENSG00000101247	NDUFAF5	79133	0.409748	1.94545e-23	1.5084e-22
	ENSG00000123352	SPATS2	65244	0.409738	2.13021e-23	1.64487e-22
	ENSG00000177479	ARIH2	10425	0.409727	8.01391e-25	6.75041e-24
	ENSG00000116584	ARHGEF2	9181	0.409621	5.91202e-20	3.74271e-19
	ENSG00000232907	DLGAP4-AS1	101926987	0.409583	1.70043e-20	1.10766e-19
	ENSG00000262860	LSM14A	26065	0.409572	1.02844e-23	8.11989e-23
	ENSG00000252947	SCARNA1	677774	0.409556	2.7066e-24	2.20917e-23
	ENSG00000167604	NFKBID	84807	0.409542	2.03691e-21	1.4014e-20
	ENSG00000239382	ALKBH6	84964	0.409526	2.35898e-23	1.81832e-22
	ENSG00000197272	IL27	246778	0.409413	9.03286e-22	6.3372e-21
	ENSG00000137073	UBAP2	55833	0.409377	4.91541e-25	4.18732e-24
	ENSG00000204661	C5orf60	285679	0.409152	1.73928e-20	1.13268e-19
	ENSG00000084652	TXLNA	200081	0.409069	2.90841e-21	1.98337e-20
	ENSG00000101190	TCFL5	10732	0.408919	9.31179e-22	6.52594e-21
	ENSG00000138030	KHK	3795	0.408892	3.22406e-22	2.31941e-21
	ENSG00000140521	POLG	5428	0.40885	2.03475e-22	1.48245e-21
	ENSG00000196748	CLPSL2	389383	0.408786	5.55669e-18	3.11409e-17
	ENSG00000269439	LOC100507551	100507551	0.408766	2.6642e-21	1.82155e-20
	ENSG00000100346	CACNA1I	8911	0.408761	4.21937e-22	3.01811e-21
	ENSG00000281518	FOXO6	100132074	0.408688	1.53566e-21	1.06377e-20
[truncated: 24,324 more rows]

## Sheet: Figure1-e
	Gene set	NGenes	Direction	pvalue	FDR
	HALLMARK_E2F_TARGETS	199	Up	9.16457e-22	4.58229e-20
	HALLMARK_ANDROGEN_RESPONSE	100	Down	3.79751e-14	9.49377e-13
	HALLMARK_G2M_CHECKPOINT	200	Up	3.26499e-11	5.44165e-10
	HALLMARK_MYOGENESIS	198	Down	1.07242e-09	1.34052e-08
	HALLMARK_ESTROGEN_RESPONSE_EARLY	199	Down	1.69001e-08	1.69001e-07
	HALLMARK_TNFA_SIGNALING_VIA_NFKB	199	Down	2.65148e-08	2.20957e-07
	HALLMARK_EPITHELIAL_MESENCHYMAL_TRANSITION	200	Down	6.2959e-07	4.49707e-06
	HALLMARK_PROTEIN_SECRETION	96	Down	1.42751e-06	8.92194e-06
	HALLMARK_UV_RESPONSE_DN	144	Down	2.97299e-06	1.65166e-05
	HALLMARK_APOPTOSIS	160	Down	4.63013e-06	2.31507e-05
	HALLMARK_INFLAMMATORY_RESPONSE	198	Down	7.07946e-06	3.21794e-05
	HALLMARK_ESTROGEN_RESPONSE_LATE	199	Down	1.90679e-05	7.94494e-05
	HALLMARK_MYC_TARGETS_V1	199	Up	3.36614e-05	0.000129467
	HALLMARK_NOTCH_SIGNALING	32	Down	6.11173e-05	0.000216689
	HALLMARK_APICAL_SURFACE	44	Down	6.74572e-05	0.000216689
	HALLMARK_APICAL_JUNCTION	199	Down	6.93406e-05	0.000216689
	HALLMARK_TGF_BETA_SIGNALING	54	Down	7.47586e-05	0.000219878
	HALLMARK_ALLOGRAFT_REJECTION	197	Down	9.25929e-05	0.000257202
	HALLMARK_IL2_STAT5_SIGNALING	197	Down	0.00011913	0.0003135
	HALLMARK_INTERFERON_GAMMA_RESPONSE	199	Down	0.000494632	0.00123658
	HALLMARK_P53_PATHWAY	200	Down	0.000729931	0.00173793
	HALLMARK_ADIPOGENESIS	199	Down	0.000943561	0.00214446
	HALLMARK_KRAS_SIGNALING_UP	198	Down	0.00127133	0.00276376
	HALLMARK_IL6_JAK_STAT3_SIGNALING	81	Down	0.00152367	0.00317431
	HALLMARK_MYC_TARGETS_V2	57	Up	0.00289361	0.00578721
	HALLMARK_INTERFERON_ALPHA_RESPONSE	97	Down	0.00326052	0.00627023
	HALLMARK_PEROXISOME	103	Down	0.00339459	0.00628629
	HALLMARK_KRAS_SIGNALING_DN	199	Down	0.00561599	0.0100286
	HALLMARK_FATTY_ACID_METABOLISM	157	Down	0.00586339	0.0101093
	HALLMARK_CHOLESTEROL_HOMEOSTASIS	74	Down	0.00930924	0.0155154
	HALLMARK_BILE_ACID_METABOLISM	111	Down	0.0231312	0.0373085
	HALLMARK_SPERMATOGENESIS	134	Up	0.0436254	0.0672568
	HALLMARK_WNT_BETA_CATENIN_SIGNALING	42	Down	0.0443895	0.0672568
	HALLMARK_COMPLEMENT	199	Down	0.0498339	0.0732851
	HALLMARK_MITOTIC_SPINDLE	198	Up	0.0641706	0.0916723
	HALLMARK_PI3K_AKT_MTOR_SIGNALING	104	Down	0.0861852	0.119702
	HALLMARK_HEDGEHOG_SIGNALING	36	Down	0.108876	0.147129
	HALLMARK_HYPOXIA	198	Down	0.132271	0.174041
	HALLMARK_XENOBIOTIC_METABOLISM	197	Down	0.140647	0.180317
	HALLMARK_MTORC1_SIGNALING	200	Up	0.154724	0.193405
	HALLMARK_DNA_REPAIR	150	Up	0.224219	0.273437
	HALLMARK_COAGULATION	137	Down	0.255709	0.304415
	HALLMARK_OXIDATIVE_PHOSPHORYLATION	199	Down	0.263958	0.306928
	HALLMARK_REACTIVE_OXYGEN_SPECIES_PATHWAY	49	Down	0.354602	0.402957
	HALLMARK_PANCREAS_BETA_CELLS	39	Up	0.543812	0.604236
	HALLMARK_GLYCOLYSIS	198	Down	0.682438	0.74178
	HALLMARK_UNFOLDED_PROTEIN_RESPONSE	113	Up	0.714247	0.759837
	HALLMARK_HEME_METABOLISM	198	Up	0.765067	0.796945
	HALLMARK_UV_RESPONSE_UP	157	Up	0.804427	0.820843
	HALLMARK_ANGIOGENESIS	36	Up	0.944248	0.944248

## Sheet: Figure1-f
	GENE_SYMBOL	CRPC vs PRIMARY (mRNA expression)	CRPC vs PRIMARY (protein aboundance)
	HSPB6	-3.01587	-3.36532
	SHMT2	0.587656	0.98349
	PDLIM4	-2.20186	-1.87353
	FOXRED1	0.316639	0.75243
	STMN2	-0.4805	1.53858
	MCM2	1.01869	1.70936
	ASNS	1.47153	1.01112
	SLC25A5	0.111091	0.829234
	C12orf75	-0.346738	-0.944971
	RRM1	0.115116	1.31281
	ADI1	-0.50464	-0.912439
	PYGB	-0.89693	-1.03828
	GLS	0.194526	0.726543
	PPP2R1B	-0.0154797	0.444534
	MARS2	0.38364	0.736653
	DDX21	0.283676	0.86699
	KPNA2	1.40349	0.998975
	PRNP	-1.24482	-1.661
	ATOX1	0.0803082	-1.04946
	FLNC	-4.66275	-1.35498
	RRM2	2.30719	1.2672
	P4HA1	0.726345	0.971142
	C12orf57	-1.18159	-0.472072
	MCM3	0.474775	1.6326
	GNG12	-0.901609	-0.880812
	ACOT7	0.450069	0.692987
	CADM4	-0.942326	-0.907776
	MCM4	1.49927	1.5434
	CNIH4	0.453764	0.467188
	NT5DC2	0.491063	0.627668
	MCM6	0.564463	1.69626
	PFKP	0.33735	-0.785064
	CDK1	2.15809	1.2693
	SLC4A2	0.0705444	1.07033
	LGALS1	-0.719762	-1.39584
	SMC2	0.97008	1.06872
	SRM	0.253036	0.488943
	ATPAF1	-0.116747	0.515688
	DNMT1	0.903697	1.12507
	CAD	0.732855	0.440157
	AGK	0.421578	0.672273
	DLAT	-0.0411953	0.733447
	SLC25A3	-0.181025	0.502133
	CAMK2G	-0.336107	-0.684391
	MRPS35	-0.420582	0.395839
	CKS2	1.4393	1.36015
	NASP	0.873991	0.667391
	STMN1	1.48606	1.41571
	GSTM3	-1.14822	-1.76882
	PHF6	0.321754	0.781082
	DGKA	-0.485389	-0.746468
	CACYBP	0.858481	0.622269
	MCM5	0.6416	1.53791
	FAM111B	2.01704	0.875651
	MCM7	0.842409	1.67427
	MTAP	-0.415563	-0.500937
	CAPS	-0.467291	-1.43413
	NAP1L1	0.136265	0.597141
	DHCR24	-1.70082	0.752721
	ACAT2	-1.07244	-1.30889
	TMX2	-0.049921	0.441175
	CRYZ	-0.965117	-0.672724
	MXRA7	-1.18904	-2.22689
	SFN	-1.69354	-1.44814
	TSPYL2	0.438289	1.45426
	SLC3A2	0.172282	1.06346
	TPM2	-2.3484	-2.86834
	BAG2	-1.85795	-2.29838
	WDR12	0.164264	0.615973
	NR2F2	-0.541231	-0.490001
	TMX1	-0.169757	0.869699
	ACTN1	-0.973721	-1.34815
	MTHFD1	0.241908	0.418682
	FAR1	-0.129305	0.906128
	DNAJC9	0.917193	0.722215
	SLC25A19	1.03691	1.40352
	LSS	0.0302986	-0.585182
	FH	-0.0210314	0.577925
	ZNF185	-2.04437	-2.16792
	TPT1	-1.16759	-1.00365
	TIMM44	0.284522	0.719695
	GFM1	0.054943	0.719631
	S100A11	-0.483712	-0.876632
	ZBTB10	-0.627983	0.948607
	RBM19	0.280888	0.731092
	KIF11	1.62925	0.924249
	GDF15	-1.99651	-3.55014
	DDX54	-0.30781	0.732594
	CSNK2B	0.818682	-0.149146
	FEN1	0.636485	1.27613
	SUPT16H	0.154369	0.731534
	MRTO4	0.0985433	0.478875
	TMPO	0.766451	0.844427
	RCN2	0.0721684	0.635784
	TRIM24	-0.00766876	0.775776
	XPOT	0.0766986	0.279506
	FKBP10	0.830271	1.4569
	SCARB1	0.392361	0.731426
	ZW10	-0.135542	0.387951
	DDX39A	1.03226	1.2398
	PPP1R11	0.609147	-0.741751
	PGRMC1	-0.555268	-0.822613
	SPAG9	0.0521283	0.729978
	NCL	-0.199249	0.371316
	HSPH1	0.592144	0.843047
	TAMM41	0.558658	0.60192
	NOL3	-0.281884	-0.692169
	DDX27	0.115045	0.537625
	MYH10	-0.333043	0.378347
	MRPS27	-0.259894	0.500555
	GART	0.342392	0.352973
	CAST	-0.806978	-0.759212
	MYBBP1A	0.0667128	0.762958
	ABCE1	0.124355	0.231887
	PRDX4	-0.127705	0.266703
	TPD52L2	0.266333	-0.330218
	PPIF	0.543032	0.937843
	DIAPH1	0.511423	0.512735
	TRMT5	-0.173519	0.628755
	BIN1	-0.860352	-1.10322
	IARS2	-0.24646	0.461159
	ANXA3	-2.89868	-2.55781
	NES	-0.737595	-0.555916
	FSCN1	1.6119	1.04238
	ERCC2	-0.0135994	0.356652
	DDX50	-0.145366	0.397614
	TIMM13	-0.252513	0.53466
	DNAJB12	-0.331384	0.88609
	EPM2AIP1	-0.156205	-0.457832
	MRPL9	0.0827056	0.402781
	TWF1	1.45469e-05	-0.582436
	TOP2A	2.58772	2.20659
	UPF3B	0.591488	0.544364
	PPID	0.154034	0.295695
	ITGB1	-0.0694496	-0.674436
	RRS1	0.154829	0.59599
	ANXA6	-0.489307	-0.865127
	PAWR	-0.371872	-0.933527
	LMO7	-1.02987	0.453358
	TUBB6	-0.705025	-0.793095
	HSPD1	0.746416	1.34354
	IFT27	-0.00957963	-0.768995
	PHPT1	-0.0842507	-1.19328
	SRPK1	0.677064	0.692139
	DDX47	0.615974	0.767458
	MKI67	2.37584	0.985082
	FXR1	0.0902865	0.542103
	ANAPC5	0.0680914	0.469269
	CD3EAP	0.364827	1.21332
	PGAM1	1.18026	-0.868477
	NRP1	0.698762	0.864283
	NAE1	-0.138881	-0.334416
	GEMIN4	-0.773512	0.776129
	C19orf25	-0.137441	-1.38304
	DPYSL3	-1.32806	-1.20264
	CMC2	-0.228619	1.26858
	ACOX1	-0.721921	0.538238
	HMGB3	0.503301	1.25456
	GTPBP4	0.176402	0.838511
	SSRP1	0.0207154	0.752144
	LARS2	-0.132628	0.733203
	ANXA11	-0.762122	-0.498882
	PPAT	0.338718	0.668971
	PDHA1	0.719422	0.373885
	TMEM70	0.404084	0.935669
	SLC35F2	-1.05811	0.91933
	CORO1C	-0.0333195	-0.76314
	PCBD1	0.108819	-0.820151
	XPO5	0.313819	0.623726
	DARS2	0.380295	0.600546
	MRPL45	0.487823	0.586906
	MAT2A	0.692718	-0.250617
	SP100	-0.587731	-1.26292
	SCAF11	-0.0785397	0.516238
	OTUD6B	0.604115	0.928639
	BRIX1	0.31531	0.437925
	CCDC51	-0.0858654	0.801426
	TOMM40	0.265527	0.606987
	PAFAH1B2	-0.457084	-0.393379
	PARG	-0.129647	0.636173
	GNL2	0.0372749	0.424007
	P4HA2	0.454412	1.47101
	FABP4	3.04172	2.20562
	CPOX	0.335224	0.620885
	NAA25	0.44962	0.550576
	NIPSNAP3A	-0.056894	0.588395
	PDCD11	0.196428	0.668395
	TXNDC17	-0.693437	-1.01821
	VCL	-0.771264	-1.12352
	NT5C	-0.449761	-0.591644
	PRIM2	-1.27494	0.585616
	GRPEL1	0.000766256	1.16755
	NAA15	0.145106	0.418232
	RRP12	0.170203	0.391811
	TMX3	-0.279851	0.402685
	DDX18	-0.242877	1.24578
	POLE	0.814584	0.80436
	YME1L1	-0.462963	0.661487
	NOL11	0.0517219	0.63069
	NOP16	0.532876	0.376269
	DDX31	0.246916	1.03079
	RPF2	0.0390813	0.491411
	SRA1	-0.217936	-0.506224
	ANXA5	-0.790363	-1.10699
	TIMMDC1	-0.0978405	0.521702
	NSUN5	0.419253	0.5365
	LRPAP1	-0.48062	0.86746
	DEK	0.138317	0.637921
	EIF4H	-0.132143	-0.428368
	EIF2S2	0.393727	0.350062
	HARS2	0.267188	0.972537
	DIDO1	0.415827	0.417963
	EMC1	-0.232149	0.761729
	COTL1	-0.0322039	-1.00969
	PEA15	-0.0807682	-0.856707
	IMP3	-0.88702	0.628926
	UHRF1	2.82067	1.39789
	UTP15	0.00773316	0.797387
	GOLGA5	-0.593279	0.366549
	FAM20B	-0.0866959	0.651444
	DTYMK	0.432438	0.775757
	CAP2	-1.31957	-1.16893
	RSF1	-0.121311	0.373638
	UHRF1BP1	0.101077	0.636144
	PLOD1	0.0986366	0.762975
	UQCR10	-0.149136	0.665494
	DDX55	0.83057	0.880671
	ARHGEF16	0.112285	0.867921
	NUFIP2	0.31214	0.736733
	IPO9	0.464901	0.826039
	PABPC1	0.116786	0.231038
	CYC1	0.564855	0.884235
	HSP90AA1	0.511822	0.513913
	TBL3	-0.210642	0.64788
	WDR3	-0.0772484	1.00942
	PNPT1	0.262139	0.501406
	TRADD	-0.551975	-1.08381
	PGAM5	0.0857092	0.745206
	GSTM2	-1.24315	-1.84658
	NPTN	-0.959285	-0.971476
	RB1	-0.903336	1.60589
	HLTF	0.0821662	0.677383
	PDHX	-0.012959	0.650902
	UBQLN1	-0.2368	-0.360707
	LETM1	0.461567	0.98029
	PARP1	0.0546943	1.05626
	RPP40	0.0547544	0.58971
	EBNA1BP2	-0.0310446	0.461608
	STOML2	-0.0824225	0.863229
	TRMT1	0.632821	0.491759
	RNGTT	-0.107911	0.935145
	PFN1	-0.290227	-0.368583
	UBA3	-0.211577	-0.453112
	PPA1	0.307399	0.24303
	HEATR1	0.227103	0.715062
	MYO1C	-0.637878	-0.693152
	CTR9	-0.379209	0.523705
	CHAF1B	0.643474	1.05842
	WDR36	-0.265641	0.976939
	NPM1	0.369018	0.394625
	EIF3G	-0.293062	0.239728
	RBPMS	-1.40901	-2.03051
	NOP14	-0.18375	0.664973
	TAX1BP3	-1.8108	-0.790358
	TRIO	0.30726	0.423201
	ATXN2L	0.520326	0.7388
	LRWD1	0.540805	0.474538
	CHD1	0.242615	1.43669
	CSRP1	-2.3357	-4.16745
	SENP3	-0.395859	0.808128
	ANKRD13A	0.101673	-0.505572
	PDE12	-0.258875	0.490626
	LIG1	1.08781	1.22859
	PPP1R7	-1.00244	-1.1585
	EED	0.107237	0.747679
	MAT2B	-0.617576	-0.435217
	RSL1D1	-0.0788359	0.563676
	PDK1	1.00009	0.661799
	LZIC	-0.175442	-0.543471
	TSFM	0.00355246	0.99036
	BOP1	0.937564	0.814176
	NIP7	-0.131022	0.664208
	RBM15B	-0.0367986	0.806893
	NOL6	0.112069	0.729532
	GYG1	-0.649918	-0.995932
	NAA10	0.333188	0.368493
	CEBPZ	-0.279817	0.739131
	PTBP3	0.209988	0.455943
	MBOAT7	1.79072	1.07151
	CS	0.273329	0.745906
	DHX33	0.168933	1.17672
	NUTF2	0.158705	-0.536558
	CHAF1A	0.378251	1.18774
	FLNA	-1.91385	-1.92747
	CKB	-0.456738	-1.97915
	C12orf43	0.0990808	1.11958
	FHL1	-2.28627	-1.55877
	UTP3	-0.143889	1.15352
	DLD	-0.212757	0.285687
	RPS27	0.420034	0.274048
	UBAP2L	0.367608	0.36377
	ERC1	-0.333725	0.737497
	THYN1	-0.978816	-1.21553
	CBS	0.9073	0.549747
	LONP1	0.0771454	0.79012
	MRPL30	-0.44389	0.363503
	DHX36	0.0402855	0.505232
	USP15	0.33964	0.50424
	PDLIM7	-0.803016	-2.95976
	SUPV3L1	0.380281	0.687696
	ADH5	-1.20456	-1.72393
	GNAS	-0.0168912	-0.516582
	NKRF	-0.0321116	0.490375
	YTHDF2	0.00970318	0.764936
	RECQL	0.213738	0.595939
	DDX3X	-0.198819	0.3568
	BAZ1B	-0.00523543	0.511993
	SEC63	-0.498614	0.45118
	OS9	-0.535461	0.59253
	BMS1	0.0798589	0.634765
	MIA3	-0.787417	0.486709
	RAC1	0.0268835	-1.13018
	CRTAP	-0.569479	0.737223
	HNRNPA1	0.332284	0.332567
	CCT4	-0.168254	0.214464
	SUMF2	-0.657329	-0.648768
	TOR1AIP2	0.479604	0.655358
	TRAP1	0.445926	0.952225
	MTA2	-0.0327021	0.458545
	CCT8	-0.0106776	0.361166
	CLPB	0.444822	0.996494
	RAB24	0.225756	0.882121
	DHX37	0.37651	0.706794
	NAT10	0.292314	0.885277
	NGDN	-0.0116944	0.735541
	RBM28	0.690599	0.823184
	GOT1	0.0173364	-0.380921
	MTA1	0.733347	0.369232
	COQ9	-0.182215	-0.508765
	NOC2L	0.139724	0.393671
	PDLIM5	-1.25774	-1.01831
	CLPX	-0.472557	0.361511
	STK24	-0.269951	-0.379314
	ATP2A2	-0.0441496	0.600275
	ARHGDIA	-0.380652	-0.89504
	HSPA8	0.300856	0.226566
	STAU2	0.101328	0.708295
	CUL4B	-0.165571	0.475707
	EWSR1	0.115813	-0.824203
	PDXK	0.141535	-0.83937
	RRP1B	0.0383886	0.725224
	ARHGAP35	-0.0609175	0.542484
	STAT6	-1.17175	-0.784379
	SLC4A1AP	0.15392	0.747281
	ATP11C	-0.33761	0.985457
	ABI2	-0.336992	-0.546476
	BYSL	-0.114251	0.197198
	RPL7L1	-0.153025	0.485441
	UNC45A	-0.553146	0.191551
	TOMM22	-0.340843	0.496236
	G3BP2	-1.11248	-0.435389
	EXOSC9	0.179217	0.499319
	FADS1	0.540697	1.15937
	CSTB	0.0678724	-0.790493
	CHTF18	1.84651	0.870466
	OXSM	0.090762	0.526594
	MTDH	0.334376	0.763465
	PCID2	-0.0917687	0.229441
	MRPS30	-0.0433929	0.374067
	HSDL1	-0.355938	0.650429
	PRIM1	0.484638	1.85267
	MRPS17	-0.452529	0.409232
	ABT1	-0.0706214	0.703419
	TECR	0.0153374	0.543298
	MAD2L1	1.08427	1.03986
	MRPL24	0.0910473	0.475316
	RPF1	-0.229135	0.709027
	ENOPH1	-0.228943	-0.658542
	NDUFAF1	-0.471085	0.507673
	CKAP4	-0.273186	0.983426
	PTGES2	0.279676	0.709862
	RFC5	0.726548	0.778921
	RCN3	0.99634	1.1338
	CKAP5	0.423636	0.543835
	PTCD3	0.415878	0.360509
	KRI1	0.461036	0.5644
	PTS	-0.235172	-1.07166
	IDH1	-0.792203	-1.82836
	HSPA5	-0.299448	0.562427
	MYH9	-0.0571008	0.50512
	NSFL1C	-0.0298643	-0.525917
	DHX8	-0.0190428	0.375609
	SMARCA5	-0.166849	0.485122
	RFC3	-0.0027783	0.62413
	GEMIN5	0.0736413	0.592987
	UBTF	-0.0143899	0.959862
	DDX59	0.0865091	0.58499
	PCMT1	-0.435606	-0.376008
	KRR1	-0.291755	0.841359
	RCL1	0.138229	0.832452
	CCDC115	-0.839227	-1.93259
	UMPS	0.0752794	0.444468
	NSUN2	0.245196	0.449361
	ACO1	-0.521696	-1.30855
	HSDL2	-0.19921	0.57443
	RAN	0.234213	0.452366
	NOSIP	-0.0311852	0.761509
	G3BP1	0.0571326	0.482365
	ARHGAP5	-0.102993	0.644397
	POP1	0.746713	0.330152
	RPP30	-0.127379	0.198484
	MRPL32	-0.029214	0.501461
	MRPL47	0.130257	0.329514
	ISOC1	-0.522921	-0.774631
	ATAD3A	0.653525	0.658739
	ATAD2	1.02716	1.361
	CCT5	0.250195	0.236663
	ESD	-0.758558	-0.983749
	THEM6	0.239231	0.550648
	MRPL39	-0.229687	0.398975
	PGM5	-4.66492	-5.22567
	OTUB1	-0.154805	-0.447168
	ZNF518B	-0.30507	-0.909564
	IWS1	-0.300568	1.04555
	SRPRB	-0.186866	0.252516
	CCT7	-0.391725	0.326826
	PDCD10	0.30814	-0.469528
	HSP90B1	-0.270942	0.595492
	YWHAG	0.137915	-0.369999
	AKAP9	-0.00455541	0.53999
	MACF1	-0.15313	0.45389
	ADAR	0.0389333	0.361947
	HDAC1	-0.242903	0.328054
	PRPF4	0.187385	0.576104
	EIF2B1	0.109764	0.206019
	MLPH	-0.37634	-2.39413
	TBCEL	-0.338981	-0.554606
	XPNPEP3	0.315409	0.53329
	RPLP0	0.0972256	0.202946
	CAPNS1	-0.572471	-0.884101
	GOLGA3	0.140639	0.540991
	CNOT1	-0.159813	0.246986
	DAP3	0.0389134	0.317503
	ERLIN1	-0.294805	1.33737
	LARP4	0.0963014	0.782078
	GABARAPL1	-0.874469	-0.43616
	NLE1	-0.149735	0.426673
	KANK2	-0.920235	-1.94109
	SLC39A14	0.0179999	1.87469
	GOLIM4	0.462414	1.00574
	RBBP4	0.152716	0.499676
	TMEM201	0.485585	0.902963
	LARP1	0.326903	0.388992
	CNDP2	-1.08947	-1.35299
	CCT3	-0.0362385	0.347012
	DDRGK1	0.0451953	-0.610602
	ATE1	-0.897593	-0.798384
	EIF2S1	0.05011	0.318023
	ACTR8	-0.13882	0.420104
	SLC25A10	-0.125919	0.705975
	DCTN4	-0.288849	-0.445413
	HSPA9	0.206546	0.650276
	CLPTM1	-0.321085	0.398259
	PTCD1	0.0564474	0.353293
	PIGS	-0.0430463	0.652412
	PLOD2	1.14803	1.35279
	TOP2B	-0.316254	1.242
	IMMT	0.177272	0.999789
	GLRX5	0.120782	0.440439
	MYO9B	0.447144	0.620196
	APOOL	-0.319862	0.480527
	NEXN	-2.53619	-1.99576
	TTC5	-0.22032	0.482682
	ANAPC7	0.350567	0.416107
	TBK1	-0.189162	0.585636
	NOP58	0.35448	0.78704
	EPN3	-0.231122	-0.431228
	UBA1	-0.109951	-0.477267
	PPP1R12A	-0.477822	-0.557611
	PTK2	0.314586	0.543262
	UBE2V2	0.175431	-0.688572
	NVL	0.429225	0.686683
	HDAC2	-0.0198665	0.488837
	GMPS	0.338215	0.242531
	ACTC1	-5.09318	-2.61985
	DYNLL2	-0.479968	-0.95901
	RPN2	-0.555363	0.436614
	RFC1	-0.305483	0.767607
	KIF2A	0.37447	0.795148
	CCT6A	0.30422	0.382636
	TXNL1	-0.376487	-0.434304
	EFHD2	-0.211749	-0.393164
	SGPL1	-0.243342	0.511172
	CHD4	-0.113084	0.35428
	THUMPD3	-0.224077	0.563766
	MRPL22	0.226217	0.321471
	PDS5A	-0.0481279	0.609363
	TPI1	0.771675	-0.41154
	MRPL4	0.206074	0.292511
	SNTB2	-0.628707	-1.52666
	CARM1	0.0560606	0.26094
	GNB2	-0.531251	-0.923398
	HSP90AB1	0.105551	0.388498
	ALDH18A1	-0.27345	0.453871
	ITGB6	-3.52507	-0.918268
	PITPNA	-0.552358	-0.678767
	TMEM209	-0.00680672	1.14685
	LEMD3	-0.1079	0.766668
	STT3A	-0.424042	0.616848
	RFC4	1.17639	1.01847
	KPNB1	0.180607	0.395306
	SERPINH1	0.763232	1.47424
	HOOK1	-0.338552	0.707363
	UTP20	0.224824	0.780094
	FN3KRP	-0.0471589	-0.408023
	PRDX5	-0.348422	-0.409248
	IREB2	-0.293219	0.667998
	CDC42	-0.0376845	-0.610974
	UBE2V1	0.968638	-0.532493
	NOMO2	0.463399	0.827698
	UBR5	0.519696	0.305225
	BZW2	0.096454	0.641356
	RRP7A	-0.0429587	0.502582
	CCDC25	-0.657187	-1.00518
	RNPEP	-0.22928	-0.735295
	RPE	0.0557963	-0.841387
	LXN	-0.177936	-0.647423
	GLOD4	-0.483519	-1.26713
	SRP54	-0.184174	0.23767
	HAT1	-0.325213	0.822439
	METTL17	0.581634	0.731744
	TCP1	-0.177047	0.368233
	SMCHD1	0.0374865	0.617081
	EXD2	-0.265242	0.216575
	CYB5R3	-0.631647	-0.592443
	RIF1	0.0698857	1.27749
	SKP1	-0.459308	-0.32031
	UBE2E3	0.125991	0.48062
	SFSWAP	0.555565	0.345761
	SSBP1	0.265082	0.913018
	KTN1	-0.242181	0.615494
	MRPS22	0.0586091	0.575931
	TIA1	0.306032	1.13751
	TMA16	-0.272677	0.653776
	HSBP1	-0.519947	-0.861534
	DDX56	0.234097	0.377379
	POFUT1	-0.204762	0.574901
	OGT	0.898147	0.319518
	TOP1	-0.111801	0.984948
	ACAD9	0.286053	1.14749
	NCBP2	-0.114366	0.363889
	POLR1A	0.146801	0.697588
	COPS5	0.34305	-0.248687
	RANGAP1	0.217909	0.483244
	PEBP1	-0.542778	-1.06895
	SQSTM1	0.699677	1.00102
	ITGA5	-0.54106	-1.95656
	DDX20	-0.0563588	0.91432
	COPG2	-0.352345	0.553208
	AHCTF1	0.494487	0.60674
	MRPS23	-0.593104	0.392745
	DECR1	-0.155672	0.496685
	DEGS1	-0.728007	0.735689
	MTO1	-0.362329	0.547779
	CCT2	0.00742074	0.407964
	DDOST	-0.521357	0.570017
	PDE4D	-1.25518	-1.3962
	SSH3	-0.319111	-0.749841
	UGP2	-0.339717	-0.397716
	DNTTIP2	-0.336885	0.85867
[truncated: 7,681 more rows]

## Sheet: FIgure1-g
	in Figure 1g
[truncated: 1,463 more rows]

[truncated: 38 more sheets: Figure1-i, Figure1-j, FigureS1-b, FigureS1-c, FigureS1-d, FigureS1-f, FigureS1-g, FigureS1-h, FigureS1-i, FigureS1-k, FigureS1-l, FigureS1-m, FigureS1-q, FigureS1-r, Figure2-a, Figure2-b, Figure2-c, Figure2-d, Figure2-e, Figure2-f …]
